# Supplementary material for: The Role of Dendritic Cells in the Host Response to Marek’s Disease Virus (MDV) as Shown by Transcriptomic Analysis of Susceptible and Resistant Birds
Source: Pathogens. 2022 Nov 13;11(11):1340. doi: 10.3390/pathogens11111340 (PMC9698451; doi:10.3390/pathogens11111340)
Supplement: Supplementary file 1 [file pathogens-11-01340-s001.zip]

Archive with 7 entries (7 files):
- Supp File S1_QTLR.xlsx
- Supp File S2_all DEGS_FINAL.xlsx
- Supp File S3_ Viral_counts.xlsx
- Supp File S4_Viral DEGs.xlsx
- Supp File S5_Inherent_down_miRNA.xlsx
- Supp File S6 _WG enrichment.xlsx
- Supp File S7_grofiler.pptx
