# Supplementary material for: The Role of Dendritic Cells in the Host Response to Marek’s Disease Virus (MDV) as Shown by Transcriptomic Analysis of Susceptible and Resistant Birds
Source: Pathogens. 2022 Nov 13;11(11):1340. doi: 10.3390/pathogens11111340 (PMC9698451; doi:10.3390/pathogens11111340)
Supplement: Supplementary file 1 [file pathogens-11-01340-s001.zip › Supp File S1_QTLR.xlsx]

## Sheet: Sheet1
Supplementary File S1: QTLR examined in this study
Taken from Smith et al. 2011 [30]				Taken from Smith et al. 2020 [31]
MD_QTL	Chr	QTL_Region (bp)		QTLR	Chr	Start (bp)	End (bp)
MD1	1	84,531,095 - 91,608,930		1	1	8854589	9261317
MD2	1	100,000,000 - 160,000,000		2	1	13268810	14294877
MD3	2	30,907,037 - 30,987,443		3	1	52012381	52517953
MD4	2	32,420,266 - 37,938,450		4	1	71738977	73085956
MD5	4	69,942,858 - 85,873,297		5	1	75288912	77765499
MD6	4	56,970,748 - 62,107,028		6	1	91482501	91803475
MD7	4	46,739,707 - 51,609,831		7	1	101761945	104477713
MD8	4	37,304,902 - 17,903,249		8	1	109395871	110913451
MD9	7	26,622,543 - 28,666,354		9	1	169656958	172228091
MD10	7	101,740 - 5,152,234		10	1	174394951	175634386
MD11	8	19,901,881 - 21,316,653		11	1	194193118	194788548
MD12	8	7,838,822 - 12,428,732		12	2	15960	883257
MD13	12	all of chr12		13	2	46423161	46868789
MD14	17	4,368,913 - 5,655,899		14	2	105493833	108988920
MD15	2	37,125,877 - 37,126,058		15	2	125168753	127089304
MD16	2	] 50-90Mb		16	2	138767830	139701774
MD17	2	]		17	3	108220206	109260649
MD18	4	around MAXL gene		18	4	8308498	11268107
MD19	5	]		19	4	84393173	88579400
MD20	5	] 0-50Mb		20	5	7568851	8147837
MD21	5	]		21	5	18806924	19673354
MD22	6	0-25 Mb		22	6	2077640	2709412
MD23	8	all of Chr8		23	6	29536109	29817337
MD24	15	all of Chr15		24	6	31006769	31448342
MD25	Z	]		25	7	13062871	16436053
MD26	Z	]		26	10	22643	1713384
MD27	Z	] all of Z chromosome		27	11	7397790	8440259
MD28	Z	]		28	12	8996686	9432693
MD29	Z	]		29	13	10363430	12176727
MD30	Z	]		30	14	8085563	9335685
				31	14	13138194	15087518
				32	16	1630	490907
				33	17	3442598	5634042
				34	18	3196488	4093129
				35	24	4489675	5514833
				36	26	4378168	5036699
				37	27	1540112	2270461
				38	28	1282726	1571011
Positions are based on the Galgal4 reference genome
