# Supplementary material for: The Role of Dendritic Cells in the Host Response to Marek’s Disease Virus (MDV) as Shown by Transcriptomic Analysis of Susceptible and Resistant Birds
Source: Pathogens. 2022 Nov 13;11(11):1340. doi: 10.3390/pathogens11111340 (PMC9698451; doi:10.3390/pathogens11111340)
Supplement: Supplementary file 1 [file pathogens-11-01340-s001.zip › Supp File S2_all DEGS_FINAL.xlsx]

## Sheet: L6_DC_HR
GeneID	QTLR from Smith et al. 2020	QTLR from Smith et al. 2011	GeneName	logFC	fold change	logCPM	PValue	FDR
ENSGALG00000015732		MD2	PKIA	9.68378	822.448	0.160169	1.21215e-14	4.1512e-12
ENSGALG00000003193			CRABP-I	9.1782	579.313	-0.285385	1.26565e-12	2.20394e-10
ENSGALG00000026689			IFA3L	7.93565	244.833	0.841429	5.42099e-19	4.64127e-16
ENSGALG00000007410			IGDCC4	7.21534	148.605	0.95631	6.74605e-16	2.77236e-13
ENSGALG00000019233		MD1	ENSGALG00000019233	6.75283	107.846	-0.234378	8.34085e-12	1.15803e-09
ENSGALG00000005759		MD25_30	IFNW1	6.67015	101.839	2.35602	1.27019e-22	1.86428e-19
ENSGALG00000016839		MD2	IRS2	6.25642	76.4486	0.139376	3.28971e-13	6.79864e-11
ENSGALG00000027532			COLEC11	6.18893	72.9548	0.0260071	1.69307e-11	2.14748e-09
ENSGALG00000010724			VWDE	5.78828	55.2645	-0.291821	2.09826e-10	1.84252e-08
ENSGALG00000001130			GALNT17	5.6179	49.1084	0.0940683	1.08559e-09	7.10405e-08
ENSGALG00000026163			TNFSF11	5.28744	39.055	3.0492	2.85812e-21	3.26271e-18
ENSGALG00000021869		MD23	PODN	5.27308	38.6683	0.077033	5.18426e-11	5.38011e-09
ENSGALG00000014930		MD25_30	ENC1	5.25892	38.2907	0.329239	5.75795e-12	8.5735e-10
ENSGALG00000023828			LDHD	5.25695	38.2385	-0.303314	1.30804e-10	1.22171e-08
ENSGALG00000006526		MD13	PLXNB1	5.16294	35.8262	-0.372463	9.03681e-10	6.18962e-08
ENSGALG00000005210		MD13		5.14681	35.4277	0.339028	9.22008e-10	6.27332e-08
ENSGALG00000026379			OPRD1	5.14436	35.3677	-0.841833	9.40478e-09	4.35246e-07
ENSGALG00000008353			MAGI2H1	5.02359	32.5275	0.406781	3.61519e-11	3.99381e-09
ENSGALG00000011320			TMCC3	4.88552	29.5589	1.29775	8.54587e-10	5.93245e-08
ENSGALG00000016608		MD2	ADCY3	4.73378	26.6079	0.435631	1.89928e-08	8.09676e-07
ENSGALG00000015122		MD2	TAF4B	4.6104	24.4269	0.408312	2.41815e-10	2.01985e-08
ENSGALG00000002789		MD10	MAP2	4.56943	23.7429	1.18977	1.93276e-11	2.4216e-09
ENSGALG00000026180	12		MSX2	4.56716	23.7057	1.68436	1.61186e-16	7.80537e-14
ENSGALG00000016196		MD2	CBS	4.45151	21.8796	0.487529	3.37541e-11	3.76946e-09
ENSGALG00000008663		MD23	DDAH1	4.4464	21.8022	0.310077	1.32401e-08	5.99246e-07
ENSGALG00000012142		MD19_20_21	KCNA4	4.43281	21.5978	-0.0290718	1.78975e-09	1.06289e-07
ENSGALG00000003170		MD24	DNAH10	4.34673	20.3467	0.122131	6.99004e-08	2.53766e-06
ENSGALG00000012429			BMP4	4.32768	20.0799	0.309364	5.55938e-10	4.07979e-08
ENSGALG00000008459	9		BMPR2	4.32513	20.0444	0.87261	2.85719e-08	1.14221e-06
ENSGALG00000023818			HSPB9	4.26827	19.2698	8.42013	1.74736e-16	7.80537e-14
ENSGALG00000012250		MD6	ADH1C	4.24799	19.0008	-0.0550886	6.64114e-08	2.42815e-06
ENSGALG00000016397			SOX11	4.16532	17.9427	0.721275	3.08406e-09	1.6854e-07
ENSGALG00000007701	10		B3GNT7	4.14372	17.676	2.3454	2.30826e-09	1.2959e-07
ENSGALG00000010692		MD23	LRP8	4.13148	17.5267	4.10886	2.32522e-32	2.38893e-28
ENSGALG00000001004			MPO	4.10262	17.1796	2.16667	6.97151e-06	0.000121812
ENSGALG00000002671		MD24	TMEM132D	4.07486	16.8522	0.115675	1.99044e-09	1.16192e-07
ENSGALG00000014436			GPAT2	4.06699	16.7605	1.43512	2.20621e-10	1.90476e-08
ENSGALG00000002108			EVPL	4.05028	16.5675	1.35726	2.43338e-06	5.07631e-05
ENSGALG00000003841			ENSGALG00000003841	4.03947	16.4438	-0.122048	7.86303e-09	3.74003e-07
ENSGALG00000000407			KLH23L	4.00819	16.091	-0.281133	3.76829e-07	1.0492e-05
ENSGALG00000028612			MYH1G	3.98775	15.8647	-0.313059	2.114e-07	6.44486e-06
ENSGALG00000014907			DCBLD1	3.963	15.5949	3.29344	2.23424e-22	2.86932e-19
ENSGALG00000016412			MBOAT2	3.89252	14.8513	-0.422393	5.28885e-08	1.96876e-06
ENSGALG00000013846			ARFGEF3	3.88595	14.7839	0.622093	1.43473e-08	6.38111e-07
ENSGALG00000001825		MD22	FAM13C	3.81487	14.0732	-0.0186569	2.83977e-06	5.65422e-05
ENSGALG00000008279		MD13	Lrrn1	3.8023	13.951	1.14699	7.61172e-09	3.63734e-07
ENSGALG00000011681		MD19_20_21	DEPDC7	3.76121	13.5593	2.13122	2.21749e-09	1.2587e-07
ENSGALG00000013907			KDR	3.74705	13.4269	0.269532	5.96678e-09	2.96982e-07
ENSGALG00000016203	5	MD2	KHDRBS3	3.72381	13.2123	1.48117	1.24183e-07	4.15589e-06
ENSGALG00000006472		MD19_20_21	KCNQ1	3.72329	13.2075	0.235446	2.90847e-07	8.44113e-06
ENSGALG00000009192		MD8	SLITRK2	3.71452	13.1275	1.54959	4.98809e-11	5.28326e-09
ENSGALG00000001111			DNAH9	3.70378	13.0302	0.692233	5.74711e-06	0.000104321
ENSGALG00000004118		MD22	STOX1	3.68277	12.8417	-0.540478	4.36019e-07	1.18509e-05
ENSGALG00000019141		MD2	LOC418700	3.63837	12.4526	4.42927	5.49706e-11	5.59177e-09
ENSGALG00000007759			TMEFF2	3.61977	12.293	1.26642	5.69807e-10	4.13669e-08
ENSGALG00000011715			HSPA2	3.59987	12.1247	9.87548	1.49354e-28	7.67231e-25
ENSGALG00000001826			WWC1	3.59362	12.0722	4.42256	6.51118e-18	4.18099e-15
ENSGALG00000003033			STXBP4	3.58707	12.0176	1.451	6.46647e-12	9.47386e-10
ENSGALG00000011406			NTN4	3.55708	11.7703	0.040274	3.32509e-07	9.53412e-06
ENSGALG00000015066			WASF1	3.54186	11.6468	0.712857	4.60404e-07	1.24152e-05
ENSGALG00000002988		MD23	PHGDH	3.53433	11.5862	2.41053	5.20452e-09	2.687e-07
ENSGALG00000005790			DEPTORb	3.5132	11.4177	-0.26944	8.493e-07	2.04829e-05
ENSGALG00000009092			STON1	3.51091	11.3996	0.229518	1.50624e-06	3.37423e-05
ENSGALG00000023819			HSP30CH	3.48525	11.1986	0.562934	1.93539e-06	4.17734e-05
ENSGALG00000016614		MD2	SHROOM2	3.47807	11.143	0.620827	8.38261e-08	2.96975e-06
ENSGALG00000012538			NR4A2	3.44955	10.9249	1.64003	3.93957e-07	1.08804e-05
ENSGALG00000015180		MD25_30	PSAT1	3.43772	10.8357	4.97967	2.74444e-23	4.69939e-20
ENSGALG00000001316			CPNE2	3.38243	10.4283	0.422565	4.21839e-07	1.15474e-05
ENSGALG00000026313			RND3	3.37967	10.4083	4.30289	4.06144e-19	3.79338e-16
ENSGALG00000008763		MD23	SSX2IP	3.36253	10.2854	0.0709694	7.38829e-07	1.82909e-05
ENSGALG00000010040		MD8	DCLK2	3.31957	9.98367	0.00999036	1.40602e-05	0.000219929
ENSGALG00000009957		MD11	TIE1	3.3152	9.95351	0.0587714	1.80112e-07	5.69376e-06
ENSGALG00000023379		MD25_30	F2RL2	3.31423	9.94681	0.257591	1.778e-07	5.67304e-06
ENSGALG00000002621			SLC25A42	3.31279	9.93687	1.75962	3.39829e-05	0.000451085
ENSGALG00000005584		MD19_20_21	GALNT18	3.26068	9.58433	2.90047	3.28877e-08	1.28702e-06
ENSGALG00000016746		MD2	ATP10A	3.25297	9.53327	4.26278	2.62206e-13	5.73172e-11
ENSGALG00000000730			CACNA1S	3.2228	9.33597	0.95888	2.70446e-07	7.91612e-06
ENSGALG00000020999		MD24	DYNLL1	3.15257	8.89236	2.39763	8.57184e-11	8.23057e-09
ENSGALG00000002525		MD22	RASGEF1A	3.1398	8.81403	2.89608	1.64783e-12	2.82163e-10
ENSGALG00000015310			SOBP	3.13009	8.75491	-0.0421299	2.85805e-05	0.000390473
ENSGALG00000016627		MD2	FZD3	3.12578	8.72876	0.381767	1.37269e-06	3.10639e-05
ENSGALG00000009784			PTPN14	3.12311	8.71262	0.992106	3.34007e-07	9.53412e-06
ENSGALG00000006270			SCNN1G	3.09156	8.52419	2.88862	1.06751e-13	2.67502e-11
ENSGALG00000014819		MD25_30	JMY	3.07674	8.43708	2.28702	4.66504e-10	3.55027e-08
ENSGALG00000027800				3.07658	8.43615	0.207207	2.21344e-05	0.000321652
ENSGALG00000001234			CETP	3.06952	8.39491	0.0773082	9.27069e-06	0.000152885
ENSGALG00000019033			RELT	3.06858	8.38948	0.58976	3.30451e-07	9.50996e-06
ENSGALG00000013736			TULP4	3.06206	8.35167	2.05548	9.03322e-10	6.18962e-08
ENSGALG00000004823		MD12	RNF2	3.05262	8.2972	0.743225	2.38018e-08	9.78157e-07
ENSGALG00000008912			ABCB1	3.04795	8.27035	3.15368	2.24984e-13	5.02497e-11
ENSGALG00000005318		MD19_20_21	OVCH2	3.0347	8.19474	0.319026	3.35841e-06	6.5473e-05
ENSGALG00000000293			A2ML4	3.02604	8.1457	0.279231	2.62794e-06	5.36769e-05
ENSGALG00000000059			TUBB3	3.02497	8.13965	-0.168637	2.25039e-05	0.000324726
ENSGALG00000009606			ENSGALG00000009606	3.02152	8.12022	-0.0334559	2.79806e-05	0.000383809
ENSGALG00000003742			CPAMD8	2.99835	7.99088	0.501015	6.24614e-07	1.59238e-05
ENSGALG00000005256			EPHA4	2.97582	7.86703	1.57086	3.79868e-08	1.46171e-06
ENSGALG00000011212		MD23	IL23R	2.96618	7.81465	-0.343115	5.13924e-05	0.000635386
ENSGALG00000008581			DUSP5	2.95666	7.76326	4.87081	2.08227e-14	6.29214e-12
ENSGALG00000007680			ENKUR	2.91289	7.53125	0.99408	8.31913e-07	2.01582e-05
ENSGALG00000005403			DHRS11	2.87489	7.33545	1.62285	1.59836e-08	7.01777e-07
ENSGALG00000014079			SYTL2	2.87218	7.3217	1.59245	1.01945e-07	3.49126e-06
ENSGALG00000014999		MD25_30	MAP1BH1	2.87191	7.32033	2.82877	1.39794e-07	4.63303e-06
ENSGALG00000027927			LOC427259	2.84111	7.16572	3.00221	5.71744e-10	4.13669e-08
ENSGALG00000009639		MD8	DDX60LH1	2.82866	7.10414	2.13853	6.25089e-06	0.000111496
ENSGALG00000003146		MD24	CCDC92	2.81554	7.03983	0.882563	3.31456e-05	0.000442295
ENSGALG00000012462			KIF5C	2.81535	7.03891	2.68316	3.52342e-10	2.8281e-08
ENSGALG00000011266		MD7	PPM1K	2.81148	7.02005	1.79849	5.51596e-08	2.03853e-06
ENSGALG00000006221			KIF1A	2.794	6.93551	1.16643	2.89111e-08	1.15129e-06
ENSGALG00000005608	13		SLC9A3R2	2.78626	6.89841	1.28101	1.51075e-06	3.37423e-05
ENSGALG00000016738		MD2	NIPA1	2.78037	6.87029	2.63932	1.15925e-09	7.49063e-08
ENSGALG00000015322		MD1	IMPG2	2.75449	6.74814	-0.42114	9.76332e-06	0.00015922
ENSGALG00000003073		MD22	RHOBTB1	2.74997	6.72702	0.641133	6.28903e-06	0.000111788
ENSGALG00000006384		MD22	IFIT5	2.73522	6.65858	9.57253	1.3638e-10	1.25104e-08
ENSGALG00000014983		MD25_30	F2R	2.7302	6.63545	1.94135	1.5954e-07	5.1707e-06
ENSGALG00000001918		MD25_30	DNAJB5	2.72776	6.62424	1.25541	3.2088e-06	6.29145e-05
ENSGALG00000017077			HSPH1	2.71735	6.57666	6.84181	3.90074e-25	8.01525e-22
ENSGALG00000025939			LOC771552	2.71626	6.57169	1.26066	1.64928e-05	0.000251779
ENSGALG00000012032		MD19_20_21	PRRG4	2.71026	6.54438	3.4875	2.68176e-14	7.87212e-12
ENSGALG00000002294		MD25_30	SEMA6A	2.70854	6.5366	0.180296	0.00176033	0.0108949
ENSGALG00000017389			SIX4	2.70518	6.52139	2.1069	1.87931e-07	5.88661e-06
ENSGALG00000005635			TCFL5	2.70232	6.50846	-0.348963	5.10265e-05	0.000632383
ENSGALG00000029002			XG	2.68626	6.43642	0.218805	7.0735e-06	0.000123384
ENSGALG00000005147		MD12	AMY1A	2.6845	6.42856	-0.264453	4.02054e-05	0.000516337
ENSGALG00000011137		MD4	CREB5	2.64679	6.26271	1.42011	1.32288e-06	3.00692e-05
ENSGALG00000014668		MD25_30	MCTP1	2.6322	6.1997	1.76869	5.04915e-05	0.000627753
ENSGALG00000002433		MD10	SLC40A1	2.62943	6.18783	2.57727	9.49311e-10	6.37466e-08
ENSGALG00000013042			MICAL2H1	2.62477	6.16785	0.671755	8.14671e-05	0.000926902
ENSGALG00000004250		MD19_20_21	B4GALNT4	2.61861	6.14159	2.66144	3.52219e-07	9.91425e-06
ENSGALG00000016001	8		LZTS3	2.61472	6.12502	1.85286	5.70069e-07	1.47064e-05
ENSGALG00000011940			CCK	2.61049	6.10713	0.783964	8.09364e-06	0.00013859
ENSGALG00000016696		MD2	CRLF2	2.60503	6.08402	1.13149	0.00118851	0.00820067
ENSGALG00000009315		MD19_20_21	PAPLN	2.60039	6.06452	0.130606	0.000205297	0.00199926
ENSGALG00000007483		MD13	LRIG1	2.5895	6.01889	1.60682	1.06374e-06	2.50661e-05
ENSGALG00000005631			TRPM2	2.58741	6.01021	0.419436	0.00028052	0.00257327
ENSGALG00000005415		MD19_20_21	TEAD1	2.57303	5.95057	2.23806	0.000136988	0.00143176
ENSGALG00000010540		MD23	TTC39A	2.57192	5.94601	0.280461	6.11587e-05	0.000736211
ENSGALG00000010068			KCNK17	2.56348	5.91134	2.37965	6.48072e-09	3.17061e-07
ENSGALG00000020380			LOC423462	2.55831	5.89016	1.68576	4.62839e-05	0.000582033
ENSGALG00000007383		MD24	HSPB8	2.55707	5.8851	0.886854	7.76929e-06	0.000134154
ENSGALG00000006609			EPHB1	2.54787	5.8477	3.56288	6.93348e-13	1.31916e-10
ENSGALG00000023142		MD23	PTGER3	2.54404	5.8322	0.415534	3.02809e-05	0.00041015
ENSGALG00000016083		MD2	ANG-1	2.54192	5.82363	1.85299	0.0052784	0.0260597
ENSGALG00000002888			CASZ1	2.53371	5.7906	0.414288	0.000104752	0.00115227
ENSGALG00000006700			PROSER2	2.52076	5.73885	1.92502	8.16255e-07	1.99197e-05
ENSGALG00000016251		MD2	TSPAN7	2.50778	5.68744	-0.104293	0.00158103	0.0100954
ENSGALG00000016933			DACH1	2.50716	5.685	0.225848	0.000521114	0.00426607
ENSGALG00000028095			HOXA1	2.48647	5.60404	0.671288	0.000161298	0.00164077
ENSGALG00000004569		MD22	UNC5B	2.4742	5.5566	2.11351	7.68416e-05	0.000880639
ENSGALG00000015081		MD25_30	ACER2	2.4737	5.55465	1.45496	0.000294031	0.00267098
ENSGALG00000009654			MLF1	2.46101	5.50602	3.45749	2.83727e-11	3.30058e-09
ENSGALG00000009433			BAG3	2.45274	5.47454	7.17536	9.06463e-27	3.10433e-23
ENSGALG00000005037			TEX14	2.44443	5.44311	4.23666	1.67916e-16	7.80537e-14
ENSGALG00000013594			PARD6G	2.43509	5.40799	1.35757	5.65164e-06	0.000102952
ENSGALG00000002742		MD24	TMEM132B	2.43157	5.39481	0.866049	5.22222e-05	0.000642552
ENSGALG00000008326			SYTL2	2.4108	5.31768	0.633679	0.00175721	0.0108873
ENSGALG00000002142		MD25_30	DGKQ	2.40737	5.30506	0.147773	0.00235243	0.0138742
ENSGALG00000013838		MD19_20_21	ADAM21H	2.40648	5.30179	0.14663	6.2901e-05	0.000750574
ENSGALG00000001926			HSPB1	2.40382	5.29202	3.28051	2.14663e-08	8.96522e-07
ENSGALG00000013073		MD16_17	UPP1	2.39187	5.24837	2.85904	2.23471e-05	0.00032381
ENSGALG00000027028			EFCAB10	2.39111	5.2456	0.0525012	0.000507096	0.00418131
ENSGALG00000003212			TSPO2	2.39071	5.24415	-0.124698	0.000951885	0.00684371
ENSGALG00000007048			SYNM	2.38246	5.21427	1.34952	9.33404e-05	0.00104643
ENSGALG00000006109		MD22	MAPK8	2.37849	5.19993	2.27099	0.000932154	0.00673011
ENSGALG00000008141			COL4A5	2.37362	5.18238	0.309501	0.000497353	0.00411417
ENSGALG00000006138			HELZ2	2.37125	5.17389	7.15258	2.79662e-17	1.69015e-14
ENSGALG00000011831			ANKRD50	2.34519	5.08128	2.51439	7.3019e-08	2.62307e-06
ENSGALG00000000779			MYH13	2.3328	5.03784	-0.110225	0.000388861	0.00336211
ENSGALG00000003914			CALR3	2.33026	5.02895	0.845653	6.36807e-06	0.000112609
ENSGALG00000002647			PLS1	2.32444	5.0087	-0.0127117	0.000115522	0.00123504
ENSGALG00000016167		MD2	DENND3	2.29769	4.9167	3.63688	4.69994e-09	2.48546e-07
ENSGALG00000009172			OSBPL6	2.29421	4.90486	2.08186	0.000347935	0.00306624
ENSGALG00000014690		MD25_30	SLC12A2	2.2921	4.8977	1.58212	9.24763e-05	0.00103836
ENSGALG00000006376			TMC3	2.27927	4.85433	0.100722	5.82058e-05	0.000706863
ENSGALG00000027364			HEY1	2.27695	4.84653	2.56656	6.3299e-07	1.60181e-05
ENSGALG00000007892			SPAG6	2.27453	4.83841	1.74414	1.9488e-06	4.19748e-05
ENSGALG00000010179		MD25_30	RFX3	2.2712	4.82724	0.416525	3.93824e-05	0.000507036
ENSGALG00000013925			KIT	2.27071	4.82559	1.3132	6.6363e-05	0.000786405
ENSGALG00000005460			SLCO4A1	2.27012	4.82364	3.98714	3.45759e-07	9.78602e-06
ENSGALG00000023027				2.2679	4.8162	1.37115	4.17566e-06	7.94457e-05
ENSGALG00000026316			TMEM136-2	2.26644	4.81134	2.02596	7.19375e-06	0.000124955
ENSGALG00000011191			EML1	2.26625	4.81072	2.35738	1.40517e-06	3.1729e-05
ENSGALG00000005301		MD19_20_21	CYB5R2	2.26102	4.7933	2.62982	2.19605e-07	6.6319e-06
ENSGALG00000027678			SLC35G1	2.25526	4.7742	3.99279	5.79373e-09	2.93225e-07
ENSGALG00000026919			RNF128	2.25491	4.77304	0.767904	9.0043e-05	0.00101325
ENSGALG00000002623			PCOLCE2	2.24666	4.74581	1.74797	4.86841e-05	0.000608493
ENSGALG00000002342			GPC1	2.24432	4.73815	2.80422	1.84644e-06	4.01064e-05
ENSGALG00000027149			LOC100857445	2.24307	4.73404	0.545615	0.00312896	0.0173392
ENSGALG00000016266		MD2	PRRG1	2.24258	4.73242	0.385283	5.39626e-05	0.000660801
ENSGALG00000002923			LOC417386	2.23544	4.70905	2.43599	1.14933e-07	3.8589e-06
ENSGALG00000007728		MD24	PRODH	2.23418	4.70496	2.82152	2.81467e-06	5.61513e-05
ENSGALG00000027788			CPE	2.2279	4.68452	0.144932	0.00162938	0.0103169
ENSGALG00000000154			DENND2D	2.21289	4.63603	1.20091	0.00344837	0.0186544
ENSGALG00000000935			TUFT1	2.21284	4.63588	3.81393	7.5773e-13	1.41544e-10
ENSGALG00000012067			LMLN	2.20617	4.6145	2.42167	3.78925e-05	0.00049093
ENSGALG00000009855		MD8	TBC1D9	2.20593	4.61373	2.2813	4.45573e-07	1.20787e-05
ENSGALG00000005803		MD24	ZNRF3H1	2.19174	4.56858	1.85095	8.73003e-06	0.000145558
ENSGALG00000004465		MD22	PALD1	2.18451	4.54573	3.74395	2.25289e-09	1.27177e-07
ENSGALG00000006292			ACTR3B	2.18244	4.5392	3.1742	1.30906e-09	8.15106e-08
ENSGALG00000006331		MD22	STAMBPL1	2.17628	4.51988	2.46728	4.71173e-05	0.000591421
ENSGALG00000003970			TJP1	2.17563	4.51782	3.54165	1.06491e-07	3.62283e-06
ENSGALG00000006071			HS6ST2	2.17465	4.51475	1.20521	0.000352288	0.00309351
ENSGALG00000008631		MD19_20_21	TYRO3	2.16758	4.49269	3.2491	2.40077e-09	1.34052e-07
ENSGALG00000017180			DYNC2H1	2.15993	4.46893	3.45601	8.62849e-09	4.0479e-07
ENSGALG00000003129			RAB11FIP1H	2.15671	4.45896	0.233671	0.000809869	0.00603817
ENSGALG00000014730		MD25_30	ELOVL7	2.15308	4.44775	3.33278	2.61301e-08	1.05693e-06
ENSGALG00000015429				2.15165	4.44337	0.950707	0.000111233	0.00120677
ENSGALG00000019228		MD1	SFT2D2	2.14483	4.42241	0.01407	0.00473303	0.0240074
ENSGALG00000007539		MD22	ANKRD2	2.13564	4.39433	1.14391	6.18276e-05	0.000742076
ENSGALG00000019663			ACBD7	2.13028	4.37803	0.19389	0.000217527	0.00210044
ENSGALG00000026622			LOC419112	2.12229	4.35385	3.11179	6.77957e-07	1.70301e-05
ENSGALG00000012156			DPP10	2.11724	4.33864	0.574734	0.000802839	0.00600318
ENSGALG00000014962			CALHM6	2.11284	4.32541	2.23939	0.00912663	0.0394482
ENSGALG00000017371			SPSB4	2.10123	4.29074	0.0969993	0.00302683	0.0168825
ENSGALG00000012588		MD25_30	KIF27	2.10078	4.28943	1.37499	0.000107465	0.00117207
ENSGALG00000012511			CACNB4	2.09891	4.28385	1.76327	0.000151003	0.00155296
ENSGALG00000017242			FZD4	2.09803	4.28125	2.51087	1.15417e-06	2.67674e-05
ENSGALG00000010053		MD11	PTPRF	2.09627	4.27602	1.04935	9.83982e-05	0.00109409
ENSGALG00000012830		MD16_17	IRF4	2.09508	4.2725	-0.0391605	0.000776032	0.00586247
ENSGALG00000003440				2.09288	4.26599	0.119445	0.00158634	0.0101167
ENSGALG00000025919			BAMBI	2.07521	4.21407	2.41858	1.066e-05	0.000172203
ENSGALG00000001073			NR6A1	2.07253	4.20623	1.41951	0.00672184	0.0314166
ENSGALG00000016400			RSAD2	2.06556	4.18595	6.11066	2.90415e-10	2.36803e-08
ENSGALG00000003251			DNAJA4	2.06125	4.17346	6.03616	1.2924e-14	4.28327e-12
ENSGALG00000003164		MD23	DNM3H1	2.05948	4.16837	0.507922	0.0116515	0.047522
ENSGALG00000016142		MD2	MX1	2.05365	4.15156	6.20693	2.66022e-06	5.4121e-05
ENSGALG00000006226	12		KLHL3	2.04602	4.12964	2.15299	8.7414e-06	0.000145558
ENSGALG00000011690			CLBA1	2.02585	4.07232	4.01422	1.62238e-08	7.0791e-07
ENSGALG00000008795			GPAM	2.01842	4.05139	2.34678	2.44896e-05	0.000347522
ENSGALG00000016228		MD2	NYX	2.01773	4.04946	-0.180948	0.000670719	0.00520465
ENSGALG00000005363		MD13	CHDH	2.01021	4.02842	-0.0469065	0.000682033	0.00527254
ENSGALG00000011035		MD23	AK4	2.00796	4.02214	2.39835	2.51971e-06	5.1775e-05
ENSGALG00000010579		MD19_20_21	STON2	2.00782	4.02174	0.710264	0.00052367	0.00428358
ENSGALG00000015834			TBX18	2.00535	4.01486	-0.0315648	0.00895148	0.0389198
ENSGALG00000010649	6		CNST	2.00258	4.00715	3.45273	9.00095e-08	3.17786e-06
ENSGALG00000011720			CCDC14	1.99946	3.99849	3.15058	9.45532e-08	3.29301e-06
ENSGALG00000009902		MD11	CFAP57	1.99416	3.98383	-0.154101	0.00128157	0.00865996
ENSGALG00000009595			TWF1	1.99294	3.98048	1.69428	1.41538e-05	0.000220997
ENSGALG00000016870		MD2	TMTC4	1.99266	3.97969	3.098	9.6403e-08	3.33483e-06
ENSGALG00000013672			TSHZ1	1.98995	3.97223	0.218292	0.000847413	0.00626805
ENSGALG00000002121			PLEKHN1	1.98891	3.96936	0.752935	0.00261251	0.0150538
ENSGALG00000007097			RPS6KA6	1.98157	3.94923	2.88114	3.57599e-07	1.00108e-05
ENSGALG00000007988		MD19_20_21	ALKBH3	1.97781	3.93894	1.3649	0.000248361	0.00232509
ENSGALG00000023898			PLEKHG4	1.97499	3.93125	0.372734	0.00520012	0.0257677
ENSGALG00000008103			CEP41	1.97276	3.92519	3.62304	5.85426e-09	2.93398e-07
ENSGALG00000011618			ADSSL1	1.97075	3.91971	2.97511	4.16596e-05	0.00053103
ENSGALG00000001187			STRBP	1.96993	3.9175	2.35498	3.4467e-06	6.6814e-05
ENSGALG00000013830			PRELID3A	1.96867	3.91408	5.56081	7.16736e-16	2.83221e-13
ENSGALG00000005628			COL9A3	1.96687	3.9092	1.87005	0.000207178	0.00201567
ENSGALG00000014720	4			1.96492	3.90391	0.536438	0.00144425	0.00947488
ENSGALG00000002479		MD22	MAT1A	1.95487	3.87682	1.3301	0.000156235	0.00159717
ENSGALG00000010942			NUPL2	1.95451	3.87583	3.63609	9.95169e-10	6.6392e-08
ENSGALG00000006871			SLCO3A1	1.95348	3.87308	1.18059	0.00279983	0.0158527
ENSGALG00000002864		MD22	LRRTM3	1.94967	3.86286	0.1257	0.000662685	0.0051579
ENSGALG00000016883		MD2	DOCK9	1.93685	3.82869	3.69795	8.26882e-06	0.000140885
ENSGALG00000008951		MD23	MIGA1	1.93531	3.82461	3.47795	1.97608e-06	4.23951e-05
ENSGALG00000016507		MD2	FNDC4	1.93088	3.81287	1.90411	0.000255107	0.00237837
ENSGALG00000012561			PKP4	1.92711	3.80292	3.7054	2.56273e-07	7.5227e-06
ENSGALG00000010653	6		SMYD3	1.92673	3.80192	-0.173685	0.00730488	0.0333409
ENSGALG00000007691	10		ARMC9	1.90403	3.74258	2.57715	8.67575e-06	0.00014517
ENSGALG00000010597	6		CRIM1	1.90195	3.73717	4.19092	1.47309e-07	4.83531e-06
ENSGALG00000015256		MD25_30	PAM	1.90146	3.73591	5.21767	4.3688e-12	6.80077e-10
ENSGALG00000008226	9		NIF3L1	1.89963	3.73118	3.08302	1.97707e-07	6.13669e-06
ENSGALG00000011609		MD19_20_21	ABTB2H1	1.89888	3.72922	0.885591	0.000880362	0.0064606
ENSGALG00000007955			SLC16A5	1.89768	3.72614	0.109369	0.00207085	0.0124231
ENSGALG00000004538		MD23	TNN	1.89617	3.72225	0.684959	0.00249469	0.0145215
ENSGALG00000012203			SAMD4A	1.89427	3.71734	5.29853	1.29031e-11	1.67806e-09
ENSGALG00000011190		MD7	PLAC8H	1.89121	3.70946	3.85855	0.00619761	0.0294713
ENSGALG00000009556			PRICKLE1	1.88678	3.69808	0.904083	0.000262116	0.00243014
ENSGALG00000014719		MD25_30	SETD9H	1.88621	3.69663	2.99366	3.38508e-05	0.000449914
ENSGALG00000002759			PEAK1	1.88292	3.6882	4.34045	4.91201e-08	1.84857e-06
ENSGALG00000009537			PPM1L	1.87698	3.67305	0.549015	0.00108763	0.00759639
ENSGALG00000004599			EDA2R	1.87569	3.66978	3.0706	1.49039e-05	0.000232005
ENSGALG00000011068			COBLL1	1.87074	3.6572	0.346003	0.00465366	0.0237261
ENSGALG00000027868			AMER2	1.86577	3.64462	0.50513	0.00908704	0.0393925
ENSGALG00000029010			LOC101751914	1.86425	3.64079	0.228402	0.00167465	0.0104975
ENSGALG00000008871		MD23	LPHN2	1.86398	3.64009	1.74881	7.04705e-05	0.000823679
ENSGALG00000011532			CYP27C1	1.8634	3.63864	0.244959	0.00311137	0.0172604
ENSGALG00000012545			CYTIP	1.86214	3.63548	1.65171	0.000158523	0.00161735
ENSGALG00000014784		MD25_30	MAST4	1.86056	3.63149	4.65646	1.02178e-11	1.36334e-09
ENSGALG00000026741			CETN1	1.85807	3.62521	4.23701	2.85917e-11	3.30058e-09
ENSGALG00000015878			LCA5	1.8546	3.61652	3.17513	7.36864e-07	1.82909e-05
ENSGALG00000008731			DZANK1	1.85446	3.61617	1.42525	8.97064e-05	0.00101057
ENSGALG00000001293			IGF2BP1	1.85369	3.61423	1.52961	0.00168212	0.010525
ENSGALG00000001604			GLB1L2	1.85224	3.61061	1.66211	3.97736e-05	0.000511432
ENSGALG00000004459		MD19_20_21	C15orf62	1.84731	3.59829	0.47623	0.00243993	0.0142918
ENSGALG00000008378		MD13	SRGAP3	1.84228	3.58576	2.54003	5.12266e-05	0.000634099
ENSGALG00000027757			ARL4A	1.84113	3.5829	4.86692	2.06221e-11	2.55267e-09
ENSGALG00000010987			LYST	1.84095	3.58247	5.26579	6.04427e-11	6.02902e-09
ENSGALG00000016779		MD2	RNF149	1.83781	3.57467	3.82825	3.11795e-08	1.23683e-06
ENSGALG00000000953			TEAD3	1.83597	3.57012	0.798287	0.000294494	0.00267282
ENSGALG00000011639			CEP170B	1.83278	3.56223	3.16821	1.7062e-05	0.000260082
ENSGALG00000008466	9		FAM117B	1.8311	3.55809	2.57006	7.13528e-05	0.000831913
ENSGALG00000008906			EHBP1	1.82411	3.54087	4.24689	1.7325e-09	1.03494e-07
ENSGALG00000003021			CHRNA5	1.82005	3.53094	0.42327	0.00296465	0.0165723
ENSGALG00000011880			BBS7	1.81755	3.52481	3.3278	3.82646e-07	1.06251e-05
ENSGALG00000006400			LMBR1	1.81582	3.5206	3.33063	7.91435e-06	0.000135973
ENSGALG00000008382			GNAI1	1.81493	3.51843	2.32533	0.000112004	0.00120999
ENSGALG00000000161		MD25_30	ISOC1	1.80946	3.50512	3.32645	3.57152e-06	6.88438e-05
ENSGALG00000010211		MD19_20_21	ALDH6A1	1.80759	3.50057	4.05232	8.39219e-10	5.88805e-08
ENSGALG00000012124			PELI2	1.80738	3.50006	2.36462	0.000464653	0.00389701
ENSGALG00000008557			ARL5B	1.80666	3.49832	5.19839	6.99771e-12	9.98535e-10
ENSGALG00000013063		MD16_17	SRD5A1	1.80331	3.49021	0.95772	0.00082857	0.00615082
ENSGALG00000012616		MD16_17	COL15A1	1.80141	3.48562	0.55497	0.0114016	0.0467252
ENSGALG00000023724			SNX20	1.79204	3.46304	0.883508	0.00835088	0.0369178
ENSGALG00000007300			PYCR1	1.78526	3.4468	4.42493	4.72299e-09	2.48546e-07
ENSGALG00000025977			GADD45A	1.77418	3.42044	6.13902	1.58181e-13	3.77942e-11
ENSGALG00000006981			MCTP2	1.77185	3.41492	4.42919	1.19293e-06	2.75471e-05
ENSGALG00000026605			ENSGALG00000026605	1.77142	3.4139	3.29539	8.25239e-07	2.00912e-05
ENSGALG00000005217			MOGAT1	1.7713	3.41362	-0.0294737	0.00476461	0.0241379
ENSGALG00000028945			LGI2	1.77026	3.41115	0.336531	0.00335778	0.018311
ENSGALG00000014406		MD5	PACRGL	1.76854	3.40709	0.760146	0.00259657	0.0149871
ENSGALG00000010196		MD19_20_21	FAM161B	1.76754	3.40473	2.7724	3.80227e-05	0.000491378
ENSGALG00000007780		MD13	EIF4E3	1.7664	3.40204	3.71135	3.34075e-07	9.53412e-06
ENSGALG00000029102			PXYLP1	1.76406	3.39653	3.85169	1.08777e-08	4.98918e-07
ENSGALG00000017208			AMOTL1	1.76077	3.38879	2.40619	9.97258e-05	0.00110646
ENSGALG00000011084			CCSAP	1.76073	3.3887	2.63553	0.000224265	0.00214311
ENSGALG00000001037			SCAI	1.75949	3.38579	2.86086	4.35608e-06	8.22691e-05
ENSGALG00000012947	2		CBLN3H1	1.75846	3.38337	3.32978	6.26547e-07	1.59286e-05
ENSGALG00000012874	2		KIAA1147	1.75399	3.37291	1.0362	0.00176309	0.0109054
ENSGALG00000013378			CTSG	1.7506	3.36498	5.27407	4.91011e-06	9.10586e-05
ENSGALG00000027240			TSPAN13	1.74907	3.36143	0.373892	0.00434812	0.0224373
ENSGALG00000002699			VAV2	1.74859	3.3603	2.9878	3.2392e-05	0.000434458
ENSGALG00000027355			TPBG	1.74668	3.35585	0.162418	0.00588185	0.028331
ENSGALG00000005821		MD25_30	FAM219A	1.74618	3.35469	2.17998	0.000311013	0.00279803
ENSGALG00000009372			PHC3	1.74323	3.34784	2.36931	0.000699876	0.0053902
ENSGALG00000012248		MD19_20_21	MAP3K9	1.741	3.34267	1.72598	0.0025198	0.014618
ENSGALG00000011800			FAM234B	1.73867	3.33728	0.810486	0.0015334	0.0098834
ENSGALG00000026762			ENSGALG00000026762	1.73623	3.33164	1.14454	0.00376434	0.0200284
ENSGALG00000015734		MD2	ZC2HC1A	1.73546	3.32986	1.61755	0.000641402	0.0050342
ENSGALG00000000452			TNFRSF10B	1.73425	3.32706	6.18985	5.09405e-11	5.34044e-09
ENSGALG00000023180		MD23		1.73324	3.32474	2.57644	2.67298e-05	0.000371613
ENSGALG00000002750		MD10	NCKAP1	1.73312	3.32447	4.75087	3.8146e-08	1.46236e-06
ENSGALG00000004213		MD23	ABL2	1.73297	3.32412	2.30565	4.0877e-05	0.000523654
ENSGALG00000007798		MD13	SHQ1	1.72657	3.30941	3.98489	3.96872e-09	2.13479e-07
ENSGALG00000004294			CGNL1	1.72136	3.29748	1.42736	0.0003779	0.00328751
ENSGALG00000003733		MD25_30	LIFR	1.72005	3.29447	-0.0660725	0.00244362	0.0143052
ENSGALG00000013575			IFI6	1.71698	3.28747	4.8995	5.07375e-05	0.000629561
ENSGALG00000000378			SLC25A37	1.71633	3.286	3.07358	1.60228e-05	0.000246066
ENSGALG00000016464		MD2	VSNL1	1.70672	3.26418	-0.053252	0.00470809	0.0239697
ENSGALG00000012412			MTHFD1L	1.70449	3.25913	3.28884	0.000473502	0.00394866
ENSGALG00000005986		MD19_20_21	TUB	1.70202	3.25357	2.52783	3.50415e-05	0.000462153
ENSGALG00000008866			WDPCP	1.70147	3.25232	1.11704	0.00540455	0.0265273
ENSGALG00000003620			AKTIP	1.70035	3.2498	4.95276	1.44377e-09	8.82936e-08
ENSGALG00000027737			CIDEA	1.6957	3.23935	5.24116	8.71644e-13	1.59916e-10
ENSGALG00000001857			C1QTNF12	1.69521	3.23824	0.805218	0.00175541	0.0108873
ENSGALG00000011350		MD23	NEGR1	1.69112	3.22907	0.0151956	0.0051406	0.0255216
ENSGALG00000016538		MD2	RAI2	1.67941	3.20297	3.05862	2.29133e-05	0.000329037
ENSGALG00000013370			Sema3F	1.67749	3.19872	1.35537	0.000846583	0.00626642
ENSGALG00000002646		MD10	FAM171B	1.67411	3.19122	0.576645	0.00272072	0.0155264
ENSGALG00000010439			LOC425049	1.6733	3.18944	0.16532	0.00949827	0.0405928
ENSGALG00000013043		MD16_17	FAM173B	1.67162	3.18572	1.18964	0.00210636	0.0125965
ENSGALG00000008544			SLC8A1	1.66974	3.18156	-0.287304	0.00411302	0.0214612
ENSGALG00000003591			FTO	1.66624	3.17386	1.41288	0.00148136	0.00963868
ENSGALG00000021572			SSH2	1.66567	3.1726	4.29455	2.69117e-06	5.45209e-05
ENSGALG00000016047		MD2	HLCS	1.66122	3.16285	3.34941	4.58446e-06	8.59503e-05
ENSGALG00000017395			SKIDA1H	1.66104	3.16243	0.350542	0.0064844	0.0305319
ENSGALG00000017379		MD23	LURAP1	1.64882	3.13577	1.30319	0.000736254	0.00561148
ENSGALG00000007994			PARD6B	1.64701	3.13185	1.61108	0.00222168	0.0132092
ENSGALG00000010704			GLCCI1	1.64547	3.1285	4.89574	2.24485e-10	1.91202e-08
ENSGALG00000001870		MD22	CCSER2	1.64261	3.1223	3.69719	5.43958e-07	1.42567e-05
ENSGALG00000004059			LRRC49	1.64126	3.11938	0.667949	0.00652298	0.0306574
ENSGALG00000016162		MD2	PTP4A3	1.64111	3.11906	3.18382	4.70623e-06	8.79123e-05
ENSGALG00000015634		MD2	SBSPON	1.64109	3.11901	0.939526	0.00580658	0.0281002
ENSGALG00000001256			NLRC5	1.64071	3.1182	3.51619	0.00275182	0.0156806
ENSGALG00000015113		MD25_30	PTAR1	1.6392	3.11494	1.57686	0.00349751	0.0188331
ENSGALG00000004420			SDK1	1.63785	3.11203	0.292806	0.0107719	0.0448059
ENSGALG00000015866			BCKDHB	1.6331	3.1018	2.36957	0.000225181	0.00214612
ENSGALG00000016411		MD2	col14A1	1.63261	3.10074	0.410882	0.00896404	0.0389415
ENSGALG00000001606			INPP5B	1.63234	3.10016	4.33118	4.89771e-06	9.09928e-05
ENSGALG00000012027		MD19_20_21	SPON1	1.63124	3.0978	2.92924	0.000877867	0.0064469
ENSGALG00000008811			SLC1A4	1.62918	3.09338	4.96926	4.48841e-09	2.38932e-07
ENSGALG00000015258		MD1	DCBLD2	1.62657	3.08778	2.81104	7.22708e-05	0.000836594
ENSGALG00000002371		MD25_30	RUSC2	1.62467	3.08371	2.39673	0.000508513	0.00418291
ENSGALG00000014664		MD25_30	KIAA0825	1.62313	3.08043	0.829209	0.00205419	0.0123636
ENSGALG00000000642			TAS1R1	1.61988	3.07349	0.934403	0.00330421	0.0180764
ENSGALG00000012327		MD16_17	INHBA	1.6144	3.06184	4.59587	4.8929e-05	0.000610809
ENSGALG00000014876			TBC1D32	1.614	3.061	1.01835	0.00170508	0.0106492
ENSGALG00000005521			PER2	1.61208	3.05693	5.3204	7.07921e-08	2.56098e-06
ENSGALG00000006039			SNED1	1.60871	3.04978	1.20464	0.000647911	0.00506979
ENSGALG00000008294		MD13	ITPR1	1.60565	3.04332	4.75217	2.7518e-08	1.10438e-06
ENSGALG00000016189		MD2	AGO2	1.60327	3.03831	2.08788	0.000586674	0.004687
ENSGALG00000004973		MD22	DLG5	1.60311	3.03798	3.45802	2.44228e-06	5.07936e-05
ENSGALG00000011972			CRTAP	1.6024	3.03648	3.63822	1.65105e-06	3.64011e-05
ENSGALG00000008641			HDAC10	1.59821	3.02766	3.0761	1.60839e-05	0.000246636
ENSGALG00000009312			RPL22L1	1.59682	3.02475	5.39021	2.69356e-10	2.21536e-08
ENSGALG00000008139			EML6H1	1.59509	3.02114	1.25232	0.00154026	0.00990897
ENSGALG00000008425			MAP1AH1	1.59175	3.01415	2.82458	0.00017399	0.00174568
ENSGALG00000026534			ZNF469H	1.59149	3.01361	-0.429505	0.00650559	0.0306177
ENSGALG00000026200			FAM134B	1.59127	3.01315	1.16328	0.00129418	0.00871327
ENSGALG00000011078		MD7	PTPN13	1.59052	3.01159	1.76774	0.000346274	0.00305637
ENSGALG00000002515			OLFM1	1.58713	3.00452	0.929026	0.00291544	0.0163589
ENSGALG00000004490			FAM73B	1.58388	2.99776	2.85562	0.00053738	0.00437137
ENSGALG00000006099			ZFPM1	1.58216	2.99418	4.18168	1.58959e-06	3.53495e-05
ENSGALG00000015342		MD1	CEP97	1.58052	2.99079	4.59263	2.42936e-08	9.94393e-07
ENSGALG00000009437			MECOM	1.58027	2.99025	0.320414	0.00320047	0.0176309
ENSGALG00000017156			DDX10	1.57397	2.97723	5.36812	3.30821e-11	3.76946e-09
ENSGALG00000005322		MD13	DCP1A	1.57101	2.97113	3.38593	5.14562e-05	0.00063541
ENSGALG00000026753			FSBP	1.57091	2.97092	1.89782	0.00102415	0.00726164
ENSGALG00000014649		MD25_30	MBLAC2	1.57062	2.97033	1.5402	0.00725219	0.0331571
ENSGALG00000023131	2		PDXP	1.5695	2.96803	4.54364	1.357e-08	6.08812e-07
ENSGALG00000003028			ADAMTS13	1.56846	2.96587	0.451954	0.00824683	0.0365522
ENSGALG00000016439			GRHL1	1.56328	2.95525	2.91065	0.00254567	0.0147431
ENSGALG00000020626			PQLC2LH	1.562	2.95263	2.35637	0.000389242	0.00336211
ENSGALG00000024346			FAM46B	1.55884	2.94617	4.13889	4.05726e-07	1.11754e-05
ENSGALG00000008810			FAM161A	1.55678	2.94196	2.2725	0.00055208	0.0044662
ENSGALG00000003118			ADGRA2	1.5488	2.92574	1.53784	0.00687256	0.0319207
ENSGALG00000007416			CD3E	1.54575	2.91955	2.92061	0.000297905	0.00269663
ENSGALG00000012192			NT5C3A	1.54406	2.91614	4.2998	7.25865e-07	1.81008e-05
ENSGALG00000003479			LMTK2	1.53694	2.90178	5.21483	1.21937e-08	5.54329e-07
ENSGALG00000015441			CD247	1.53681	2.90152	2.52403	0.00018142	0.00181314
ENSGALG00000016959			DGKH	1.5365	2.90089	1.39228	0.00579237	0.0280447
ENSGALG00000014700		MD25_30	DHX29	1.53352	2.89492	4.25599	1.28566e-07	4.28859e-06
ENSGALG00000016815		MD2	UPF3A	1.53337	2.89461	0.880998	0.0095312	0.0407166
ENSGALG00000012103		MD19_20_21	CCDC73	1.52391	2.8757	-0.14989	0.0106445	0.0444082
ENSGALG00000027533	8		RNF24	1.52336	2.8746	2.02623	0.000594778	0.00474095
ENSGALG00000026928			KLF4	1.5221	2.87208	2.64131	0.000418099	0.00357962
ENSGALG00000011942			LOC420716	1.52085	2.86961	0.315344	0.00614497	0.0293235
ENSGALG00000003419		MD24	MPHOSPH9	1.52024	2.8684	3.80346	1.67701e-06	3.68942e-05
ENSGALG00000000390			ENTPD4	1.51798	2.86389	6.05	1.67674e-11	2.14748e-09
ENSGALG00000012620		MD25_30	PTCH1	1.51485	2.85769	3.07709	0.00122007	0.00835111
ENSGALG00000019254	4		A2ML1	1.51149	2.85104	0.306104	0.0101373	0.0428053
ENSGALG00000021231		MD22	TMEM254	1.51108	2.85023	5.34235	3.96522e-10	3.13374e-08
ENSGALG00000015836			CEP162	1.50916	2.84644	2.93219	0.000133995	0.00140216
ENSGALG00000023552		MD25_30	SPEF2	1.5077	2.84357	2.23569	0.00709547	0.0325587
ENSGALG00000028275			C16ORF61	1.50578	2.83978	2.04605	0.000378223	0.00328754
ENSGALG00000009440			BMT2	1.50383	2.83595	2.85363	7.23083e-05	0.000836594
ENSGALG00000023073			AKAP12	1.50362	2.83553	0.629564	0.00354548	0.0190614
ENSGALG00000017188			YAP1	1.50081	2.83002	2.41722	0.00276952	0.0157406
ENSGALG00000010616		MD19_20_21	PTPN21	1.49972	2.82788	3.02503	8.3655e-05	0.000949692
ENSGALG00000015788		MD2	CHMP4C	1.49799	2.82449	4.32646	2.76512e-06	5.53778e-05
ENSGALG00000008153			ENSGALG00000008153	1.49504	2.81873	2.17797	0.00180281	0.0110778
ENSGALG00000027641			DUSP14	1.49397	2.81662	3.98519	1.75998e-07	5.64302e-06
ENSGALG00000008902		MD23	GIPC2	1.4877	2.80441	-0.0845277	0.00755362	0.0341575
ENSGALG00000002579		MD24	RIMBP2	1.4857	2.80053	1.22921	0.00909684	0.0394017
ENSGALG00000011970			CHADL	1.48542	2.79999	0.832931	0.00439427	0.0226229
ENSGALG00000009152			ATRNL1	1.48376	2.79678	1.35104	0.0019287	0.011753
ENSGALG00000004048			PTPRS	1.4796	2.78872	4.63866	6.56329e-08	2.40826e-06
ENSGALG00000002728			SLC16A3	1.47937	2.78826	7.68769	4.23743e-10	3.29813e-08
ENSGALG00000000307			LOC420050	1.47715	2.78399	0.85601	0.00948497	0.0405608
ENSGALG00000004033	12		GALNT10	1.47667	2.78305	2.75808	0.000393921	0.00339811
ENSGALG00000007704		MD22	NPM3	1.47394	2.77779	5.69105	5.16443e-09	2.67977e-07
ENSGALG00000017196			ARHGAP42	1.47044	2.77106	2.30826	0.00091321	0.0066353
ENSGALG00000006656			FRMD4A	1.47037	2.77093	3.30948	7.99597e-05	0.000912785
ENSGALG00000001389			TTLL11	1.46821	2.76679	2.81384	0.000268227	0.00247154
ENSGALG00000023768			EphA2	1.46525	2.76111	6.89083	1.51038e-05	0.000233897
ENSGALG00000001419			DAB2IP	1.46359	2.75794	1.87988	0.00414529	0.0216186
ENSGALG00000028079			LOC100858922	1.46217	2.75523	1.43201	0.00200334	0.0121358
ENSGALG00000004809		MD22	PPIF	1.4595	2.75013	5.05163	2.20535e-08	9.13621e-07
ENSGALG00000025738			ENSGALG00000025738	1.45803	2.74734	3.02317	0.000199137	0.00194851
ENSGALG00000015522		MD2	MYBL1	1.45159	2.7351	0.821438	0.00918768	0.0396023
ENSGALG00000011083			RAB4A	1.45126	2.73448	2.04297	0.000715379	0.00547391
ENSGALG00000004947		MD22	POLR3A	1.44689	2.72619	3.82775	1.73215e-05	0.000263255
ENSGALG00000003631		MD25_30	C5orf42H	1.44227	2.71747	3.60186	2.53793e-05	0.000357929
ENSGALG00000007174			TNFSF15	1.43909	2.71151	5.87528	2.15783e-07	6.55904e-06
ENSGALG00000005345			CABLES2	1.43785	2.70917	2.28161	0.00369638	0.0197281
ENSGALG00000014651		MD25_30	LYSMD3	1.43265	2.69942	4.00819	1.71268e-05	0.000260683
ENSGALG00000014721		MD25_30	MIER3	1.43174	2.69771	2.08961	0.000918606	0.00666509
ENSGALG00000023066		MD25_30	DNAJA1	1.42608	2.68716	6.77058	1.8761e-07	5.88661e-06
ENSGALG00000013715			DLC1	1.42592	2.68686	2.2603	0.00246887	0.0143956
ENSGALG00000028005			GADD45G	1.41961	2.67514	2.23918	0.00136076	0.00903127
ENSGALG00000027459			LRFN3	1.41525	2.66706	2.87119	0.00041902	0.00358154
ENSGALG00000004590			CLCN6	1.41377	2.66433	3.00343	0.000960366	0.00689022
ENSGALG00000009248			HSPA12A	1.41163	2.66038	3.00635	0.00392485	0.0207108
ENSGALG00000016418		MD2	BCLAF3	1.41106	2.65932	4.89433	1.6709e-07	5.39836e-06
ENSGALG00000002470			CYP27A1	1.41029	2.65791	1.47285	0.00545761	0.0267134
ENSGALG00000027845			RYBP	1.40899	2.65551	4.40389	2.82562e-07	8.22391e-06
ENSGALG00000026584			PLA2G4EH1	1.40419	2.64669	0.227824	0.0110742	0.0457299
ENSGALG00000002250		MD25_30	DTWD2	1.39869	2.63662	2.01286	0.00603679	0.0289509
ENSGALG00000007763		MD24	IQCD	1.39825	2.63581	2.57707	0.000333049	0.00296255
ENSGALG00000015713	8	MD1	FAM53A	1.39715	2.6338	5.14488	2.05545e-07	6.32265e-06
ENSGALG00000024047			MYCL	1.39512	2.6301	2.80764	0.000574816	0.00461551
ENSGALG00000001847		MD22	BICC1	1.39479	2.6295	2.46869	0.00612614	0.0292608
ENSGALG00000002618			KCTD7	1.39279	2.62586	3.17613	0.000137675	0.00143601
ENSGALG00000001209			ENSGALG00000001209	1.38992	2.62064	2.39635	0.0049786	0.0249269
ENSGALG00000014453	4		FAM46C	1.38785	2.61688	1.93084	0.00492426	0.0247151
ENSGALG00000013705			SOCS7	1.38616	2.61382	3.17509	0.000245197	0.00230691
ENSGALG00000000610			CAMTA1	1.38199	2.60627	2.58794	0.00172184	0.0107474
ENSGALG00000006286			USP31	1.38033	2.60328	3.31133	0.00123448	0.00839899
ENSGALG00000008798			ZMYND19	1.37647	2.59633	4.05892	9.61523e-07	2.28673e-05
ENSGALG00000005035		MD22	KAT6B	1.37375	2.59144	3.17502	0.00015365	0.00157545
ENSGALG00000013893			MNS1	1.37275	2.58963	1.90684	0.0019676	0.0119546
ENSGALG00000016768		MD2	LONRF2	1.37148	2.58736	4.77508	1.16443e-05	0.000186635
ENSGALG00000012586		MD25_30	GKAP1	1.37118	2.58682	2.70274	0.00173611	0.0108167
ENSGALG00000009704			CHST15	1.36925	2.58336	2.51673	0.00099071	0.00706651
ENSGALG00000023025			ZBTB42	1.36916	2.5832	2.87025	0.00103761	0.00732674
ENSGALG00000016920		MD2	LMO7	1.36707	2.57946	1.53095	0.00636361	0.0300721
ENSGALG00000000402			LOXL2	1.36527	2.57624	2.20558	0.00205798	0.0123792
ENSGALG00000009824			CCDC173	1.36381	2.57363	1.68032	0.00239642	0.0141093
ENSGALG00000015002		MD25_30	MRPS27	1.36209	2.57057	4.3621	0.000487829	0.00405826
ENSGALG00000026505			RDH10	1.36055	2.56783	3.07953	0.00013402	0.00140216
ENSGALG00000013952			B3GALNT2	1.35959	2.56613	3.66343	4.46859e-05	0.000565398
ENSGALG00000003311			FGFR1	1.35873	2.5646	4.88502	2.55649e-05	0.000359116
ENSGALG00000000275			KCTD9	1.35687	2.56129	7.05897	2.04366e-09	1.18625e-07
ENSGALG00000016944			PCDH8	1.35661	2.56082	1.751	0.00604623	0.0289509
ENSGALG00000013486			ATMIN	1.35546	2.55879	3.38883	5.46946e-05	0.000668172
ENSGALG00000012978			CDYL2	1.35026	2.54959	3.19346	0.000191869	0.00189487
ENSGALG00000013579			FAT1	1.34895	2.54727	3.10366	0.000570648	0.0045911
ENSGALG00000006233			GALNT11	1.34884	2.54708	3.71721	1.34604e-05	0.000212431
ENSGALG00000010019		MD8	TMEM184C	1.34741	2.54454	5.06099	4.27397e-07	1.16474e-05
ENSGALG00000011005			KCNK1	1.34668	2.54326	2.21908	0.00356384	0.01914
ENSGALG00000014822	4		CTC1	1.34427	2.53903	4.0728	2.93916e-06	5.82952e-05
ENSGALG00000012188			BBS9	1.3438	2.5382	1.90188	0.00250921	0.0145647
ENSGALG00000004597		MD23	ZBTB37	1.33902	2.52979	2.64305	0.00129863	0.00873179
ENSGALG00000002697		MD10	DUSP19	1.33715	2.52652	3.64042	0.000183743	0.00182924
ENSGALG00000006860			KIF3A	1.33589	2.5243	5.7548	4.20231e-08	1.59906e-06
ENSGALG00000006167		MD23	LRRC8B	1.3344	2.52171	5.51283	1.13444e-07	3.83397e-06
ENSGALG00000020569		MD25_30	DIMT1	1.33311	2.51946	4.53739	3.08778e-06	6.07737e-05
ENSGALG00000027593			ZNF292	1.33149	2.51663	3.07994	0.000516555	0.00423889
ENSGALG00000007712			MYO1B	1.33149	2.51662	6.18748	1.25046e-09	7.88174e-08
ENSGALG00000011220			SLC25A29	1.32991	2.51387	1.9783	0.00176792	0.0109091
ENSGALG00000026146			CRLF1	1.32419	2.50392	1.6924	0.0103944	0.043642
ENSGALG00000014064		MD5	WDR19	1.32407	2.50371	3.75845	1.9941e-05	0.000295634
ENSGALG00000022871		MD1	HHLA2	1.32399	2.50358	2.06134	0.00216004	0.0128576
ENSGALG00000022866			ZNF654	1.3226	2.50117	3.99892	2.19081e-05	0.000318815
ENSGALG00000001545			RAB40B	1.31964	2.49604	3.3444	9.75466e-05	0.00108698
ENSGALG00000001036			ELAC2	1.31504	2.4881	5.67777	1.62692e-08	7.0791e-07
ENSGALG00000001910			SNAPC4	1.31316	2.48486	4.3686	2.71852e-06	5.46578e-05
ENSGALG00000016541		MD2	BEND2H	1.31041	2.48011	1.6566	0.00375201	0.0199731
ENSGALG00000019867		MD2	WDCP	1.31037	2.48005	3.34478	0.000148832	0.00153678
ENSGALG00000008143			UACA	1.31019	2.47975	5.55575	1.01377e-05	0.000164803
ENSGALG00000003775		MD25_30	RICTOR	1.30764	2.47536	4.70484	1.76549e-05	0.000267532
ENSGALG00000014138			NFXL1	1.3073	2.47477	3.13214	0.000795701	0.00595414
ENSGALG00000007716			SLC37A4	1.30627	2.47301	3.82929	7.4322e-05	0.000855077
ENSGALG00000011175		MD7	TMEM150C	1.3058	2.47221	3.35092	0.00155488	0.00998427
ENSGALG00000001802			JMJD6	1.30505	2.47093	6.39746	1.79399e-07	5.69376e-06
ENSGALG00000007986			MOCS3	1.30228	2.46619	3.97469	7.3701e-05	0.000850107
ENSGALG00000009293			CHN1	1.3021	2.46588	3.79434	0.000228001	0.00217097
ENSGALG00000005456			SDR42E1	1.30163	2.46506	2.8148	0.00334473	0.0182495
ENSGALG00000007638			HMOX2	1.30159	2.465	4.69326	7.86932e-07	1.92958e-05
ENSGALG00000003817			IFFO2	1.30101	2.46401	2.95468	0.000870977	0.00641004
ENSGALG00000004819			ZNF767	1.3	2.4623	3.26391	0.000680217	0.00526643
ENSGALG00000014189			SULT4A1	1.29904	2.46066	3.45996	0.000150695	0.00155135
ENSGALG00000006822			PCDH19	1.29881	2.46026	3.17994	0.000520344	0.00426317
ENSGALG00000012615		MD25_30	C9orf3	1.29855	2.45982	2.66971	0.00396316	0.0208701
ENSGALG00000012450		MD16_17	HUS1	1.29664	2.45656	3.17595	0.000776727	0.00586341
ENSGALG00000010721		MD23	GLIS1	1.29499	2.45375	2.5858	0.00107268	0.00752779
ENSGALG00000016524		MD2	CAD	1.29335	2.45096	4.22558	4.16085e-05	0.00053103
ENSGALG00000004273		MD23	RALGPS2	1.2903	2.4458	2.54705	0.00135292	0.00898506
ENSGALG00000000464			RHOBTB2	1.2872	2.44053	3.95885	1.94195e-05	0.000290416
ENSGALG00000001236			ZBTB26	1.28454	2.43605	4.58209	2.38467e-06	5.00627e-05
ENSGALG00000009404			DISP1	1.28037	2.42901	3.60505	9.93821e-05	0.00110384
ENSGALG00000015218		MD1	SLC19A2	1.27569	2.42115	3.01422	0.00141845	0.00933581
ENSGALG00000010221		MD23	ZSWIM5H1	1.27538	2.42063	4.93112	0.000365034	0.00319451
ENSGALG00000010309		MD19_20_21	ZC2HC1CH	1.27471	2.41949	1.11365	0.0101429	0.0428053
ENSGALG00000011351			HSP90AA1	1.27416	2.41857	9.89528	2.49625e-08	1.01369e-06
ENSGALG00000019447		MD2	NDUFAF6	1.27355	2.41756	1.89295	0.00541846	0.0265489
ENSGALG00000001816			MAGI3	1.27148	2.41409	2.64197	0.00175791	0.0108873
ENSGALG00000009966			FRS2	1.27047	2.4124	2.36113	0.00359801	0.0192933
ENSGALG00000008786			NBEAL1	1.2692	2.41028	4.25282	4.83623e-05	0.000605206
ENSGALG00000021688			CD320	1.26789	2.40809	1.0774	0.0122413	0.0492431
ENSGALG00000020754		MD22	ATP6V0E2	1.26581	2.40463	3.75824	0.000193309	0.001906
ENSGALG00000016123		MD2	TRPS1	1.26421	2.40196	2.26576	0.00486189	0.0244644
ENSGALG00000020488		MD19_20_21	C11orf24	1.26109	2.39676	5.74452	2.01667e-07	6.222e-06
ENSGALG00000001564			ATP2A3	1.2595	2.39413	4.94009	0.000773738	0.00584943
ENSGALG00000026802			LOC768337	1.25633	2.38887	6.95558	9.19036e-08	3.22259e-06
ENSGALG00000014903		MD25_30	ITGA2	1.25627	2.38877	4.00665	0.000218232	0.0021033
ENSGALG00000011990			USP53	1.25548	2.38747	5.26988	0.00159088	0.0101331
ENSGALG00000005776		MD23	TECR	1.25229	2.3822	2.43423	0.00245464	0.0143434
ENSGALG00000010287		MD23	IPP	1.25227	2.38216	2.97152	0.000621196	0.00490936
ENSGALG00000016890		MD2	MBNL2	1.25224	2.3821	4.06314	0.000259665	0.00241668
ENSGALG00000000863			DYRK3	1.24999	2.3784	3.86198	0.000171433	0.0017217
ENSGALG00000005893		MD22	ZFAND4	1.24986	2.37819	4.6541	1.89098e-06	4.09871e-05
ENSGALG00000017096			LNX2H1	1.2493	2.37726	3.95056	8.76907e-05	0.000991127
ENSGALG00000012848	2		KDM7A	1.24882	2.37648	4.40012	2.70696e-05	0.000373808
ENSGALG00000004227		MD23	FAM20B	1.24792	2.37499	4.86715	2.13075e-06	4.50438e-05
ENSGALG00000012658	2		TCP11L2	1.24577	2.37145	6.10977	1.43609e-07	4.72898e-06
ENSGALG00000009364			PRKCI	1.24431	2.36905	5.30309	1.2937e-07	4.30145e-06
ENSGALG00000006254		MD22	ERCC6	1.24383	2.36826	4.68207	3.697e-06	7.09963e-05
ENSGALG00000008305	9		CASP10	1.24054	2.36288	2.30498	0.00380006	0.0201568
ENSGALG00000014078			DCUN1D4	1.23788	2.35851	4.86294	2.5662e-05	0.000359688
ENSGALG00000004870			PIH1D3	1.23754	2.35795	1.29622	0.00749163	0.0339369
ENSGALG00000015446			POU2F1	1.23657	2.35638	1.69522	0.0104314	0.0437668
ENSGALG00000004900			RFLNB	1.23508	2.35394	3.19207	0.00300152	0.0167596
ENSGALG00000002384		MD10	OSGEPL1	1.23234	2.34947	1.73262	0.00807635	0.0359984
ENSGALG00000007124		MD24	POP5	1.23064	2.34672	1.67243	0.00638562	0.0301359
ENSGALG00000006947	10		BDH1A	1.22988	2.34547	6.00525	4.93151e-08	1.84914e-06
ENSGALG00000013399			CELSR1	1.22764	2.34183	3.32606	0.0045076	0.0231439
ENSGALG00000011225			SLC25A47	1.2272	2.34112	2.06521	0.00703431	0.0323793
ENSGALG00000027986			NIPAL1	1.22655	2.34007	2.75928	0.00681696	0.0317866
ENSGALG00000023023			CDCA4L	1.2261	2.33934	4.66875	5.73454e-06	0.000104277
ENSGALG00000012628		MD25_30	HABP4	1.22603	2.33922	3.32068	0.00159437	0.010141
ENSGALG00000025733			ENSGALG00000025733	1.22447	2.3367	1.49036	0.0099291	0.0420493
ENSGALG00000009445			INPP5F	1.22311	2.33449	4.80661	2.97908e-06	5.89731e-05
ENSGALG00000001841			ROGDI	1.22307	2.33443	3.25892	0.00207002	0.0124231
ENSGALG00000012277	2		MAFF	1.22252	2.33354	6.38346	1.51621e-05	0.000233897
ENSGALG00000028290			C1H21ORF91	1.22194	2.33259	5.28552	6.80466e-06	0.000119506
ENSGALG00000005778		MD24	ENSGALG00000005778	1.22141	2.33174	2.08826	0.00616704	0.0293753
ENSGALG00000014163			TTLL1	1.21943	2.32855	3.49439	0.00100517	0.00715177
ENSGALG00000004627		MD12	ENSGALG00000004627	1.21846	2.32699	4.08593	0.000153293	0.00157336
ENSGALG00000022985			PPAR	1.21725	2.32503	2.69611	0.0015772	0.0100835
ENSGALG00000015903			FILIP1	1.21717	2.32491	3.02727	0.00329858	0.0180552
ENSGALG00000006407		MD19_20_21	DDTNFR23	1.21598	2.32299	6.13116	2.36694e-08	9.76625e-07
ENSGALG00000004889			SLC2A1	1.2159	2.32286	5.65868	3.74691e-06	7.18204e-05
ENSGALG00000005662		MD19_20_21	AMPD3	1.21538	2.32202	3.81222	0.000131599	0.00138287
ENSGALG00000003568			PPP1R16B	1.21472	2.32096	3.4182	0.00118274	0.00816631
ENSGALG00000002519			SLC25A33	1.20747	2.30933	4.39656	1.4064e-05	0.000219929
ENSGALG00000011827			WDR89	1.20564	2.3064	2.92083	0.000811312	0.00604454
ENSGALG00000008739			MINDY3	1.20524	2.30576	6.16979	0.000219782	0.00211427
ENSGALG00000002421		MD22	SELENOU	1.20282	2.30189	3.05743	0.00123042	0.00838843
ENSGALG00000008661		MD23	CYR61	1.20004	2.29746	3.78095	0.000162193	0.00164392
ENSGALG00000014834			NCOA7	1.19856	2.29511	5.32618	2.01543e-06	4.29595e-05
ENSGALG00000012885		MD16_17	BCL2	1.1976	2.29358	2.47846	0.00406942	0.0213203
ENSGALG00000012414			GNPNAT1	1.19712	2.29282	4.01543	2.59957e-05	0.000362881
ENSGALG00000005248		MD23	CDC14A	1.1969	2.29246	3.43189	0.00073793	0.00562008
ENSGALG00000027159			CNKSR3	1.19674	2.29221	3.73877	0.000568646	0.00458311
ENSGALG00000012448			ORC4	1.19555	2.29032	5.11548	2.71007e-06	5.45947e-05
ENSGALG00000009081		MD19_20_21	ZNF106	1.19533	2.28997	4.35294	2.43978e-05	0.000346698
ENSGALG00000015409			PROS1	1.19402	2.2879	6.55171	7.44309e-07	1.83823e-05
ENSGALG00000005000		MD22	COMTD1	1.19398	2.28783	4.0853	0.000239907	0.00226753
ENSGALG00000001101			MBD3	1.19348	2.28703	3.84202	6.78614e-05	0.00079955
ENSGALG00000012734	2		NT5DC3	1.19189	2.28452	3.09192	0.00108299	0.00758463
ENSGALG00000001886				1.18971	2.28107	2.72989	0.0103615	0.0435215
ENSGALG00000003658			DHX35	1.18874	2.27954	3.75903	6.45256e-05	0.000768176
ENSGALG00000015479		MD2	ASPH	1.18862	2.27935	4.12402	4.54315e-05	0.000574124
ENSGALG00000009452		MD19_20_21	GALNT16	1.18825	2.27877	3.71444	0.000247986	0.00232509
ENSGALG00000029112			LOC101751844	1.18778	2.27802	2.20596	0.00396285	0.0208701
ENSGALG00000013419			PBX4	1.18615	2.27545	3.00145	0.00250798	0.0145647
ENSGALG00000026288			SLC5A6	1.18561	2.2746	2.90628	0.00651262	0.0306367
ENSGALG00000015000		MD5	LYAR	1.18456	2.27295	4.93374	0.000137248	0.00143302
ENSGALG00000003747		MD25_30	OSMR	1.18413	2.27227	4.51598	0.000105207	0.00115481
ENSGALG00000010705	6		ZBTB18	1.18229	2.26936	4.83949	6.12385e-06	0.000109802
ENSGALG00000001041			KATNB1	1.18218	2.26919	3.66586	0.00183466	0.0112466
ENSGALG00000009409			MYNN	1.17992	2.26564	3.41966	0.00153462	0.00988506
ENSGALG00000005676		MD24	TTC28	1.17902	2.26423	4.86626	0.000541021	0.00439403
ENSGALG00000004676		MD13	BTG1L	1.17837	2.26321	2.47012	0.00754382	0.0341282
ENSGALG00000008479	9		PLEKHM3	1.17566	2.25896	4.61549	0.000754179	0.00572263
ENSGALG00000009169			TRMT6	1.17533	2.25845	4.11946	2.40345e-05	0.000342959
ENSGALG00000005369		MD19_20_21	BTBD10	1.17532	2.25843	4.53074	8.45117e-06	0.000142808
ENSGALG00000009158			CDC42BPA	1.17319	2.25509	2.76828	0.00591583	0.0284547
ENSGALG00000001341			ZBTB44	1.17288	2.25462	2.69645	0.00246149	0.014369
ENSGALG00000004216		MD23	TOR3A	1.17178	2.25289	1.92313	0.00916485	0.0395582
ENSGALG00000014860		MD2	YES1	1.16958	2.24946	2.44209	0.00465562	0.0237261
ENSGALG00000007115			ASB7	1.16587	2.24369	3.09135	0.00121332	0.00831042
ENSGALG00000008113			PLCL1	1.16574	2.24348	3.91187	0.000422323	0.00360378
ENSGALG00000017589			LOC425431	1.16423	2.24113	5.32392	5.93399e-05	0.00071809
ENSGALG00000015123		MD1	ZDHHC23	1.16367	2.24026	2.02157	0.0109694	0.0454068
ENSGALG00000012367			TRIM9	1.16067	2.23562	3.04789	0.00319945	0.0176309
ENSGALG00000009020			JAG1	1.15941	2.23366	1.74485	0.0102132	0.0430572
ENSGALG00000014681		MD25_30	PCSK1	1.15887	2.23283	3.95348	0.00129127	0.00869935
ENSGALG00000009228			PARP1	1.15595	2.22831	6.61022	3.16527e-08	1.25077e-06
ENSGALG00000006033			GORASP1	1.15426	2.2257	5.10092	8.70408e-06	0.000145408
ENSGALG00000019336			CEP83	1.15423	2.22566	3.56203	0.000457107	0.00384314
ENSGALG00000015687		MD1	ENSGALG00000015687	1.15421	2.22562	4.75985	2.63735e-05	0.000367654
ENSGALG00000004845		MD19_20_21	TIMM10	1.15338	2.22435	3.21795	0.000991127	0.00706651
ENSGALG00000008962			MSH2	1.15337	2.22434	5.34345	8.48206e-06	0.00014286
ENSGALG00000003496			TEX2	1.153	2.22375	4.76823	3.45439e-05	0.000456762
ENSGALG00000008850		MD23	TTLL7	1.15186	2.222	1.87734	0.0109651	0.0454068
ENSGALG00000024340			LOC768350	1.15158	2.22157	2.19039	0.0115575	0.0472134
ENSGALG00000006925			CCP110	1.15036	2.21969	4.39213	3.63565e-05	0.000475624
ENSGALG00000005282			NKTR	1.14668	2.21404	5.00647	2.53971e-05	0.000357929
ENSGALG00000002118			KCNMB1	1.14539	2.21207	5.06648	0.000131907	0.00138287
ENSGALG00000005737			SGSM2	1.14517	2.21173	4.26172	0.000112119	0.00120999
ENSGALG00000000947			FKBP51	1.14274	2.208	4.63659	7.02461e-05	0.000821992
ENSGALG00000010476			BNIP3	1.13937	2.20284	4.94518	0.000195805	0.00192139
ENSGALG00000008076			TMEM164	1.13916	2.20253	5.88969	4.42404e-06	8.33992e-05
ENSGALG00000019713			ZNF316	1.13761	2.20016	3.10116	0.00622513	0.0295412
ENSGALG00000009341	14		CRAMP1	1.13234	2.19214	4.29179	0.000161994	0.00164392
ENSGALG00000022758		MD2	GGACT	1.13158	2.19098	1.89959	0.0119585	0.0484471
ENSGALG00000011648			ABCB6	1.13013	2.18879	2.94533	0.00165911	0.0104599
ENSGALG00000016617		MD2	NCOA1	1.12373	2.17909	5.14332	0.000261758	0.00242936
ENSGALG00000013754			PLAGL1	1.1229	2.17785	4.27965	0.000199895	0.00195407
ENSGALG00000007167			CLEC16A	1.12072	2.17456	5.34457	1.13038e-05	0.000181461
ENSGALG00000001204			ENKD1	1.1178	2.17016	2.42279	0.00587912	0.028331
ENSGALG00000023189			UMAD1	1.1173	2.16941	2.97389	0.00396845	0.0208765
ENSGALG00000004684		MD13	IPPK	1.11323	2.16329	4.61399	8.7488e-05	0.000989924
ENSGALG00000010335		MD23	PIK3R3	1.11205	2.16152	5.04465	1.06962e-05	0.000172516
ENSGALG00000015547		MD5	TADA2B	1.11117	2.1602	2.44601	0.00561139	0.02731
ENSGALG00000004904			LOC101749314	1.10998	2.15843	3.12191	0.00189024	0.0115322
ENSGALG00000002543		MD22	CSGALNACT2	1.10893	2.15686	5.00894	1.39155e-05	0.000218606
ENSGALG00000006724			ENSGALG00000006724	1.10855	2.15629	3.17696	0.00166315	0.0104701
ENSGALG00000001312		MD24	SNAP29	1.10729	2.1544	8.047	2.38765e-06	5.00627e-05
ENSGALG00000015733			MDN1H1	1.10655	2.15329	5.27841	0.00019466	0.00191565
ENSGALG00000011089			IFIH1	1.10508	2.1511	8.01147	0.000263849	0.00243986
ENSGALG00000008399		MD2	ANKRD12	1.10479	2.15068	3.72148	0.000211607	0.00205292
ENSGALG00000005340		MD23	SLC35A3	1.10189	2.14635	3.27362	0.00180213	0.0110778
ENSGALG00000014823			C6orf58	1.10081	2.14475	4.30824	0.000865249	0.00637703
ENSGALG00000024355				1.10066	2.14452	2.73737	0.00809107	0.036033
ENSGALG00000012057			TRANK1	1.09973	2.14314	8.02432	0.00128386	0.00866082
ENSGALG00000009655		MD8	AADAT	1.09919	2.14235	2.43623	0.00856276	0.03766
ENSGALG00000000528			DBNDD1	1.09899	2.14205	2.18854	0.0123488	0.04954
ENSGALG00000011019		MD23	ROR1	1.09898	2.14203	2.85144	0.0107431	0.0447043
ENSGALG00000022739			AKAP11	1.09765	2.14007	4.61532	0.000347989	0.00306624
ENSGALG00000012037			ARID4A	1.09717	2.13935	5.90114	8.29474e-07	2.01466e-05
ENSGALG00000004060			RGS9	1.0963	2.13806	3.76001	0.0106357	0.0444011
ENSGALG00000011331		MD23	CTH	1.09619	2.13789	4.02798	0.000243152	0.00229398
ENSGALG00000020922		MD12	C1orf21	1.09574	2.13722	3.93781	0.000783039	0.00589805
ENSGALG00000009410			PEX1	1.09469	2.13567	4.72387	1.84972e-05	0.000278651
ENSGALG00000013646			VPS37A	1.09453	2.13543	4.88535	2.22021e-05	0.000322181
ENSGALG00000001181			KCNJ5	1.09404	2.13471	3.08485	0.00924953	0.0397613
ENSGALG00000005061			PPM1E	1.0913	2.13066	3.81203	0.00298565	0.01668
ENSGALG00000009581		MD19_20_21	MPP5	1.09081	2.12993	3.33896	0.00206853	0.0124231
ENSGALG00000010199		MD8	MFSD8	1.09076	2.12987	3.27358	0.0045222	0.0232073
ENSGALG00000000215		MD25_30	DCP2	1.08987	2.12854	4.83407	0.000542961	0.0044063
ENSGALG00000007902			ATP7A	1.08929	2.1277	6.13001	1.11262e-05	0.00017889
ENSGALG00000015323		MD1	SENP7	1.08907	2.12737	3.82728	0.000446141	0.00376326
ENSGALG00000011596		MD9	PTPN3H	1.08858	2.12664	4.45981	0.000160948	0.00163883
ENSGALG00000004532			ZNF507	1.08847	2.12649	2.518	0.011478	0.0469445
ENSGALG00000009467			RBM48	1.08693	2.12421	4.17	0.000234463	0.00222631
ENSGALG00000009791			PROX1	1.08679	2.12401	2.71154	0.0118947	0.0482647
ENSGALG00000016359			FBXO25	1.08555	2.12219	5.78493	2.65445e-05	0.000369537
ENSGALG00000013726			PAICS	1.08471	2.12095	5.12392	1.3907e-05	0.000218606
ENSGALG00000015170		MD25_30	VPS13A	1.08276	2.11809	5.04768	8.17825e-05	0.000929462
ENSGALG00000008653		MD19_20_21	MGAH1	1.08194	2.11688	5.37733	0.000147157	0.00152254
ENSGALG00000013725			LONRF1	1.07778	2.11079	5.0555	1.95115e-05	0.000290802
ENSGALG00000001502			UTP11	1.07748	2.11035	4.95694	3.01168e-05	0.000408745
ENSGALG00000023407			ZBTB34	1.07686	2.10944	2.69866	0.00415925	0.0216804
ENSGALG00000003753			CYLD	1.07659	2.10905	4.77523	5.87181e-05	0.000711403
ENSGALG00000009770			RABL2B	1.07401	2.10528	2.46977	0.00760775	0.0343569
ENSGALG00000000771			PLA2G15	1.07217	2.10259	5.85144	3.61923e-06	6.96329e-05
ENSGALG00000023988		MD19_20_21	RPUSD2	1.07208	2.10246	4.02315	0.000220172	0.00211604
ENSGALG00000002129		MD23	WDR47	1.06829	2.09694	5.43702	3.56538e-05	0.000468752
ENSGALG00000002302			YEATS2	1.06772	2.09612	4.26553	9.54498e-05	0.00106708
ENSGALG00000010607		MD19_20_21	SPATA7	1.06732	2.09553	3.30921	0.00179224	0.0110327
ENSGALG00000016029		MD2	VPS13B	1.06669	2.09463	5.08706	7.34082e-05	0.000848364
ENSGALG00000022808		MD2	RRP1B	1.06403	2.09076	5.88719	4.50702e-06	8.48079e-05
ENSGALG00000014808	4		KIAA2018	1.0638	2.09043	4.06168	0.000906978	0.00660403
ENSGALG00000013728			PPAT	1.0633	2.0897	2.71962	0.00503117	0.0251168
ENSGALG00000001183			MYH10	1.05891	2.08336	5.58488	0.000407049	0.00349667
ENSGALG00000005378		MD19_20_21	ARNTL	1.05873	2.0831	3.46358	0.00208151	0.0124769
ENSGALG00000018386				1.05684	2.08036	9.97889	5.45361e-05	0.000667028
ENSGALG00000004928		MD24	SSH1	1.0546	2.07715	4.52703	0.000109789	0.00119362
ENSGALG00000001194			CIAPIN1	1.05439	2.07685	7.127	6.52864e-07	1.64804e-05
ENSGALG00000010103		MD8	FBXW7	1.05416	2.07651	3.49915	0.00271215	0.0154976
ENSGALG00000005670		MD13	SLMAP	1.05206	2.07348	5.78639	2.76519e-05	0.000380825
ENSGALG00000001789		MD22	HECTD2	1.0479	2.06752	3.7982	0.00818675	0.0363641
ENSGALG00000016854		MD2	LIG4	1.04718	2.06648	4.10719	0.000662433	0.0051579
ENSGALG00000016602		MD2	ARHGAP6	1.04478	2.06305	2.98484	0.00333942	0.0182399
ENSGALG00000002878	12		CREBRF	1.04378	2.06163	4.20161	0.000221545	0.00212008
ENSGALG00000013511			ANKRA2	1.04308	2.06062	5.63705	0.000305411	0.00275729
ENSGALG00000010659			ING2	1.04292	2.0604	2.87331	0.00479843	0.0242497
ENSGALG00000009091			TRUB1	1.03938	2.05534	3.42922	0.001402	0.00923934
ENSGALG00000005620		MD13	PDE12	1.03639	2.05109	3.7791	0.000438909	0.00372366
ENSGALG00000015352		MD25_30	GAK	1.03528	2.04951	6.18392	8.32644e-06	0.000141398
ENSGALG00000013772			DENND6B	1.03504	2.04917	3.38185	0.00295318	0.0165346
ENSGALG00000000681			PAK1	1.03452	2.04843	4.14888	0.000366006	0.00319809
ENSGALG00000008933			CASP7	1.03261	2.04573	3.80413	0.00146551	0.00955368
ENSGALG00000007100			MEF2A	1.032	2.04486	6.10222	3.25483e-06	6.35744e-05
ENSGALG00000015086		MD2	OSBPL1A	1.03096	2.04339	4.85907	6.25908e-05	0.000748612
ENSGALG00000001363			MYBBP1A	1.02814	2.03939	4.50453	0.000196848	0.00192971
ENSGALG00000000747			CHD5	1.02606	2.03645	3.98411	0.000694018	0.00535311
ENSGALG00000002225			RFFL	1.02516	2.03518	5.46041	7.61668e-05	0.000874344
ENSGALG00000001837			ORAI2	1.02285	2.03193	5.1978	4.38557e-05	0.000556952
ENSGALG00000002145		MD23	CAMSAP2	1.02031	2.02836	6.55011	8.64528e-06	0.000145133
ENSGALG00000008837			PELI1	1.0182	2.02539	7.17769	1.60614e-06	3.55635e-05
ENSGALG00000016037		MD2	SPAG1	1.01745	2.02434	4.97158	0.000177431	0.00177846
ENSGALG00000011121		MD23	SLC35D1	1.01667	2.02324	4.0075	0.000381645	0.00330888
ENSGALG00000011045		MD7	AFF1	1.01639	2.02285	3.07546	0.00727689	0.0332279
ENSGALG00000017296			KLHL42	1.0147	2.02048	3.95552	0.000804873	0.00600645
ENSGALG00000014697		MD25_30	MADH2	1.01392	2.0194	5.44379	0.00137721	0.00911695
ENSGALG00000000784			PIP5K1C	1.01315	2.01831	4.61262	0.000490552	0.00407265
ENSGALG00000006483			AMOTL2H	1.01065	2.01481	3.65201	0.00202926	0.0122639
ENSGALG00000005385		MD13	ACTR8	1.00878	2.01221	5.09956	7.16403e-05	0.000833024
ENSGALG00000005420			AATF	1.0074	2.01028	4.20631	0.00034147	0.00302372
ENSGALG00000002164		MD23	DDX59	1.00739	2.01027	4.51464	0.000584403	0.00467613
ENSGALG00000008318			SLK	1.00481	2.00668	6.73715	6.21619e-05	0.000745217
ENSGALG00000007565			PPP2R2B	1.00439	2.00609	4.272	0.000292977	0.00266612
ENSGALG00000000634			KLHL21	1.00421	2.00584	5.44936	1.96895e-05	0.000292327
ENSGALG00000010185		MD8	HSPA4L	1.0032	2.00444	7.56014	4.27904e-06	8.11123e-05
ENSGALG00000008107			IRS4	1.00311	2.00431	5.01317	0.000636599	0.00500415
ENSGALG00000010027		MD19_20_21	CFL2	1.00007	2.0001	5.70615	2.49974e-05	0.000353265
ENSGALG00000009896			TRERF1	-1.00007	-2.0001	5.70607	1.96777e-05	0.000292327
ENSGALG00000028470			GSR	-1.00146	-2.00203	5.79996	0.000118545	0.00126605
ENSGALG00000003922			TOP2A	-1.00431	-2.00599	6.14616	0.00946332	0.040494
ENSGALG00000010387		MD19_20_21	IRF2BPL	-1.00447	-2.00621	4.2278	0.000463618	0.00389151
ENSGALG00000028585			G6PC3	-1.00579	-2.00804	3.79477	0.00377235	0.0200502
ENSGALG00000026720				-1.00605	-2.0084	4.90974	8.10209e-05	0.000922848
ENSGALG00000006583		MD19_20_21	LSP1	-1.00653	-2.00907	8.00594	0.000100649	0.0011143
ENSGALG00000004346			P2RY4	-1.00821	-2.01141	6.6608	0.000122315	0.0013009
ENSGALG00000000740			APBA3	-1.00837	-2.01164	4.88142	0.00363617	0.0194573
ENSGALG00000000956			CCL4	-1.00926	-2.01288	11.0532	5.32869e-05	0.000654086
ENSGALG00000010406		MD19_20_21	TMEM63C	-1.0109	-2.01517	4.28597	0.00074064	0.00563655
ENSGALG00000000865			LOC770718	-1.012	-2.01671	7.77494	0.000604268	0.00480143
ENSGALG00000010870		MD23	JUN	-1.01224	-2.01704	8.252	6.16681e-06	0.000110188
ENSGALG00000004037		MD22	DNA2	-1.01248	-2.01737	3.67066	0.00398278	0.0209412
ENSGALG00000021451			YRPGH1	-1.01291	-2.01798	4.45338	0.00027835	0.00255793
ENSGALG00000018367			COX3	-1.01385	-2.01929	12.6207	3.23853e-05	0.000434458
ENSGALG00000004367			AWAT1	-1.01449	-2.02018	3.46622	0.00667894	0.0312474
ENSGALG00000001805			MXRA7	-1.0155	-2.0216	6.39239	5.95607e-05	0.000719914
ENSGALG00000003604			SLC46A1	-1.01575	-2.02196	3.18396	0.00437356	0.0225459
ENSGALG00000002346			CLSPN	-1.01578	-2.022	4.03035	0.0070267	0.0323743
ENSGALG00000002113			LCP2	-1.01665	-2.02322	9.58232	2.34184e-05	0.000335098
ENSGALG00000010244		MD23	AKR1A1	-1.01678	-2.02339	6.28022	8.01922e-06	0.000137545
ENSGALG00000015525		MD2	SGK3	-1.01987	-2.02774	7.21251	1.33771e-05	0.00021144
ENSGALG00000015238			CD164	-1.02003	-2.02796	10.9265	3.08175e-06	6.07713e-05
ENSGALG00000011419		MD7	DUSP4	-1.02028	-2.02831	5.9402	0.00486031	0.0244644
ENSGALG00000028669				-1.02139	-2.02988	3.65708	0.00516371	0.0256166
ENSGALG00000006126			COL6A2	-1.02296	-2.03208	6.50781	3.35937e-05	0.000447074
ENSGALG00000015003			ATP1A1	-1.02304	-2.0322	9.89614	1.32747e-06	3.01069e-05
ENSGALG00000026383			TMSB4X	-1.02335	-2.03263	9.96622	0.000111534	0.00120748
ENSGALG00000000562			LAPTM5	-1.02347	-2.0328	9.31698	1.92792e-06	4.16998e-05
ENSGALG00000009730			SLC38A4	-1.02386	-2.03336	6.41654	0.0105291	0.0440815
ENSGALG00000000374			RNPEP	-1.02423	-2.03387	6.05627	6.08669e-05	0.000733974
ENSGALG00000008497			SLC38A2	-1.0253	-2.03538	9.3971	0.000241806	0.00228337
ENSGALG00000027762			PGAP2	-1.02556	-2.03575	5.37057	0.000121185	0.00129155
ENSGALG00000002526			SMIM12	-1.02631	-2.03681	5.23075	3.28255e-05	0.000439126
ENSGALG00000028063			LOX	-1.02683	-2.03755	4.47226	0.00459362	0.0235034
ENSGALG00000028790			DNASE2B	-1.02704	-2.03784	6.53013	3.48025e-05	0.000459589
ENSGALG00000013837			TBL1XR1	-1.02726	-2.03815	6.25429	2.2571e-06	4.7617e-05
ENSGALG00000022958	8	MD1	MUC13	-1.02744	-2.0384	5.55374	0.000490747	0.00407265
ENSGALG00000003113	12		RGS14	-1.02821	-2.03949	7.62	0.000145023	0.0015035
ENSGALG00000013588			TMEM106C	-1.02935	-2.0411	5.34113	8.79434e-05	0.000992891
ENSGALG00000005309		MD13	TKT	-1.02942	-2.04121	9.3816	0.000110375	0.00119872
ENSGALG00000014688	4		ZYX	-1.03129	-2.04385	9.22518	5.13283e-06	9.46763e-05
ENSGALG00000025851			GPRIN3	-1.03141	-2.04403	6.62498	3.13387e-05	0.000422538
ENSGALG00000026592				-1.03173	-2.04447	9.85879	0.000534166	0.00435212
ENSGALG00000014771		MD2	ZBTB14	-1.03189	-2.0447	3.22393	0.00473147	0.0240074
ENSGALG00000009470			SERPINI1	-1.03359	-2.04712	7.76384	0.000195073	0.00191787
ENSGALG00000015862		MD2	CA2	-1.03457	-2.0485	9.49208	5.18444e-05	0.000639435
ENSGALG00000001161			FLI1	-1.03573	-2.05015	5.53842	3.07214e-05	0.000414759
ENSGALG00000028371				-1.03729	-2.05237	6.4112	2.16084e-05	0.000316247
ENSGALG00000017652		MD19_20_21	TTC9	-1.03828	-2.05378	5.24046	7.79631e-06	0.000134395
ENSGALG00000026988			IDH3G	-1.0383	-2.05381	2.86623	0.007989	0.0356865
ENSGALG00000008233			BUB1	-1.03997	-2.05618	5.05289	0.00885915	0.0386328
ENSGALG00000007197			LOC422090	-1.0401	-2.05637	8.35375	2.23773e-05	0.00032381
ENSGALG00000012816		MD16_17	SLC22A23	-1.04059	-2.05707	3.01716	0.00735527	0.0334816
ENSGALG00000015090		MD25_30	PLIN2	-1.042	-2.05908	9.44739	1.00539e-05	0.000163699
ENSGALG00000011099			FAP	-1.04454	-2.0627	9.99812	0.000330202	0.00294487
ENSGALG00000009480			DOCK4	-1.0475	-2.06694	5.65044	0.000245942	0.0023101
ENSGALG00000023468			VPS9D1	-1.04786	-2.06746	2.6462	0.010646	0.0444082
ENSGALG00000013660			ZNF516	-1.04829	-2.06808	4.06054	0.00108707	0.00759639
ENSGALG00000005127			TALDO1	-1.04903	-2.06914	9.47987	2.06732e-06	4.38836e-05
ENSGALG00000014585			CCL26	-1.05008	-2.07064	10.0433	0.00337672	0.018385
ENSGALG00000004792		MD19_20_21	PLCB2	-1.05058	-2.07136	4.75375	0.000217436	0.00210044
ENSGALG00000008211		MD19_20_21	ACP2	-1.05281	-2.07456	7.34276	6.09202e-07	1.55695e-05
ENSGALG00000027483			GLRX	-1.05676	-2.08025	8.65559	0.00123888	0.00841812
ENSGALG00000010769			HPGD	-1.05698	-2.08058	8.83414	2.02732e-05	0.000299263
ENSGALG00000023872			FAM129B	-1.05704	-2.08065	9.68619	5.99857e-06	0.000107744
ENSGALG00000024153			NLRX1	-1.05912	-2.08365	5.43588	0.000111466	0.00120748
ENSGALG00000000819				-1.06204	-2.08788	3.68197	0.00155703	0.00999183
ENSGALG00000028425			LOC425309	-1.0639	-2.09058	4.16276	0.00107237	0.00752779
ENSGALG00000014857		MD25_30	SELENOP1	-1.06428	-2.09112	9.77703	4.10462e-06	7.82391e-05
ENSGALG00000012420	2		LGALS1	-1.06449	-2.09143	9.12028	2.12773e-06	4.50438e-05
ENSGALG00000004310			TTYH3	-1.06477	-2.09184	5.3148	0.000546956	0.00443522
ENSGALG00000001304			TMEM52H	-1.06524	-2.09252	8.39219	1.87377e-05	0.000281038
ENSGALG00000010001		MD19_20_21	EGLN3	-1.06646	-2.09429	6.85893	0.000164138	0.00165816
ENSGALG00000008218		MD19_20_21	DDB2	-1.06725	-2.09543	5.40473	3.80111e-05	0.000491378
ENSGALG00000009388			SUSD4	-1.06739	-2.09564	4.80926	6.88562e-05	0.000808489
ENSGALG00000004873			PHACTR3	-1.06932	-2.09844	5.34617	7.14179e-05	0.000831913
ENSGALG00000012173			LGALS3	-1.06942	-2.09858	7.78622	3.66077e-05	0.000476327
ENSGALG00000017485		MD5	TLR1A	-1.07183	-2.10209	2.81754	0.0103102	0.0433594
ENSGALG00000029077			CBL	-1.0732	-2.10409	7.70574	1.02171e-05	0.00016583
ENSGALG00000005078		MD13	NUP210	-1.07334	-2.1043	5.39629	0.000873806	0.00642166
ENSGALG00000018361			ND5	-1.07499	-2.1067	11.9083	9.43897e-06	0.000154914
ENSGALG00000012227		MD6	TSPAN5	-1.07506	-2.10681	5.63922	8.91138e-06	0.000148148
ENSGALG00000004741			EPHB2	-1.07561	-2.10761	2.18386	0.00994425	0.0420961
ENSGALG00000027786			SOCS3	-1.07917	-2.11283	6.47752	0.00130924	0.00875673
ENSGALG00000003923		MD10	COL6A3	-1.08339	-2.119	6.56975	0.000535217	0.00435723
ENSGALG00000009476			CDK6	-1.08438	-2.12046	6.14408	2.6958e-06	5.45209e-05
ENSGALG00000003881			ERCC6L	-1.08688	-2.12414	3.37098	0.00834383	0.0369025
ENSGALG00000017103			WASF3	-1.08747	-2.12502	3.64767	0.00158367	0.010106
ENSGALG00000022490			ARPC1B	-1.09007	-2.12885	10.1865	7.10357e-06	0.000123698
ENSGALG00000002637			RBP7	-1.09065	-2.12969	9.39723	0.00818572	0.0363641
ENSGALG00000005239		MD19_20_21	CYB561A3	-1.09301	-2.13319	5.97925	7.62097e-06	0.000131814
ENSGALG00000004354	12		CCDC69	-1.09446	-2.13533	3.69224	0.000349895	0.00307776
ENSGALG00000009205			ENSGALG00000009205	-1.0952	-2.13643	3.047	0.00488851	0.0245597
ENSGALG00000027272			APRT	-1.09529	-2.13656	4.26296	0.000468663	0.00391785
ENSGALG00000027601			LOC100858403	-1.09533	-2.13662	3.08982	0.00385612	0.020411
ENSGALG00000007247		MD24	PXN	-1.09592	-2.1375	7.92181	1.27424e-05	0.00020203
ENSGALG00000016302	5	MD2	ASAP1	-1.09704	-2.13916	9.01588	1.19074e-05	0.000190259
ENSGALG00000014864			SMPDL3A	-1.09873	-2.14166	6.9713	9.85029e-07	2.33723e-05
ENSGALG00000023723			PQLC2	-1.10196	-2.14646	7.23992	7.20006e-06	0.000124955
ENSGALG00000009058			ENTPD2	-1.1035	-2.14876	6.1793	1.48431e-06	3.33694e-05
ENSGALG00000027491				-1.10354	-2.14881	1.93908	0.010193	0.0429898
ENSGALG00000002563		MD25_30	TPM4	-1.10418	-2.14977	6.45661	8.4411e-06	0.000142808
ENSGALG00000002024		MD24	COMT	-1.10428	-2.14992	7.4003	1.25052e-06	2.85822e-05
ENSGALG00000026677			F10	-1.10474	-2.1506	7.49827	5.10073e-07	1.35256e-05
ENSGALG00000018370			Cu	-1.10635	-2.15301	12.2414	2.16834e-05	0.000316531
ENSGALG00000016394		MD2	HAS2	-1.10692	-2.15386	4.25001	0.000170216	0.00171116
ENSGALG00000006402			NRROSH	-1.10882	-2.15669	6.53617	2.77946e-05	0.000382278
ENSGALG00000006757			XYLT1	-1.10883	-2.1567	3.52155	0.00109033	0.00761011
ENSGALG00000027389			RGS7BP	-1.10883	-2.15671	5.38567	0.000468507	0.00391785
ENSGALG00000007768			AURKA	-1.11194	-2.16135	5.16237	0.00593334	0.0285122
ENSGALG00000007919	10		EIF4E2	-1.11194	-2.16136	6.22052	5.66247e-07	1.46853e-05
ENSGALG00000028931			IGFBP4	-1.11308	-2.16308	3.05477	0.00587757	0.028331
ENSGALG00000013881			C22H2ORF42	-1.11404	-2.16451	4.208	0.000154171	0.00157921
ENSGALG00000009971		MD11	CDC20	-1.116	-2.16746	5.49806	0.00103849	0.00732793
ENSGALG00000013607			FBXO5	-1.11666	-2.16845	3.35643	0.00466119	0.0237427
ENSGALG00000007203		MD19_20_21	RAB3IL1	-1.11719	-2.16925	5.66875	1.81144e-06	3.94295e-05
ENSGALG00000004631			DRAXIN	-1.12162	-2.17591	4.7654	1.36083e-05	0.000214436
ENSGALG00000008584		MD19_20_21	NUSAP1	-1.12291	-2.17786	4.57303	0.00672427	0.0314166
ENSGALG00000008166			TLR15	-1.124	-2.1795	8.34064	0.000931375	0.0067294
ENSGALG00000009493		MD19_20_21	TMEM229B	-1.12466	-2.1805	4.43525	6.23458e-05	0.000746551
ENSGALG00000009474		MD19_20_21	ACTN1	-1.12575	-2.18215	10.823	1.21805e-06	2.7996e-05
ENSGALG00000020995				-1.12592	-2.18241	3.63083	0.00027865	0.0025584
ENSGALG00000008461			HGF/SF	-1.12719	-2.18432	3.41195	0.0122284	0.0492105
ENSGALG00000012964		MD16_17	ANKH	-1.12798	-2.18553	6.25471	2.08845e-07	6.38594e-06
ENSGALG00000006453			TF	-1.12826	-2.18595	8.76054	1.76986e-06	3.86884e-05
ENSGALG00000016075		MD2	DCSTAMP	-1.12978	-2.18825	7.01083	5.05307e-05	0.000627753
ENSGALG00000021636			CUX1	-1.13369	-2.19419	5.91294	3.29546e-07	9.50996e-06
ENSGALG00000011309			PLXNC1	-1.13567	-2.1972	8.52664	1.2003e-06	2.765e-05
ENSGALG00000013542			LOC100859554	-1.13659	-2.1986	5.26078	2.69554e-05	0.000373234
ENSGALG00000003074			HOMER3	-1.13745	-2.19992	7.84277	7.60703e-08	2.71474e-06
ENSGALG00000013218			C3AR1	-1.13952	-2.20307	8.11396	1.2519e-06	2.85822e-05
ENSGALG00000006555		MD19_20_21	IGF2	-1.14026	-2.2042	3.08509	0.00213042	0.0127181
ENSGALG00000005204		MD24	GSTT1L	-1.14202	-2.2069	8.08043	0.0024769	0.0144319
ENSGALG00000001740			MGAT5B	-1.14221	-2.20719	6.94516	2.59033e-05	0.000362082
ENSGALG00000026282			ANKRD13D	-1.14223	-2.20722	4.33449	6.67244e-05	0.000789777
ENSGALG00000003362			ACSS2	-1.14247	-2.20759	9.61152	0.000764681	0.00578949
ENSGALG00000018357			ND6	-1.14323	-2.20875	8.31447	3.7154e-05	0.00048197
ENSGALG00000004958			BTK	-1.14387	-2.20973	8.02162	3.54592e-06	6.86079e-05
ENSGALG00000006796			SRPX2	-1.14387	-2.20974	1.47152	0.0124054	0.0496893
ENSGALG00000026934				-1.14413	-2.21012	1.81863	0.00850411	0.0374341
ENSGALG00000000795			MFSD12	-1.14462	-2.21088	8.68719	1.19778e-05	0.000191087
ENSGALG00000000894		MD2	APCDD1	-1.14578	-2.21265	5.36725	1.47778e-05	0.00023039
ENSGALG00000021658			PAFAH2	-1.1461	-2.21315	2.94448	0.00311502	0.0172713
ENSGALG00000010370			MED12L	-1.14712	-2.21472	4.72821	2.08682e-05	0.000306286
ENSGALG00000001684			SEC14L1	-1.14785	-2.21583	8.62022	1.97751e-06	4.23951e-05
ENSGALG00000022980			CDKN1B	-1.14797	-2.21602	6.18586	6.84239e-06	0.000119938
ENSGALG00000007456			NPRL3	-1.15003	-2.21918	2.98194	0.00277154	0.0157406
ENSGALG00000006942		MD24	PIK3IP1	-1.15065	-2.22014	6.1822	3.03939e-05	0.000410877
ENSGALG00000006982			EEF2K	-1.15094	-2.22059	6.12429	5.06886e-07	1.34916e-05
ENSGALG00000016754		MD2	a	-1.1532	-2.22406	8.11619	2.97852e-07	8.62009e-06
ENSGALG00000011214			SERPINH1	-1.15394	-2.22521	5.70833	2.24669e-05	0.000324648
ENSGALG00000012888		MD16_17	PHLPP1	-1.15394	-2.22521	7.41944	2.49093e-06	5.13892e-05
ENSGALG00000028024			CAPG	-1.15489	-2.22667	7.55391	0.00013961	0.00145324
ENSGALG00000002587			CRCP	-1.15497	-2.2268	5.04306	1.26427e-05	0.000200759
ENSGALG00000005650			GIMAP1	-1.15549	-2.2276	5.06193	0.000219555	0.00211407
ENSGALG00000028866			COASY	-1.15666	-2.22941	3.70051	0.000197028	0.00192971
ENSGALG00000023660			SEPT12	-1.15671	-2.22948	4.36176	0.000872792	0.0064188
ENSGALG00000015183		MD2	RAB15	-1.15681	-2.22964	6.45671	7.17565e-05	0.000833024
ENSGALG00000015941		MD2	IL10R2	-1.15703	-2.22998	7.10479	9.18209e-08	3.22259e-06
ENSGALG00000002540		MD23	RGS2	-1.15769	-2.231	8.46142	3.53732e-07	9.92963e-06
ENSGALG00000002548		MD25_30	TLN1	-1.15922	-2.23336	9.17806	0.000182596	0.00181958
ENSGALG00000000930			HIP1	-1.16241	-2.23831	7.62361	5.36219e-06	9.8553e-05
ENSGALG00000027462			P3H4	-1.16247	-2.23841	2.67486	0.00235149	0.0138742
ENSGALG00000010647		MD23	ECHDC2	-1.16295	-2.23915	3.95972	5.83214e-05	0.000707431
ENSGALG00000013971			SGK1	-1.16396	-2.24072	10.2908	3.86386e-06	7.39243e-05
ENSGALG00000011921			DHRS7	-1.16644	-2.24457	7.11498	2.53181e-07	7.45324e-06
ENSGALG00000010566			NPNT	-1.16679	-2.24511	3.41594	0.00925602	0.0397726
ENSGALG00000002159			ACOX1	-1.16742	-2.24609	9.29549	0.000113733	0.00122329
ENSGALG00000026150				-1.1675	-2.24622	4.55001	2.68102e-05	0.000372227
ENSGALG00000016852		MD2	TNFSF13B	-1.16758	-2.24634	6.50107	5.52573e-06	0.000101197
ENSGALG00000003201			FBXL8	-1.16888	-2.24836	4.2648	3.66263e-05	0.000476327
ENSGALG00000004614		MD23	NPL	-1.16909	-2.24869	7.70268	9.26349e-07	2.21333e-05
ENSGALG00000007191			TK1	-1.16969	-2.24964	4.57288	5.2868e-05	0.00064972
ENSGALG00000020719	14		LOC416755	-1.16985	-2.24988	9.49995	2.21686e-07	6.64024e-06
ENSGALG00000028984			MPV17L2	-1.17003	-2.25016	2.3245	0.00377942	0.0200774
ENSGALG00000002583			PIK3CD	-1.17064	-2.25111	7.32246	1.61622e-06	3.57098e-05
ENSGALG00000006665			GALNT6	-1.17065	-2.25113	6.14512	7.62887e-07	1.87959e-05
ENSGALG00000013072			AKR1B10L2	-1.17092	-2.25155	4.93159	0.00088334	0.00647321
ENSGALG00000028533				-1.17409	-2.25651	3.85508	0.000792333	0.00594554
ENSGALG00000003503			MYBL2	-1.1745	-2.25715	4.61002	1.94993e-05	0.000290802
ENSGALG00000001007			MMP15	-1.17535	-2.25848	7.59569	1.99728e-06	4.26612e-05
ENSGALG00000006799		MD19_20_21	AP2A2	-1.1755	-2.25872	9.20857	2.32658e-07	6.9285e-06
ENSGALG00000004931			LOC420374	-1.1762	-2.25981	4.64667	3.42541e-05	0.000453513
ENSGALG00000007646			VEGFRKDRL	-1.17621	-2.25982	3.42026	0.00377103	0.0200502
ENSGALG00000010748	6		EXO1	-1.17627	-2.25991	3.60749	0.00105395	0.00742683
ENSGALG00000016325		MD1	GSTA3	-1.17639	-2.26011	9.01589	8.95308e-06	0.000148601
ENSGALG00000011295			SOCS2	-1.17684	-2.26081	5.03822	6.43148e-06	0.000113534
ENSGALG00000011511			CKB	-1.1773	-2.26153	10.2725	2.34617e-05	0.000335251
ENSGALG00000014855		MD25_30	GHR	-1.17982	-2.26549	4.08569	0.000350297	0.00307866
ENSGALG00000010811		MD19_20_21	LGMN	-1.18096	-2.26727	12.4754	3.0288e-06	5.98422e-05
ENSGALG00000029174			AES	-1.18293	-2.27037	6.16301	5.17705e-07	1.36733e-05
ENSGALG00000017025			CKAP2	-1.18666	-2.27625	3.74633	0.00563936	0.0274201
ENSGALG00000002982			SLC2A6	-1.18794	-2.27827	6.96726	0.000317623	0.00285
ENSGALG00000026945			CIDEC	-1.18895	-2.27986	3.20136	0.00571824	0.0277512
ENSGALG00000013992				-1.18952	-2.28076	3.34052	0.00564657	0.0274422
ENSGALG00000028509				-1.19	-2.28152	2.734	0.00316139	0.0174907
ENSGALG00000016820		MD2	GAS6	-1.19096	-2.28305	6.87354	8.48578e-07	2.04829e-05
ENSGALG00000022789		MD2	CPQ	-1.19235	-2.28525	7.22647	0.000881157	0.00646182
ENSGALG00000001189			NCF1	-1.19281	-2.28597	10.1549	0.000552015	0.0044662
ENSGALG00000008133		MD22	AS3MT	-1.19306	-2.28637	3.70291	0.000244021	0.00230007
ENSGALG00000010996			IRF2BP2	-1.19373	-2.28743	5.22497	3.27348e-05	0.000438484
ENSGALG00000000201			PLEKHM1	-1.19595	-2.29095	7.19873	9.42592e-07	2.24691e-05
ENSGALG00000002234			UNC13D	-1.19639	-2.29166	8.4376	1.07646e-07	3.65001e-06
ENSGALG00000005452			TADA2A	-1.19657	-2.29194	2.80915	0.0010981	0.00765389
ENSGALG00000013869			IL20RA	-1.1968	-2.29231	6.3689	0.00080465	0.00600645
ENSGALG00000026544			TMCO7	-1.19725	-2.29302	1.11185	0.00934681	0.0401292
ENSGALG00000012891		MD16_17	TNFRSF11A	-1.1973	-2.2931	7.98262	1.89595e-07	5.92067e-06
ENSGALG00000014313		MD19_20_21		-1.19766	-2.29368	3.35604	0.00994947	0.0421008
ENSGALG00000012345			UST	-1.20045	-2.29811	5.95066	5.28994e-06	9.73994e-05
ENSGALG00000008014			CEBPB	-1.20139	-2.29962	7.37866	0.000248487	0.00232509
ENSGALG00000009641			COL1A2	-1.2016	-2.29995	6.25715	0.000216763	0.00209701
ENSGALG00000001791			YRPGH2	-1.20344	-2.30288	3.09816	0.00157864	0.0100864
ENSGALG00000000132			ARHGAP25	-1.2038	-2.30346	6.88265	3.37919e-08	1.31412e-06
ENSGALG00000009689			PON2	-1.20384	-2.30352	3.06136	0.00185386	0.0113237
ENSGALG00000012370			GINM1	-1.20652	-2.3078	9.16918	5.39222e-06	9.89281e-05
ENSGALG00000025884			NABP1	-1.20692	-2.30844	8.31305	2.62753e-06	5.36769e-05
ENSGALG00000012610		MD25_30	CTSV	-1.20856	-2.31107	12.8974	2.35412e-06	4.9562e-05
ENSGALG00000014998		MD2	CABLES1	-1.20998	-2.31335	3.8153	7.22858e-05	0.000836594
ENSGALG00000008308		MD13	BHLHE40	-1.21139	-2.3156	6.81994	8.43961e-06	0.000142808
ENSGALG00000003792		MD25_30	FYB	-1.21234	-2.31713	7.88091	3.56406e-06	6.88292e-05
ENSGALG00000015682		MD25_30	UGCG	-1.21446	-2.32054	6.64026	3.37433e-07	9.57676e-06
ENSGALG00000026560			PRDM8	-1.21505	-2.32149	6.74127	0.00276438	0.0157306
ENSGALG00000002678			CSPG4	-1.21576	-2.32263	3.7454	0.00019562	0.00192139
ENSGALG00000020002			SLC22A3	-1.21752	-2.32546	3.1133	0.00226487	0.0134272
ENSGALG00000017239			CTSC	-1.21815	-2.32648	13.2731	2.05561e-06	4.37252e-05
ENSGALG00000017644			COTL1	-1.21837	-2.32683	9.13574	3.65433e-08	1.41145e-06
ENSGALG00000010829			CDCA7	-1.21879	-2.32751	5.24921	6.96029e-05	0.000816324
ENSGALG00000007093			CYTH1	-1.22036	-2.33005	8.18718	8.28398e-06	0.00014091
ENSGALG00000010326		MD19_20_21	FLVCR2	-1.2215	-2.3319	5.21859	2.79566e-06	5.58806e-05
ENSGALG00000028547			LOC100859143	-1.22638	-2.33979	4.39273	0.000215673	0.00208843
ENSGALG00000001227			PIK3R6	-1.22697	-2.34075	5.18715	6.71814e-05	0.000793699
ENSGALG00000003557		MD22	PAOX	-1.22789	-2.34224	4.06402	0.000250751	0.00234415
ENSGALG00000027358				-1.22927	-2.34449	1.85191	0.00560121	0.02731
ENSGALG00000017031			TPTE2	-1.2303	-2.34616	2.9643	0.000857852	0.00632807
ENSGALG00000017158			KDELC2	-1.23187	-2.34872	6.47842	1.22547e-05	0.0001949
ENSGALG00000023340				-1.23207	-2.34903	6.66148	1.0496e-06	2.47898e-05
ENSGALG00000015474			CD80	-1.23221	-2.34926	5.14014	5.62232e-07	1.46237e-05
ENSGALG00000013303			SLC27A1	-1.23289	-2.35038	6.45425	1.77373e-06	3.86907e-05
ENSGALG00000025973				-1.23307	-2.35066	2.28988	0.00536866	0.0263912
ENSGALG00000007713			CD300LG	-1.23341	-2.35122	6.88911	6.31725e-06	0.000111903
ENSGALG00000005757			IRF8	-1.23365	-2.35161	8.22518	1.02539e-05	0.000166165
ENSGALG00000017394			INSIG1	-1.23449	-2.35298	8.20419	2.20117e-07	6.6319e-06
ENSGALG00000013504			CHIR-B2	-1.23519	-2.35413	2.48585	0.00338132	0.0184002
ENSGALG00000006398			FBXO45	-1.2357	-2.35496	7.03786	7.87336e-08	2.79899e-06
ENSGALG00000005974			COL6A1	-1.23594	-2.35535	6.20535	1.19316e-06	2.75471e-05
ENSGALG00000003437		MD22	ADAM8	-1.23639	-2.35608	9.63737	7.38534e-07	1.82909e-05
ENSGALG00000028924			S100A16	-1.2364	-2.3561	4.29892	0.000150266	0.00154848
ENSGALG00000027466				-1.23829	-2.35919	1.26169	0.0118937	0.0482647
ENSGALG00000009229	14		ATP6V0C	-1.23847	-2.35948	11.0889	9.55778e-08	3.31745e-06
ENSGALG00000027923			LOC100859808	-1.23946	-2.3611	2.63434	0.0013499	0.00897665
ENSGALG00000006958		MD14	COL27A1	-1.23982	-2.36169	2.69752	0.00174683	0.0108638
ENSGALG00000000874			NDRG4	-1.23984	-2.36172	4.12011	0.000187552	0.00186175
ENSGALG00000029139				-1.24052	-2.36283	2.29283	0.00330987	0.0180977
ENSGALG00000028204			GPX1	-1.24151	-2.36446	8.99366	1.14453e-06	2.67247e-05
ENSGALG00000007053	10		FAM43A	-1.24203	-2.36531	2.13364	0.0112924	0.0463889
ENSGALG00000012269			VCPKMT	-1.24218	-2.36555	3.85328	0.000349181	0.00307411
ENSGALG00000010785		MD23	ACOT11	-1.24229	-2.36573	5.5449	0.000159655	0.00162727
ENSGALG00000006014	13		PRKCB	-1.24253	-2.36612	6.01703	9.20158e-06	0.000152234
ENSGALG00000013086		MD16_17	IKZF1	-1.24267	-2.36637	4.88647	5.12216e-06	9.46495e-05
ENSGALG00000010926		MD7	SPP1	-1.24287	-2.36668	13.9617	1.89712e-05	0.000284125
ENSGALG00000002260		MD13	CISH	-1.24694	-2.37338	5.95679	0.000418905	0.00358154
ENSGALG00000028327			TMEM178A	-1.24747	-2.37424	2.08444	0.00589561	0.028384
ENSGALG00000003770			ANXA2	-1.24774	-2.3747	11.5719	6.42884e-08	2.36738e-06
ENSGALG00000005071			MPP1	-1.24812	-2.37532	8.70288	1.85115e-08	7.92446e-07
ENSGALG00000000249			GH	-1.24832	-2.37564	1.81859	0.00918941	0.0396023
ENSGALG00000000791			FAM72BH	-1.24839	-2.37576	4.6185	0.00212123	0.0126706
ENSGALG00000001282			GABRD	-1.24853	-2.37599	5.42732	0.00113555	0.00788817
ENSGALG00000002192		MD23	PTPRC	-1.24879	-2.37643	9.51216	9.26041e-07	2.21333e-05
ENSGALG00000007905			LAMB1	-1.24897	-2.37672	5.57494	5.34152e-07	1.40715e-05
ENSGALG00000015691		MD25_30	SMC2	-1.24967	-2.37787	5.76615	6.88014e-05	0.000808489
ENSGALG00000006354			GAL3ST2	-1.24982	-2.37812	4.08115	0.000627433	0.00495104
ENSGALG00000011394		MD23	CYP2J23	-1.2514	-2.38072	5.68363	3.28724e-08	1.28702e-06
ENSGALG00000005727			SLC7A3	-1.25216	-2.38198	6.72023	0.00788547	0.0353162
ENSGALG00000004628			CTNS	-1.2541	-2.38518	6.12841	3.92012e-07	1.08559e-05
ENSGALG00000008118			RFTN2	-1.25491	-2.38652	6.74719	1.59566e-06	3.54078e-05
ENSGALG00000004793			NXN	-1.25533	-2.38722	3.74774	0.000245985	0.0023101
ENSGALG00000013457			PLEKHO1	-1.25665	-2.38941	7.77259	5.32469e-09	2.73529e-07
ENSGALG00000007123			ENSGALG00000007123	-1.25719	-2.39029	5.76261	0.000359883	0.00315212
ENSGALG00000021273			TMPRSS13	-1.26103	-2.39668	3.8909	1.77635e-05	0.00026878
ENSGALG00000015104		MD2	LOC428525	-1.26265	-2.39935	6.72985	4.74159e-09	2.48546e-07
ENSGALG00000003951			SASH3	-1.26272	-2.39947	6.33102	4.65513e-07	1.25201e-05
ENSGALG00000021143		MD23	RGS18	-1.26378	-2.40125	7.44591	9.36125e-06	0.000153884
ENSGALG00000002562			ARAP3	-1.26515	-2.40352	6.56836	3.35095e-07	9.53674e-06
ENSGALG00000009090			UAP1L1	-1.26546	-2.40404	6.42869	2.46101e-06	5.09767e-05
ENSGALG00000012336			STXBP5	-1.26598	-2.40491	7.87755	3.38985e-06	6.59609e-05
ENSGALG00000006311			HDAC7	-1.26922	-2.41031	7.33608	1.1386e-07	3.83539e-06
ENSGALG00000026092			HRH4	-1.2693	-2.41045	6.87315	9.14483e-09	4.25131e-07
ENSGALG00000007140			NRP1	-1.27139	-2.41394	4.58839	0.000908663	0.00661161
ENSGALG00000016992			HTR2A	-1.27405	-2.41839	6.26224	4.22603e-07	1.15474e-05
ENSGALG00000006246	10		MUL1L	-1.27463	-2.41936	5.16417	5.85769e-07	1.5008e-05
ENSGALG00000018360			CYTB	-1.27485	-2.41973	12.2536	2.70883e-06	5.45947e-05
ENSGALG00000028433			BIN2	-1.27676	-2.42295	6.08461	0.000106348	0.00116359
ENSGALG00000003412			RALGDS	-1.27698	-2.42332	8.27103	2.27538e-05	0.000327872
ENSGALG00000002643		MD23	ENSGALG00000002643	-1.27883	-2.42642	4.33483	0.0106787	0.0445084
ENSGALG00000027461				-1.28061	-2.42942	2.2532	0.00632908	0.0299378
ENSGALG00000012740			ADAM12	-1.28212	-2.43196	7.43187	3.96597e-08	1.51474e-06
ENSGALG00000027961			PCASP2	-1.28238	-2.4324	5.28659	0.0024308	0.0142546
ENSGALG00000003485			CCND3	-1.28269	-2.43292	6.93862	5.48666e-07	1.43435e-05
ENSGALG00000001607			C17orf62	-1.28309	-2.43359	6.08441	9.81759e-08	3.38476e-06
ENSGALG00000006756			LBP	-1.28589	-2.43832	8.3688	0.00123372	0.00839899
ENSGALG00000009778			HCLS1	-1.28735	-2.44079	7.57613	4.9843e-05	0.000620711
ENSGALG00000028645			LOC100859706	-1.28865	-2.44299	2.00395	0.00827077	0.0366267
ENSGALG00000005337		MD25_30	SNX2	-1.28887	-2.44337	9.49384	1.61377e-05	0.000247092
ENSGALG00000011008			MAP3K21	-1.28925	-2.444	5.5073	4.8252e-05	0.000604563
ENSGALG00000006375			TM4SF19	-1.29081	-2.44665	7.82133	2.44944e-06	5.08394e-05
ENSGALG00000011733			CCR2	-1.29155	-2.44791	6.4384	1.08397e-06	2.53954e-05
ENSGALG00000006110			PLK1	-1.2918	-2.44833	4.63006	0.000493759	0.00409103
ENSGALG00000014513	4		CDCA3	-1.29215	-2.44892	2.7441	0.00587182	0.028331
ENSGALG00000004284			LFNG	-1.29257	-2.44964	7.14517	1.7483e-07	5.63073e-06
ENSGALG00000026076			LOC100858909	-1.29575	-2.45504	1.38533	0.00703009	0.0323743
ENSGALG00000008095			KIF23	-1.29592	-2.45534	5.26954	0.00148948	0.00967312
ENSGALG00000007447			TUBB1	-1.29605	-2.45556	3.37005	0.00028407	0.00259888
ENSGALG00000027093			TLR1B	-1.29644	-2.45622	7.02746	1.55093e-07	5.0585e-06
ENSGALG00000015148		MD25_30	ANXA1	-1.29657	-2.45643	9.91171	1.40043e-05	0.000219664
ENSGALG00000028352	10		CPN2	-1.29772	-2.45839	2.87805	0.00145371	0.00951302
ENSGALG00000002749		MD23	NOS1AP	-1.29811	-2.45906	0.963605	0.00643551	0.0303156
ENSGALG00000010628	7		ACSL1	-1.29972	-2.46182	7.6022	0.000124705	0.00131948
ENSGALG00000004167		MD22	SRGN	-1.30017	-2.46258	9.11409	1.53619e-05	0.000236624
ENSGALG00000010806		MD19_20_21	RIN3	-1.30152	-2.46489	8.62567	3.87043e-09	2.09288e-07
ENSGALG00000001109			GTSF1	-1.30278	-2.46703	2.34188	0.00388439	0.0205289
ENSGALG00000005550			ST6GAL1	-1.30415	-2.46938	8.40373	1.08012e-06	2.53939e-05
ENSGALG00000008514		MD19_20_21	DLL4	-1.30724	-2.47468	3.80066	1.84071e-05	0.000277702
ENSGALG00000011207			DUSP6	-1.31049	-2.48025	6.69061	3.7857e-09	2.0579e-07
ENSGALG00000005644			MYO1G	-1.31069	-2.48061	8.27823	1.1516e-06	2.67674e-05
ENSGALG00000010203		MD23	HECTD3H1	-1.31165	-2.48225	6.11405	5.9693e-06	0.000107406
ENSGALG00000015032		MD25_30	CD274	-1.31243	-2.48359	9.07292	3.39635e-06	6.59624e-05
ENSGALG00000009378		MD8	PDGFC	-1.31313	-2.48481	4.69662	3.16884e-06	6.22498e-05
ENSGALG00000014815		MD2	EMILIN2	-1.31372	-2.48581	7.93121	0.000608347	0.00482396
ENSGALG00000028580			C15orf48	-1.31393	-2.48618	9.10564	0.00555117	0.0271197
ENSGALG00000023296		MD23	TAL1	-1.31502	-2.48807	3.9858	9.62752e-06	0.000157505
ENSGALG00000009759			SLC16A7	-1.31508	-2.48816	3.37858	0.000508229	0.00418291
ENSGALG00000021592			TLCD2	-1.31515	-2.48829	3.41598	9.59978e-05	0.00107204
ENSGALG00000004893		MD24	TMEM119	-1.31571	-2.48925	2.61296	0.00493785	0.0247591
ENSGALG00000005884			MAPKKK3L	-1.31577	-2.48934	7.14798	5.14798e-08	1.92329e-06
ENSGALG00000025996			MKI67H	-1.3163	-2.49026	5.45312	0.00184618	0.011297
ENSGALG00000007218	10		MB21D2	-1.31637	-2.49039	5.64199	5.67457e-07	1.46853e-05
ENSGALG00000027352				-1.31819	-2.49353	7.27843	7.82227e-05	0.000893949
ENSGALG00000026057				-1.31824	-2.49361	4.97403	9.55963e-06	0.000156644
ENSGALG00000017091			FLT1	-1.31946	-2.49572	10.732	2.92201e-06	5.80672e-05
ENSGALG00000004504			RADIL	-1.31993	-2.49653	1.75921	0.00717829	0.03288
ENSGALG00000006592			LOC771537	-1.32058	-2.49767	1.97884	0.00205243	0.0123636
ENSGALG00000002955			ADAMTSL2	-1.32329	-2.50236	5.84174	4.70213e-07	1.2587e-05
ENSGALG00000016038	8		ADAM33	-1.32403	-2.50364	6.40146	8.47616e-06	0.00014286
ENSGALG00000026353			RDH16	-1.32433	-2.50416	1.83381	0.00482817	0.0243877
ENSGALG00000019014			SH2D2A	-1.32451	-2.50448	1.8697	0.00679443	0.0317018
ENSGALG00000006900			ST6GALNAC2L	-1.32765	-2.50993	5.17469	1.79999e-07	5.69376e-06
ENSGALG00000000356			SLC37A2	-1.33084	-2.5155	7.57214	1.32991e-08	5.99275e-07
ENSGALG00000006300		MD19_20_21	LDHA	-1.33096	-2.5157	11.4994	1.633e-08	7.0791e-07
ENSGALG00000026070			ENSGALG00000026070	-1.3316	-2.51682	3.6255	0.00078228	0.00589666
ENSGALG00000004575			STARD8	-1.33306	-2.51937	4.99505	1.5103e-06	3.37423e-05
ENSGALG00000005038			CENPI	-1.33498	-2.52272	3.52305	0.00734743	0.0334746
ENSGALG00000018967		MD2	LYN	-1.33788	-2.5278	9.06732	4.9234e-06	9.11406e-05
ENSGALG00000001373			TRAF3IP3	-1.33989	-2.53132	2.00134	0.00167105	0.0104877
ENSGALG00000011889			PRKCH	-1.34325	-2.53723	6.91568	5.27473e-10	3.92197e-08
ENSGALG00000021399			ABCA8	-1.34339	-2.53747	0.840732	0.0070511	0.0324275
ENSGALG00000011962			NDNF	-1.34367	-2.53797	2.96981	0.00146472	0.00955368
ENSGALG00000011414			AMDHD1	-1.3443	-2.53907	1.74163	0.00371388	0.019801
ENSGALG00000015972		MD2	IFNGR2	-1.34506	-2.5404	9.47003	2.20886e-07	6.63562e-06
ENSGALG00000027308			LRP1	-1.34726	-2.54428	9.38925	2.52334e-07	7.44966e-06
ENSGALG00000002338		MD23	ASPM	-1.34829	-2.5461	4.35476	0.00539171	0.0264792
ENSGALG00000001325			CYP1A1	-1.34833	-2.54617	2.38529	0.00315264	0.0174611
ENSGALG00000009700			PDK4	-1.34842	-2.54633	7.78408	0.000929929	0.00672823
ENSGALG00000026258			MAF	-1.34869	-2.54682	2.40992	0.00268974	0.0154288
ENSGALG00000026742				-1.35079	-2.55052	10.5581	1.00901e-06	2.38861e-05
ENSGALG00000016676		MD2	MCM3	-1.35225	-2.55311	6.04416	5.74596e-07	1.47585e-05
ENSGALG00000027047			LOC101750289	-1.35392	-2.55606	2.49632	0.00107545	0.00754209
ENSGALG00000019552		MD16_17	SERPINB2	-1.35462	-2.55729	7.69683	0.000870561	0.00641004
ENSGALG00000006644			ACSL6	-1.35572	-2.55924	5.03315	2.66609e-06	5.41333e-05
ENSGALG00000020463		MD19_20_21		-1.35607	-2.55987	1.01988	0.00622534	0.0295412
ENSGALG00000009163			S100A11	-1.358	-2.5633	6.11166	5.98357e-09	2.96982e-07
ENSGALG00000007210			ENSGALG00000007210	-1.35803	-2.56335	9.32098	1.55109e-08	6.83943e-07
ENSGALG00000000820			HTR1D	-1.35853	-2.56424	2.03808	0.00535364	0.02633
ENSGALG00000015276			ENSGALG00000015276	-1.36056	-2.56785	2.36816	0.00134061	0.00892556
ENSGALG00000006019		MD23	EPHX4	-1.36071	-2.56811	5.74766	7.26068e-09	3.50217e-07
ENSGALG00000008367		MD19_20_21	MDK	-1.36181	-2.57008	1.03685	0.00630173	0.0298326
ENSGALG00000026047			AEBP1	-1.36274	-2.57173	4.44824	2.04483e-05	0.000300553
ENSGALG00000009621			ACTB	-1.36784	-2.58084	14.0704	2.03569e-10	1.80299e-08
ENSGALG00000004785				-1.36877	-2.5825	5.86262	1.45369e-06	3.27527e-05
ENSGALG00000009237		MD8		-1.36885	-2.58264	6.46905	6.14182e-10	4.41266e-08
ENSGALG00000007186			TMEM268	-1.36991	-2.58454	6.5128	7.89162e-07	1.93044e-05
ENSGALG00000028249			MCL1	-1.37295	-2.59	8.92576	3.38956e-08	1.31412e-06
ENSGALG00000010435			RASGRP3	-1.37491	-2.59352	5.93157	3.6387e-05	0.000475624
ENSGALG00000026311	2		C12orf75	-1.3764	-2.59621	5.58724	9.22117e-06	0.000152312
ENSGALG00000019514			CNDP2	-1.37921	-2.60125	9.76725	2.19038e-09	1.25022e-07
ENSGALG00000001535		MD13	STAB1	-1.38323	-2.60852	10.4376	8.15117e-09	3.85922e-07
ENSGALG00000016102	8		CYP26B1	-1.38359	-2.60917	4.21038	0.000149344	0.00154052
ENSGALG00000016666		MD2	CTSB	-1.38457	-2.61095	12.7014	1.19171e-09	7.55781e-08
ENSGALG00000027023			LOC100859682	-1.38462	-2.61103	4.26472	4.80237e-06	8.93832e-05
ENSGALG00000001385			FGF22	-1.38706	-2.61545	0.699625	0.00794058	0.035532
ENSGALG00000007158			SOCS1	-1.38754	-2.61632	5.91572	3.15201e-05	0.000424427
ENSGALG00000003099			PCTP	-1.38783	-2.61685	3.27489	0.0013021	0.00874362
ENSGALG00000007015			CD40	-1.38878	-2.61856	4.95861	0.00163203	0.0103248
ENSGALG00000006425		MD13	SLC6A6	-1.38911	-2.61917	7.0733	4.5803e-07	1.23837e-05
ENSGALG00000028803			B3GNT4	-1.39515	-2.63017	5.99144	1.91894e-09	1.12658e-07
ENSGALG00000003319			ADAP2	-1.39578	-2.6313	6.33139	3.68119e-07	1.02773e-05
ENSGALG00000023909			ENTPD2L	-1.39671	-2.63301	7.89139	8.67255e-09	4.05008e-07
ENSGALG00000026085			DUSP7	-1.39734	-2.63415	8.8702	2.56722e-09	1.41804e-07
ENSGALG00000023541			SPHK1	-1.39768	-2.63478	7.49782	1.50118e-07	4.91183e-06
ENSGALG00000027531				-1.39936	-2.63785	1.39141	0.00958531	0.0408968
ENSGALG00000021541			SLC47A1	-1.39993	-2.63888	4.32486	0.000106605	0.00116398
ENSGALG00000027747			TROJANZ	-1.40181	-2.64233	6.98511	0.000284589	0.00259977
ENSGALG00000016665		MD2	FDFT1	-1.40223	-2.6431	8.10848	1.32202e-09	8.18221e-08
ENSGALG00000027266				-1.40484	-2.64788	2.40682	0.000771079	0.00583362
ENSGALG00000026557			PGF	-1.40934	-2.65616	2.34763	0.00131127	0.00875945
ENSGALG00000012715		MD16_17	CAP2	-1.4101	-2.65756	1.87737	0.00497024	0.0248972
ENSGALG00000004734			EVA1CL	-1.41129	-2.65975	2.61573	0.00374246	0.0199326
ENSGALG00000003580			MMP2	-1.41225	-2.66152	8.32073	5.46742e-09	2.79464e-07
ENSGALG00000012012			CMIP	-1.41264	-2.66224	7.71532	1.58708e-07	5.16001e-06
ENSGALG00000002559			HMHA1	-1.41453	-2.66572	7.76511	2.15083e-09	1.24144e-07
ENSGALG00000023950			CR1L	-1.4172	-2.67067	5.46005	8.16229e-06	0.000139533
ENSGALG00000000209			PRNP	-1.42012	-2.67608	8.69775	7.65621e-11	7.49142e-09
ENSGALG00000012219		MD6	UNC5C	-1.42295	-2.68133	4.74295	5.39044e-07	1.4164e-05
ENSGALG00000021645			C1orf109	-1.4246	-2.68439	0.488025	0.00417736	0.0217418
ENSGALG00000014914		MD25_30	SNX18	-1.42655	-2.68804	5.98203	4.66572e-08	1.76234e-06
ENSGALG00000012396			PTGER2	-1.42733	-2.68949	5.02095	0.000102231	0.00112765
ENSGALG00000027446			HDDC3	-1.42928	-2.69312	1.98475	0.00130084	0.00874087
ENSGALG00000016403			ID2	-1.42971	-2.69392	9.17321	2.17509e-09	1.24843e-07
ENSGALG00000008127		MD19_20_21	SPI1	-1.4314	-2.69708	9.85437	2.46596e-09	1.36947e-07
ENSGALG00000005589	13		SYNGR3	-1.43376	-2.7015	5.20767	2.16895e-05	0.000316531
ENSGALG00000005971		MD19_20_21	RIC3	-1.4373	-2.70814	1.60072	0.00339417	0.0184506
ENSGALG00000016610		MD2	PTRHD1	-1.43773	-2.70894	1.69549	0.00128581	0.00866826
ENSGALG00000008677			VIM	-1.43792	-2.70929	11.7354	5.56946e-09	2.83271e-07
ENSGALG00000006171			LOC771545	-1.43793	-2.70932	6.82461	1.37416e-09	8.45393e-08
ENSGALG00000005554			ADIPOQ	-1.43802	-2.70949	5.62687	0.000471582	0.00393585
ENSGALG00000003527			ARRDC2	-1.43955	-2.71235	6.71823	2.02182e-08	8.5482e-07
ENSGALG00000010395			SIAH2	-1.44	-2.71321	7.25361	2.15722e-11	2.61945e-09
ENSGALG00000008970			NRK	-1.44254	-2.71799	8.21124	1.83018e-09	1.08065e-07
ENSGALG00000012119			MARCO	-1.44511	-2.72284	8.48231	0.00176722	0.0109091
ENSGALG00000008525			ABHD12	-1.44549	-2.72355	8.99268	4.81899e-11	5.15732e-09
ENSGALG00000000239			ENSGALG00000000239	-1.44737	-2.7271	2.20218	0.000706783	0.00543118
ENSGALG00000014412	4		CSTA	-1.44749	-2.72734	12.1612	1.98703e-07	6.14901e-06
ENSGALG00000011153			LY75	-1.44899	-2.73017	7.96024	1.85668e-10	1.65874e-08
ENSGALG00000029027			SEPT12	-1.45238	-2.7366	4.3603	0.000114865	0.00123315
ENSGALG00000021355		MD25_30	ENSGALG00000021355	-1.45338	-2.73849	4.27992	0.00912168	0.0394482
ENSGALG00000008263		MD13	CNTN4	-1.45601	-2.74348	2.14039	0.00958025	0.0408922
ENSGALG00000009279			SFMBT2	-1.45681	-2.74501	-0.0698794	0.0092443	0.0397613
ENSGALG00000009875			HMGA2	-1.45744	-2.7462	2.03829	0.000898541	0.0065612
ENSGALG00000027822			ENSGALG00000027822	-1.45803	-2.74733	2.88924	0.0016775	0.0105042
ENSGALG00000027765			MMR1L1	-1.45846	-2.74815	2.20147	0.00131393	0.0087715
ENSGALG00000022718			FUT4	-1.46068	-2.75239	1.23056	0.00135179	0.00898339
ENSGALG00000027334			NIPSNAP3L	-1.46253	-2.7559	8.25569	1.35894e-10	1.25104e-08
ENSGALG00000026380			UBE2C	-1.46286	-2.75655	3.34815	0.00170475	0.0106492
ENSGALG00000009520		MD8	MARCH1	-1.46426	-2.75921	3.05743	0.000309739	0.00279146
ENSGALG00000015895			HTR1B	-1.46542	-2.76144	1.52463	0.00224379	0.0133176
ENSGALG00000005594			OMG	-1.46639	-2.7633	1.12425	0.00436728	0.0225248
ENSGALG00000004334			MYLK3	-1.46805	-2.76648	4.37649	5.95456e-06	0.000107328
ENSGALG00000008759	10		LAMP3	-1.4691	-2.76848	1.73231	0.00782221	0.0351094
ENSGALG00000012670		MD16_17	NRSN1	-1.46986	-2.76994	2.98187	0.00344087	0.0186453
ENSGALG00000027517			gga-mir-3064	-1.46987	-2.76996	3.63199	0.000459686	0.00386166
ENSGALG00000028728				-1.47036	-2.77092	1.64222	0.00322038	0.0177026
ENSGALG00000016420		MD2	SH3KBP1	-1.47049	-2.77116	9.00516	2.17991e-08	9.06735e-07
ENSGALG00000010233		MD19_20_21	SYNDIG1L	-1.47172	-2.77352	0.941483	0.00282015	0.015955
ENSGALG00000004842	13		NT5M	-1.47176	-2.77361	3.87729	8.66155e-06	0.000145169
ENSGALG00000025829			LOC429518	-1.47684	-2.78339	3.4748	0.00166917	0.0104877
ENSGALG00000014561	4		PTPN6	-1.4774	-2.78446	8.39612	1.17895e-09	7.52394e-08
ENSGALG00000011415		MD7	SPINK2	-1.47856	-2.78671	6.65757	0.000813694	0.00605351
ENSGALG00000016311			TRIB1	-1.47867	-2.78692	5.24228	4.30433e-06	8.14414e-05
ENSGALG00000026995			RHOG	-1.48036	-2.79018	7.34831	2.01333e-08	8.54751e-07
ENSGALG00000001915		MD23	VAV3	-1.48157	-2.79252	8.52363	5.40526e-11	5.55336e-09
ENSGALG00000026345			GMIP	-1.48279	-2.79489	6.72064	1.54202e-09	9.31926e-08
ENSGALG00000010243		MD23	PRDX1	-1.48538	-2.7999	11.1598	0.000918538	0.00666509
ENSGALG00000002786			PSTPIP1	-1.48615	-2.80141	6.38595	6.28407e-09	3.10397e-07
ENSGALG00000008257			MERTK	-1.48654	-2.80217	5.4198	4.36856e-10	3.3527e-08
ENSGALG00000015624		MD25_30	VCAN	-1.48725	-2.80355	6.74734	8.50229e-06	0.000142967
ENSGALG00000009411			TFEC	-1.48778	-2.80456	6.23152	6.3721e-09	3.13239e-07
ENSGALG00000014910		MD2	COLEC12	-1.48911	-2.80715	5.68573	0.000148683	0.00153678
ENSGALG00000002958			DNER	-1.49002	-2.80893	2.02633	0.00380587	0.0201762
ENSGALG00000015464			PTGFRN	-1.49185	-2.8125	4.59736	3.58523e-05	0.00047043
ENSGALG00000008404			ENSGALG00000008404	-1.49327	-2.81526	7.58031	4.86204e-10	3.67299e-08
ENSGALG00000028368			IRF5	-1.49482	-2.8183	6.11303	6.6626e-07	1.67774e-05
ENSGALG00000006527			CRTAM	-1.49487	-2.81839	0.502262	0.00526481	0.0260059
ENSGALG00000017760			LOC100858378	-1.50274	-2.8338	1.54529	0.00119719	0.0082384
ENSGALG00000003217			LITAF	-1.50378	-2.83585	7.46591	2.04293e-05	0.000300553
ENSGALG00000002431		MD23	CFH	-1.50417	-2.83661	4.87452	0.000115316	0.00123504
ENSGALG00000004589			OPHN1	-1.50731	-2.8428	6.99926	8.10859e-11	7.85921e-09
ENSGALG00000027165			RSFR	-1.51045	-2.84899	12.2446	1.28794e-09	8.06849e-08
ENSGALG00000000251			CD79B	-1.51242	-2.85288	0.68038	0.00463974	0.0236686
ENSGALG00000002963			PID1	-1.51732	-2.8626	5.993	1.50623e-08	6.67026e-07
ENSGALG00000021021			ARL4C	-1.52193	-2.87174	7.23282	5.85047e-11	5.89291e-09
ENSGALG00000007511			ITGB2	-1.52208	-2.87205	9.39647	1.02019e-11	1.36334e-09
ENSGALG00000006670		MD22	PPP1R3C	-1.52347	-2.87482	1.08024	0.0103366	0.043435
ENSGALG00000017228			MTNR1B	-1.5242	-2.87628	2.38318	0.000712991	0.00546404
ENSGALG00000009690			CENPF	-1.52834	-2.88453	4.07385	0.00592269	0.0284744
ENSGALG00000023503		MD25_30	ENSGALG00000023503	-1.5287	-2.88526	1.00284	0.00131898	0.00879947
ENSGALG00000003640			FAM20C	-1.53138	-2.89062	6.42973	7.84955e-07	1.92934e-05
ENSGALG00000020482		MD19_20_21	LPXN	-1.53519	-2.89827	4.21102	4.2751e-06	8.11123e-05
ENSGALG00000028015	10		HES4H	-1.53901	-2.90596	3.18986	0.000438347	0.00372196
ENSGALG00000005696		MD13	ABHD6	-1.54199	-2.91196	6.49654	3.52371e-12	5.56964e-10
ENSGALG00000005065		MD12	PLA2G4A	-1.54473	-2.91749	8.22655	3.34534e-10	2.7063e-08
ENSGALG00000015433		MD25_30	ABCA1	-1.54809	-2.92429	7.91441	1.90704e-07	5.93726e-06
ENSGALG00000016413		MD2	DEPDC6	-1.5492	-2.92655	5.51099	2.06996e-08	8.71587e-07
ENSGALG00000009103				-1.54952	-2.9272	8.68693	4.94763e-07	1.32031e-05
ENSGALG00000001091			C1orf116	-1.55148	-2.93118	5.31872	8.98625e-06	0.000148911
ENSGALG00000028354			METRNL	-1.55429	-2.93689	7.05849	5.43937e-08	2.01748e-06
ENSGALG00000008931			COMMD1	-1.56027	-2.94909	6.13345	8.4246e-10	5.88805e-08
ENSGALG00000020513		MD19_20_21	MS4A15	-1.56228	-2.95321	7.67139	3.66026e-10	2.91515e-08
ENSGALG00000009396			CAV2	-1.56499	-2.95876	4.06815	9.1084e-05	0.00102385
ENSGALG00000021559			CD14	-1.565	-2.95877	3.52815	2.55461e-05	0.000359116
ENSGALG00000011164		MD4	CHN2	-1.5664	-2.96166	6.90962	1.50485e-05	0.000233548
ENSGALG00000028294	10		VWA5B2	-1.56677	-2.9624	2.32375	0.000499491	0.00412638
ENSGALG00000005857		MD22	ALOX5	-1.56754	-2.96399	6.35091	2.74319e-08	1.10438e-06
ENSGALG00000004730			CLIC2	-1.56873	-2.96643	9.62559	4.27696e-11	4.62541e-09
ENSGALG00000027958				-1.57208	-2.97334	1.87029	0.00109128	0.00761158
ENSGALG00000002783			SLC43A2	-1.57391	-2.9771	6.99545	9.97534e-12	1.36334e-09
ENSGALG00000014128			A4GALT	-1.5741	-2.9775	0.950478	0.00805651	0.0359256
ENSGALG00000002112			CSF3R	-1.57477	-2.97889	9.1854	2.16715e-11	2.61945e-09
ENSGALG00000014866			FABP7	-1.57822	-2.98601	7.59924	2.11752e-12	3.45323e-10
ENSGALG00000026295			CDR2L	-1.58466	-2.99937	2.0102	0.000327731	0.00292718
ENSGALG00000010373			P2RY12	-1.58775	-3.0058	5.62566	1.08513e-06	2.53954e-05
ENSGALG00000008691			SNX5	-1.58839	-3.00715	8.83401	1.10558e-08	5.04833e-07
ENSGALG00000028217			CSF1	-1.58849	-3.00735	6.468	2.28556e-11	2.73045e-09
ENSGALG00000023497			MINDY4B	-1.58916	-3.00873	0.417456	0.00456829	0.0234088
ENSGALG00000024288		MD22	ENSGALG00000024288	-1.59147	-3.01357	2.36991	0.00026018	0.00241908
ENSGALG00000008855			UGP2	-1.59174	-3.01413	8.25807	3.61291e-13	7.13827e-11
ENSGALG00000016807		MD2	LIMS1	-1.59281	-3.01637	5.71603	4.46871e-09	2.38932e-07
ENSGALG00000003025			SLC19A3	-1.59283	-3.0164	0.0583498	0.0050819	0.0253258
ENSGALG00000018535				-1.5934	-3.0176	0.845832	0.00732681	0.0334113
ENSGALG00000000327			FBN3	-1.5934	-3.01761	0.630164	0.00257476	0.014878
ENSGALG00000000620			FABP3	-1.59931	-3.02997	5.58463	5.85036e-09	2.93398e-07
ENSGALG00000004357	12		ANXA6	-1.60342	-3.03863	8.33134	6.74879e-11	6.66702e-09
ENSGALG00000009403			GRK5	-1.61218	-3.05713	3.14909	0.000123424	0.00131134
ENSGALG00000017184			MMP7	-1.61277	-3.05839	14.8807	1.5417e-09	9.31926e-08
ENSGALG00000004673		MD22	C10orf54	-1.61699	-3.06734	5.52657	2.5424e-11	3.00237e-09
ENSGALG00000013253			INSRR	-1.62079	-3.07544	2.81906	0.000886686	0.0064931
ENSGALG00000010362			SUCNR1	-1.62139	-3.07672	7.29778	1.97013e-13	4.49803e-11
ENSGALG00000026052				-1.62277	-3.07965	2.60838	2.69963e-05	0.000373297
ENSGALG00000016369		MD2	FBXO32	-1.62618	-3.08695	7.45565	1.08072e-09	7.10405e-08
ENSGALG00000028525			LOC100859055	-1.62908	-3.09317	0.855612	0.00263186	0.0151314
ENSGALG00000008120			TLE3	-1.63412	-3.10398	2.70843	0.000213137	0.00206582
ENSGALG00000012055			ENSGALG00000012055	-1.63584	-3.10769	1.34228	0.00967339	0.041197
ENSGALG00000016919		MD2	ACOD1	-1.64107	-3.11896	7.53344	8.95642e-07	2.14996e-05
ENSGALG00000005811		MD13	ENSGALG00000005811	-1.64388	-3.12506	0.96801	0.00869676	0.0381188
ENSGALG00000005961	12		DGUOK	-1.64598	-3.1296	4.06141	5.7628e-06	0.000104422
ENSGALG00000016511		MD2	ADGRG2	-1.64968	-3.13764	3.52576	7.12441e-05	0.000831775
ENSGALG00000006000	12		ADAMTS2	-1.65254	-3.14387	7.64112	1.00401e-07	3.4499e-06
ENSGALG00000027971				-1.6571	-3.15382	0.476117	0.00119479	0.00823291
ENSGALG00000003578		MD10	FN1	-1.65828	-3.1564	10.1604	2.35161e-10	1.98037e-08
ENSGALG00000027051			CCAH221	-1.65947	-3.15901	12.6109	3.34454e-11	3.76946e-09
ENSGALG00000013350			MTMR11	-1.65955	-3.15919	1.75383	0.000389421	0.00336211
ENSGALG00000001314			PTGS1	-1.65997	-3.1601	4.37066	6.27902e-07	1.59286e-05
ENSGALG00000008518			GSL	-1.66338	-3.16757	6.50007	4.98342e-12	7.52936e-10
ENSGALG00000015186		MD2	KLHL14	-1.66524	-3.17166	4.9932	8.54298e-09	4.02617e-07
ENSGALG00000011281		MD4	SGO1	-1.66672	-3.17492	3.7881	0.000187419	0.00186175
ENSGALG00000006319			TGFBI	-1.67497	-3.19312	5.28224	6.9579e-07	1.7393e-05
ENSGALG00000016785		MD2	IL1RL1	-1.67576	-3.19487	5.96309	0.00924596	0.0397613
ENSGALG00000020326			VSIG4	-1.6763	-3.19606	10.364	1.63279e-14	5.24226e-12
ENSGALG00000027359				-1.67913	-3.20234	4.56672	1.42925e-07	4.72158e-06
ENSGALG00000028635			AIF1L	-1.67996	-3.20418	8.5488	9.96455e-11	9.39228e-09
ENSGALG00000025739			RUFY4	-1.68375	-3.21262	3.868	0.0073932	0.0336245
ENSGALG00000020956		MD24	SCARF2	-1.68624	-3.21818	3.44768	2.43588e-06	5.07631e-05
ENSGALG00000011149			PLA2R1	-1.68707	-3.22003	10.3874	9.6482e-13	1.70906e-10
ENSGALG00000013356			IKBKE	-1.691	-3.22881	6.45043	4.5772e-08	1.73528e-06
ENSGALG00000002473			GPR157	-1.69114	-3.22913	3.84969	1.7631e-07	5.64302e-06
ENSGALG00000008340			FES	-1.69467	-3.23703	6.46565	4.87062e-09	2.54014e-07
ENSGALG00000016227		MD2	GPR34	-1.69608	-3.2402	3.3771	1.08899e-05	0.000175365
ENSGALG00000006229			LY9	-1.69843	-3.24548	6.86083	3.03012e-13	6.48572e-11
ENSGALG00000016675		MD2	PAQR8	-1.69935	-3.24755	2.03153	0.0016595	0.0104599
ENSGALG00000013033		MD16_17	CMBLH	-1.70017	-3.2494	2.64164	0.00394522	0.0208076
ENSGALG00000027345			SLC46A2	-1.70161	-3.25263	2.98423	0.00336199	0.0183242
ENSGALG00000008713			BIRC5	-1.70537	-3.26112	4.20869	1.95302e-05	0.000290802
ENSGALG00000009739			AMIGO2	-1.71321	-3.27889	3.17964	8.65808e-07	2.08321e-05
ENSGALG00000006779			PDZD3	-1.71598	-3.28519	3.71363	2.55862e-05	0.000359116
ENSGALG00000013993			VNN1	-1.72462	-3.30494	5.62494	1.73285e-08	7.4804e-07
ENSGALG00000010595		MD19_20_21	GPR65	-1.72636	-3.30892	3.80516	1.72876e-06	3.78705e-05
ENSGALG00000015440			RCSD1	-1.72883	-3.31458	7.25942	4.61467e-12	7.07628e-10
ENSGALG00000013334			C5AR1	-1.7315	-3.32072	3.37839	0.00147457	0.00960058
ENSGALG00000002816	12		STK10	-1.73931	-3.33875	9.43679	4.3853e-14	1.18565e-11
ENSGALG00000002896			ENPP1	-1.74165	-3.34417	3.18772	6.31007e-06	0.000111903
ENSGALG00000003670			MAFB	-1.74898	-3.36121	8.24813	2.53571e-12	4.07061e-10
ENSGALG00000002466			SLC2A5	-1.75197	-3.36817	4.53416	1.09911e-09	7.147e-08
ENSGALG00000006565		MD24	GGT1	-1.76241	-3.39266	6.09043	1.63222e-05	0.000249546
ENSGALG00000015241		MD2	SNAI2	-1.76491	-3.39853	3.86442	6.85261e-06	0.000119938
ENSGALG00000027480				-1.77031	-3.41128	3.4469	5.53993e-07	1.4446e-05
ENSGALG00000007717			GCNT7	-1.77632	-3.4255	7.29509	6.54705e-12	9.47386e-10
ENSGALG00000020647		MD23	LDLRAD1	-1.78125	-3.43723	1.32875	0.00017933	0.001794
ENSGALG00000022926	4		GPR162	-1.78125	-3.43724	0.75143	0.00122724	0.00837226
ENSGALG00000014687	4		EPHA1	-1.78194	-3.43889	3.48893	7.60993e-08	2.71474e-06
ENSGALG00000002829			SCARF1	-1.78292	-3.44122	5.67638	7.44721e-10	5.31337e-08
ENSGALG00000008744	10		MCF2L2	-1.78332	-3.44217	6.1661	6.68292e-08	2.43476e-06
ENSGALG00000003313			MTMR9LP	-1.78419	-3.44424	3.9562	3.22124e-06	6.3038e-05
ENSGALG00000011429			LTA4H	-1.78653	-3.44984	9.78859	3.37484e-13	6.79864e-11
ENSGALG00000028310			EDN3	-1.78687	-3.45066	4.16154	6.51843e-05	0.000774223
ENSGALG00000003584			KPNA2	-1.78891	-3.45555	6.90387	2.75262e-07	8.03422e-06
ENSGALG00000008337		MD24	SLC8B1	-1.7897	-3.45743	6.45962	5.11414e-10	3.83523e-08
ENSGALG00000026124			ADAMTSL1	-1.79513	-3.47046	1.70511	0.00337574	0.018385
ENSGALG00000006152			ENSGALG00000006152	-1.8081	-3.50181	6.65538	6.04394e-13	1.17161e-10
ENSGALG00000008888			IL1RAPL2H1	-1.81462	-3.51768	4.04643	2.23969e-07	6.68911e-06
ENSGALG00000016687		MD2	P2RY8	-1.81498	-3.51855	0.532882	0.0012443	0.00843824
ENSGALG00000002712		MD25_30	LIPG	-1.81732	-3.52426	5.8126	0.0104326	0.0437668
ENSGALG00000004854		MD24		-1.82051	-3.53205	6.91986	1.48834e-13	3.64076e-11
ENSGALG00000016661		MD2	BLK	-1.82245	-3.53681	5.40672	2.43802e-05	0.000346698
ENSGALG00000003196		MD22	RNASE6	-1.82589	-3.54525	9.36821	3.85639e-11	4.21496e-09
ENSGALG00000007132		MD13	ACOX2	-1.82665	-3.54713	0.735607	0.00203038	0.0122639
ENSGALG00000012802		MD16_17	F13A1	-1.83396	-3.56515	5.12836	0.000612234	0.00484226
ENSGALG00000002570			PAR2L	-1.84179	-3.58454	6.46771	1.29345e-06	2.94654e-05
ENSGALG00000021128			FSCN1	-1.8437	-3.58929	6.00391	4.44732e-05	0.0005634
ENSGALG00000012732		MD16_17	PHACTR1	-1.86309	-3.63787	4.4822	2.45637e-07	7.27284e-06
ENSGALG00000016099		MD23	ENSGALG00000016099	-1.86317	-3.63806	1.74305	7.37245e-05	0.000850107
ENSGALG00000006176			SIRPA	-1.87012	-3.65563	6.17533	1.81093e-12	3.05008e-10
ENSGALG00000027396			LOC100859725	-1.87048	-3.65655	0.331715	0.00103131	0.00730102
ENSGALG00000003939			KLF2	-1.87201	-3.66042	5.42613	4.3728e-10	3.3527e-08
ENSGALG00000028304			MMR1L4	-1.87413	-3.6658	10.4529	4.85815e-14	1.24782e-11
ENSGALG00000013994			TAAR1	-1.87601	-3.67059	3.35805	3.56788e-05	0.000468752
ENSGALG00000010364			AADAC	-1.87692	-3.6729	7.12724	2.06691e-07	6.33894e-06
ENSGALG00000015154		MD25_30	TRPM6	-1.88056	-3.68219	0.348559	0.000891391	0.0065229
ENSGALG00000026914	12		DOK3	-1.88197	-3.68578	0.228441	0.000903426	0.00659005
ENSGALG00000000314			NEFL	-1.88235	-3.68676	5.72061	2.17751e-07	6.59932e-06
ENSGALG00000019768			ACSF2	-1.88587	-3.69575	6.62366	1.12358e-11	1.47996e-09
ENSGALG00000015425		MD25_30	LPL	-1.88934	-3.70465	8.25448	1.80874e-07	5.70031e-06
ENSGALG00000006567			UBASH3B	-1.89448	-3.71789	7.1736	6.78223e-09	3.3024e-07
ENSGALG00000010380			P2RY14	-1.90486	-3.74474	2.08287	0.000284674	0.00259977
ENSGALG00000002136			AP3B2	-1.90537	-3.74606	1.75846	0.000113038	0.00121863
ENSGALG00000003789			FAM78A	-1.90727	-3.75098	3.24217	1.22631e-06	2.81229e-05
ENSGALG00000006075			METTL7A	-1.90736	-3.75123	-0.0488349	0.00264019	0.0151707
ENSGALG00000012481			TNFAIP6	-1.90962	-3.7571	6.75775	5.77521e-06	0.000104462
ENSGALG00000011122			TBR1	-1.91957	-3.7831	2.50633	4.71456e-05	0.000591421
ENSGALG00000007220		MD19_20_21	FTH1	-1.91964	-3.7833	14.8142	8.1655e-17	4.66069e-14
ENSGALG00000027891			NREP	-1.92386	-3.79436	3.10797	0.000115409	0.00123504
ENSGALG00000026525			CEBPA	-1.92478	-3.79678	3.95236	1.72318e-06	3.78289e-05
ENSGALG00000008976			ADAM22	-1.92923	-3.80851	0.953303	0.000236763	0.00224401
ENSGALG00000014829			RSPO3	-1.93256	-3.81731	7.08698	2.20399e-10	1.90476e-08
ENSGALG00000025948			SLA2	-1.94077	-3.83912	4.59029	5.30615e-10	3.92197e-08
ENSGALG00000018700			PLPP7	-1.94607	-3.85324	4.34448	1.60169e-10	1.44348e-08
ENSGALG00000029131			ASAP3	-1.94992	-3.86354	-0.231311	0.00392161	0.0207108
ENSGALG00000004700		MD12	NCF2	-1.95183	-3.86865	10.1313	1.85348e-12	3.07139e-10
ENSGALG00000026791			gga-mir-6690	-1.95374	-3.87378	1.42339	0.000355803	0.00312171
ENSGALG00000027789			RAB37	-1.95658	-3.8814	4.39973	4.05306e-10	3.17871e-08
ENSGALG00000027554			HLX	-1.95679	-3.88198	4.0511	5.71136e-07	1.47064e-05
ENSGALG00000014616			MT3	-1.96654	-3.90831	5.29922	1.17905e-09	7.52394e-08
ENSGALG00000011581			KIF26A	-1.96933	-3.91585	3.25867	6.95689e-07	1.7393e-05
ENSGALG00000012351		MD16_17	STK17A	-1.97008	-3.91791	5.84589	7.28662e-15	2.67367e-12
ENSGALG00000001571			MYO1F	-1.97538	-3.93231	9.04466	6.30308e-15	2.39844e-12
ENSGALG00000000357			ADAMDEC1	-1.97656	-3.93554	11.7099	3.68552e-14	1.05181e-11
ENSGALG00000010374			P2RY13	-1.98314	-3.95353	7.4119	2.4901e-16	1.06597e-13
ENSGALG00000015835		MD2	GRIK1	-1.98414	-3.95626	4.23282	1.81036e-08	7.78229e-07
ENSGALG00000011434			SLC11A1	-1.98693	-3.96392	2.21193	0.00235606	0.0138797
ENSGALG00000005725	12		CSF1R	-1.9881	-3.96715	8.97484	1.06525e-16	5.7602e-14
ENSGALG00000026098			IL8	-1.98888	-3.96929	9.81964	2.59014e-06	5.3116e-05
ENSGALG00000010537		MD23	CDKN2C	-1.98977	-3.97174	1.97843	0.000264077	0.00243986
ENSGALG00000006361			NEU4	-1.99133	-3.97604	0.448041	0.00878323	0.0383832
ENSGALG00000009046			CFTII	-2.00245	-4.0068	2.47264	0.000220441	0.00211664
ENSGALG00000027074			CD244	-2.00593	-4.01648	5.94711	1.96377e-18	1.44113e-15
ENSGALG00000016261		MD2	CYBB	-2.01507	-4.042	8.93407	9.60102e-15	3.40141e-12
ENSGALG00000001407			ADAMTS15	-2.01994	-4.05566	2.18348	0.00128243	0.00865996
ENSGALG00000007744			CASS4	-2.03036	-4.08507	5.03293	9.30803e-10	6.29149e-08
ENSGALG00000005259			VIPR1	-2.03357	-4.09418	3.51594	7.90139e-06	0.000135973
ENSGALG00000015767		MD2	FABP4	-2.03934	-4.11058	9.0997	3.65381e-05	0.000476327
ENSGALG00000018639		MD25_30	SMAD7A	-2.0475	-4.13388	3.33062	4.70449e-07	1.2587e-05
ENSGALG00000005069		MD12	PTGS2	-2.04851	-4.1368	7.19204	4.51994e-06	8.48955e-05
ENSGALG00000015463			CD2	-2.05232	-4.14771	1.2836	0.00407482	0.0213269
ENSGALG00000002898		MD25_30	ALPK2	-2.06461	-4.1832	2.04168	0.000341667	0.00302372
ENSGALG00000012550	2		HMOX1	-2.07785	-4.22179	9.34915	1.03951e-08	4.78921e-07
ENSGALG00000003803		MD25_30	DAB2	-2.08065	-4.22999	6.99864	1.39975e-08	6.25264e-07
ENSGALG00000005903		MD19_20_21	NRIP3	-2.10638	-4.3061	0.0750497	0.000285355	0.00260367
ENSGALG00000016866		MD2	FGF14	-2.11075	-4.31915	0.74987	0.00640978	0.0302222
ENSGALG00000005990		MD13	MGLL	-2.11379	-4.32826	6.05704	2.40971e-07	7.1553e-06
ENSGALG00000005630		MD24	CRYBB1	-2.11798	-4.34086	1.39071	0.00178945	0.0110221
ENSGALG00000027621				-2.1213	-4.35086	4.39074	3.50147e-07	9.883e-06
ENSGALG00000014770		MD2	EPB41L3	-2.12198	-4.35292	7.1351	1.3201e-16	6.78137e-14
ENSGALG00000026998			HTR7	-2.13045	-4.37853	2.4864	3.70873e-05	0.000481713
ENSGALG00000028451			MT4L	-2.15228	-4.4453	8.06822	2.25184e-10	1.91202e-08
ENSGALG00000026663			CX3CL1	-2.15269	-4.44655	5.55469	6.78811e-06	0.00011942
ENSGALG00000004401			WNT11B	-2.15322	-4.44819	7.41774	4.52058e-14	1.19088e-11
ENSGALG00000012422	2		SH3BP1	-2.15586	-4.45636	1.8094	0.000235057	0.0022299
ENSGALG00000016810		MD2	SH3RF3	-2.176	-4.51898	3.46867	1.00522e-09	6.663e-08
ENSGALG00000026062			mascRNA-menRNA	-2.18753	-4.55524	0.890142	4.91301e-05	0.000612577
ENSGALG00000006764			MCAM	-2.18797	-4.55664	5.57422	9.31779e-11	8.86398e-09
ENSGALG00000006346			CXCL14	-2.18954	-4.5616	4.42662	1.95256e-14	6.07897e-12
ENSGALG00000023719		MD25_30		-2.21935	-4.65683	2.16559	2.47135e-06	5.10878e-05
ENSGALG00000004157			PLIN3	-2.22045	-4.66039	4.23762	7.15728e-09	3.46858e-07
ENSGALG00000015764		MD2	FABP5	-2.23776	-4.71663	8.62481	4.06954e-07	1.11793e-05
ENSGALG00000015422		MD25_30	NRG1	-2.23785	-4.71694	3.68986	2.69535e-10	2.21536e-08
ENSGALG00000000449			ARHGEF10L	-2.2474	-4.74825	3.32199	2.12102e-08	8.89442e-07
ENSGALG00000016442			RRM2	-2.24893	-4.7533	6.75633	7.57485e-10	5.36717e-08
ENSGALG00000021039		MD22	HKDC1	-2.27589	-4.84297	2.35406	2.49614e-05	0.000353241
ENSGALG00000004336			INPPL1	-2.27723	-4.84747	5.05349	1.04248e-07	3.55828e-06
ENSGALG00000001603			NARF	-2.28235	-4.86471	8.60499	4.21315e-14	1.16989e-11
ENSGALG00000028550			ABHD14A	-2.30569	-4.94404	2.2858	7.22218e-08	2.60353e-06
ENSGALG00000021395			ABCA9	-2.307	-4.94854	6.07512	3.0829e-18	2.11158e-15
ENSGALG00000019459		MD2	PMP2	-2.31601	-4.97954	4.25363	0.000131777	0.00138287
ENSGALG00000020926		MD12	APOBEC4	-2.33599	-5.04896	1.13747	0.000301601	0.00272528
ENSGALG00000001846				-2.33901	-5.05957	1.2242	0.000105449	0.00115622
ENSGALG00000005503			WFDC1	-2.36477	-5.1507	5.7547	1.73262e-09	1.03494e-07
ENSGALG00000026137			CDKN2B	-2.36814	-5.16276	3.99029	0.00028398	0.00259888
ENSGALG00000001745		MD25_30	PSTPIP2	-2.38928	-5.23896	6.2661	2.93072e-09	1.61017e-07
ENSGALG00000002771		MD23	CRIP1	-2.38942	-5.23945	4.54394	4.72168e-06	8.80409e-05
ENSGALG00000028284			PTX3	-2.39703	-5.26717	1.99056	0.00326905	0.0179358
ENSGALG00000011778			ITGB5	-2.40285	-5.28848	10.4486	2.68385e-19	2.75739e-16
ENSGALG00000026388				-2.4416	-5.43244	2.62239	6.14044e-06	0.000109907
ENSGALG00000019430		MD2	LOC420301	-2.48657	-5.60445	9.87043	9.22718e-13	1.66316e-10
ENSGALG00000002390			ENSGALG00000002390	-2.49083	-5.621	0.0933594	1.17671e-05	0.000188311
ENSGALG00000011961			TNIP3	-2.53857	-5.81014	5.50663	0.00368379	0.0196711
ENSGALG00000024466			CCL17	-2.55674	-5.88375	10.2634	1.48469e-10	1.34988e-08
ENSGALG00000016981			SPERT	-2.57172	-5.94519	1.67766	1.57519e-06	3.51052e-05
ENSGALG00000000317			NEFM	-2.57784	-5.97044	5.2804	9.23195e-08	3.22616e-06
ENSGALG00000023933			G0S2	-2.5883	-6.0139	4.79411	2.49049e-08	1.01369e-06
ENSGALG00000006602		MD19_20_21	SYT8	-2.59443	-6.0395	1.91642	1.15108e-06	2.67674e-05
ENSGALG00000028506			NHSL2	-2.62318	-6.16105	5.45707	3.37287e-13	6.79864e-11
ENSGALG00000004849		MD24	WSCD2	-2.63413	-6.20801	3.09945	7.41172e-12	1.04312e-09
ENSGALG00000005792		MD22	ABCG2	-2.64371	-6.24935	4.51956	8.02923e-19	6.34556e-16
ENSGALG00000024484			LOC422654	-2.80274	-6.97765	4.83961	0.00147089	0.00958271
ENSGALG00000027109	8		SPON2	-2.80515	-6.98931	2.06143	1.85883e-05	0.000279286
ENSGALG00000026553			SPRYD4H	-2.818	-7.05183	1.93049	2.41574e-06	5.05485e-05
ENSGALG00000017150			ARHGAP20	-2.87826	-7.35261	1.15887	1.32803e-05	0.000210235
ENSGALG00000017269			LOC101749645	-2.9136	-7.53496	2.24729	4.12654e-05	0.000527971
ENSGALG00000011468			IGFBP5	-2.94986	-7.72673	0.700907	2.03046e-05	0.000299296
ENSGALG00000000534			IL1B	-3.04358	-8.24535	7.00986	1.49748e-05	0.000232756
ENSGALG00000003203		MD13	ENSGALG00000003203	-3.07497	-8.42672	3.01692	0.000344423	0.00304265
ENSGALG00000006471			SLCO2A1	-3.14599	-8.8519	5.47731	1.10106e-25	2.82808e-22
ENSGALG00000023411		MD25_30	CD180	-3.22608	-9.35719	2.76855	1.71143e-13	3.99618e-11
ENSGALG00000008439			CD36	-3.23586	-9.42088	5.18994	3.29459e-08	1.28702e-06
ENSGALG00000027572			CCR7	-3.28638	-9.75661	1.12783	3.92982e-06	7.50464e-05
ENSGALG00000001908			LOC101749005	-3.35327	-10.2196	2.27645	2.65088e-06	5.4038e-05
ENSGALG00000022800		MD2	KCNB2	-3.44935	-10.9234	1.23632	5.10799e-07	1.35256e-05
ENSGALG00000007415			SH3RF2	-3.60607	-12.1769	0.333205	7.50131e-09	3.60133e-07
ENSGALG00000009963			LYZ	-3.77863	-13.724	7.72829	0.000966586	0.00693001
ENSGALG00000002383		MD25_30	CD72AG	-3.77922	-13.7297	4.32047	0.00694852	0.0321573
ENSGALG00000006106			TNFRSF6B	-3.82057	-14.1288	3.07052	8.18699e-06	0.000139723
ENSGALG00000023622		MD25_30	AVD	-4.22789	-18.7379	11.6559	5.80153e-06	0.000104754
ENSGALG00000024011			EX-FABP	-6.97554	-125.848	7.77435	6.12437e-05	0.000736211

## Sheet: L7_DC_HR
GeneID	QTLR from Smith et al. 2020	QTLR from Smith et al. 2011	GeneName	logFC	fold change	logCPM	PValue	FDR
ENSGALG00000026689			IFA3L	7.8846	236.32	0.936498	8.4301e-22	1.43607e-18
ENSGALG00000005759		MD25_30	IFNW1	7.4831	178.912	2.22599	2.5006e-31	2.55586e-27
ENSGALG00000028256			CCL19	6.92544	121.552	0.911048	1.5409e-08	1.10912e-06
ENSGALG00000017398		MD2	ENSGALG00000017398	6.53056	92.4473	-0.356841	5.75038e-16	3.45733e-13
ENSGALG00000009639		MD8	DDX60LH1	6.28301	77.8708	4.24718	2.88189e-27	9.81859e-24
ENSGALG00000006221			KIF1A	5.56338	47.2873	1.16264	9.90761e-16	5.32977e-13
ENSGALG00000016142		MD2	MX1	5.55322	46.9555	4.88426	7.65726e-16	4.34805e-13
ENSGALG00000014436			GPAT2	5.43632	43.3006	1.47051	7.29011e-17	5.73171e-14
ENSGALG00000003573			HPCA	5.43391	43.2284	0.15641	1.09029e-14	4.12735e-12
ENSGALG00000001111			DNAH9	5.24026	37.7986	0.444694	4.73472e-14	1.27351e-11
ENSGALG00000016144		MD2	TMPRSS2	5.23014	37.5342	0.419341	1.28715e-10	1.51218e-08
ENSGALG00000006138			HELZ2	4.95531	31.0239	6.65027	4.94659e-14	1.29639e-11
ENSGALG00000016114		MD2	TNFRSF11B	4.78243	27.5204	1.84864	1.77807e-13	4.03859e-11
ENSGALG00000007701	10		B3GNT7	4.72967	26.5321	1.85855	3.57637e-15	1.66155e-12
ENSGALG00000008279		MD13	LRRN1	4.72534	26.4527	0.66149	1.07072e-12	2.02664e-10
ENSGALG00000019325			ENSGALG00000019325	4.54551	23.3525	2.41436	1.45725e-14	5.13604e-12
ENSGALG00000021627			IFI27L2	4.51824	22.9153	4.14335	1.21503e-16	8.87056e-14
ENSGALG00000006384		MD22	IFIT5	4.42528	21.4854	10.0397	7.05264e-29	3.60425e-25
ENSGALG00000013575			IFI6	4.39337	21.0154	5.49034	1.5834e-24	4.04597e-21
ENSGALG00000011190		MD7	PLAC8H	4.39188	20.9936	2.73857	3.39987e-13	7.23959e-11
ENSGALG00000008918			LAMP5	4.31365	19.8856	-0.441518	1.70632e-08	1.20278e-06
ENSGALG00000003863		MD24	P2RX7	4.30156	19.7197	2.08474	1.12315e-09	1.1366e-07
ENSGALG00000010521			COL25A1	4.24632	18.9789	-0.229236	1.12721e-11	1.72553e-09
ENSGALG00000023709			TOR1BL	4.10315	17.1858	2.75767	7.73353e-15	3.21911e-12
ENSGALG00000019141		MD2	LOC418700	4.07014	16.7971	2.29787	1.53695e-14	5.23639e-12
ENSGALG00000015122		MD2	TAF4B	4.01184	16.1319	0.133797	2.41011e-10	2.67758e-08
ENSGALG00000002108			EVPL	4.01154	16.1285	1.23733	2.01298e-09	1.97834e-07
ENSGALG00000001768			TENM2	3.99529	15.9478	0.441191	2.31159e-09	2.22894e-07
ENSGALG00000011137		MD4	CREB5	3.97762	15.7537	0.503684	1.55691e-10	1.788e-08
ENSGALG00000006438			MNX1	3.92692	15.2097	-0.115716	1.25966e-10	1.49709e-08
ENSGALG00000013455			HOXB3	3.92277	15.166	-0.879279	8.89038e-09	7.15501e-07
ENSGALG00000011681		MD19_20_21	DEPDC7	3.8904	14.8295	1.21896	1.78061e-12	3.24993e-10
ENSGALG00000028016			HSPA12B	3.87516	14.6737	2.58369	5.79406e-17	4.93509e-14
ENSGALG00000015081		MD25_30	ACER2	3.80609	13.9878	0.629684	3.51878e-11	4.8602e-09
ENSGALG00000013399			CELSR1	3.77773	13.7155	1.05572	7.43687e-11	9.38423e-09
ENSGALG00000026180	12		MSX2	3.70933	13.0804	1.38039	1.97995e-13	4.30576e-11
ENSGALG00000016788		MD2	IL18RAP	3.63123	12.391	-0.114141	4.90118e-07	2.01184e-05
ENSGALG00000011715			HSPA2	3.6066	12.1813	9.14621	2.07056e-17	2.11632e-14
ENSGALG00000027364			HEY1	3.6005	12.1299	2.0871	7.73959e-13	1.5511e-10
ENSGALG00000012142		MD19_20_21	KCNA4	3.58695	12.0166	0.836499	1.01953e-07	5.45583e-06
ENSGALG00000009479			SAMD9L	3.5664	11.8466	6.92888	3.54154e-13	7.38737e-11
ENSGALG00000000307			LOC420050	3.49802	11.2982	0.883362	8.98417e-11	1.08032e-08
ENSGALG00000027678			SLC35G1	3.43222	10.7944	2.93765	1.62501e-13	3.77482e-11
ENSGALG00000000154			DENND2D	3.42635	10.7506	1.10337	4.57429e-12	7.79231e-10
ENSGALG00000011639			CEP170B	3.41546	10.6698	2.43985	7.66157e-10	7.83089e-08
ENSGALG00000008912			ABCB1	3.40038	10.5589	1.56674	1.11985e-12	2.08109e-10
ENSGALG00000000507			CPNE7	3.28165	9.72466	0.564519	2.14279e-08	1.4699e-06
ENSGALG00000013468			TLR3	3.274	9.67324	0.130071	1.63956e-08	1.16374e-06
ENSGALG00000010071		MD8	MAB21L2	3.24673	9.49212	0.317643	1.25417e-07	6.54024e-06
ENSGALG00000019033			RELT	3.23593	9.42133	0.981686	1.1969e-08	8.98166e-07
ENSGALG00000015947		MD2	CDH17	3.22873	9.37445	-0.281192	9.21355e-08	4.95641e-06
ENSGALG00000001316			CPNE2	3.22018	9.31904	0.54043	2.50485e-08	1.68434e-06
ENSGALG00000016397			SOX11	3.16376	8.96163	1.12191	2.10136e-09	2.04553e-07
ENSGALG00000007593			JAKMIP2	3.15843	8.92855	-0.541414	4.67522e-07	1.95042e-05
ENSGALG00000003003			CCL20	3.15213	8.8897	0.922966	1.92803e-07	9.42887e-06
ENSGALG00000002789		MD10	MAP2	3.12456	8.72139	1.02927	1.63928e-06	5.66051e-05
ENSGALG00000005415		MD19_20_21	TEAD1	3.10144	8.58274	1.57201	1.04719e-06	3.83632e-05
ENSGALG00000009248			HSPA12A	3.09434	8.54063	2.37118	3.64177e-09	3.32344e-07
ENSGALG00000026256				3.09269	8.53087	2.52484	1.116e-11	1.72553e-09
ENSGALG00000009192		MD8	SLITRK2	3.08525	8.48699	1.60878	4.67365e-09	4.01423e-07
ENSGALG00000005256			EPHA4	3.08081	8.46089	1.67175	5.24695e-08	3.08213e-06
ENSGALG00000013357		MD2	MTCL1	3.03109	8.17425	1.69498	3.07391e-09	2.90911e-07
ENSGALG00000028028			LMBR1L	3.00846	8.04706	0.202955	2.77698e-08	1.83119e-06
ENSGALG00000014261		MD5	UCHL1	2.99698	7.98328	1.66467	4.72697e-09	4.0262e-07
ENSGALG00000019063			MMP10	2.97294	7.85134	3.0413	7.58417e-06	0.000186143
ENSGALG00000004627		MD12	ENSGALG00000004627	2.9479	7.71623	4.75276	3.62654e-09	3.32344e-07
ENSGALG00000012538			NR4A2	2.9203	7.57006	1.16555	4.40224e-09	3.91264e-07
ENSGALG00000011089			IFIH1	2.91823	7.55919	7.84022	7.86848e-21	1.14891e-17
ENSGALG00000017213			PANX1	2.86876	7.30435	0.765635	6.69582e-07	2.61214e-05
ENSGALG00000023768			EPHA2	2.86581	7.28944	6.03163	2.55416e-23	5.22122e-20
ENSGALG00000026313			RND3	2.85825	7.25135	3.27605	8.64493e-12	1.42164e-09
ENSGALG00000011329			AFDN	2.84688	7.19442	2.65579	3.58774e-11	4.88937e-09
ENSGALG00000012735		MD16_17	EDN1	2.8465	7.19253	0.217629	1.08365e-05	0.000251175
ENSGALG00000014903		MD25_30	ITGA2	2.84641	7.19209	2.85091	1.33042e-11	1.97076e-09
ENSGALG00000028095			HOXA1	2.83904	7.15544	0.189209	0.000114235	0.00167758
ENSGALG00000005460			SLCO4A1	2.83629	7.14181	3.61088	6.42272e-11	8.41624e-09
ENSGALG00000004213		MD23	ABL2	2.81951	7.05924	1.84895	1.06462e-08	8.12048e-07
ENSGALG00000026881			PITX2	2.81734	7.04862	0.75139	3.3802e-06	9.87116e-05
ENSGALG00000012490	2		TEX33H	2.81504	7.03737	-0.0358159	1.04026e-05	0.000245555
ENSGALG00000009020			JAG1	2.80839	7.00501	1.28665	2.75925e-07	1.27612e-05
ENSGALG00000002294		MD25_30	SEMA6A	2.80011	6.96492	-0.162957	2.32356e-07	1.10977e-05
ENSGALG00000012057			TRANK1	2.7932	6.93166	7.98518	2.82618e-12	5.06779e-10
ENSGALG00000011068			COBLL1	2.78998	6.9162	0.651093	3.59246e-07	1.57086e-05
ENSGALG00000013723			OASL	2.78925	6.91271	8.96367	4.96721e-16	3.17312e-13
ENSGALG00000001437			NTM	2.77116	6.82655	0.247223	1.95129e-06	6.37193e-05
ENSGALG00000014907			DCBLD1	2.76063	6.77691	2.87528	1.84071e-07	9.13296e-06
ENSGALG00000016608		MD2	ADCY3	2.75215	6.73721	-0.0445914	1.91456e-06	6.32601e-05
ENSGALG00000009027		MD11	ST6GALNAC3	2.74653	6.711	-0.358758	4.11252e-07	1.7362e-05
ENSGALG00000007892			SPAG6	2.72826	6.62656	0.445431	5.6487e-06	0.000146536
ENSGALG00000009433			BAG3	2.71334	6.55838	6.51461	2.30235e-18	2.94154e-15
ENSGALG00000012462			KIF5C	2.71247	6.55444	2.45901	3.28103e-10	3.58341e-08
ENSGALG00000027164				2.69448	6.47322	0.0241092	1.95716e-05	0.000405763
ENSGALG00000005584		MD19_20_21	GALNT18	2.69218	6.4629	1.03072	5.62671e-07	2.27315e-05
ENSGALG00000016083		MD2	ANG-1	2.65053	6.27899	1.95507	2.35868e-07	1.11611e-05
ENSGALG00000016746		MD2	ATP10A	2.64499	6.25489	4.28273	8.11302e-11	1.01126e-08
ENSGALG00000017077			HSPH1	2.63664	6.21881	6.0574	7.87377e-15	3.21911e-12
ENSGALG00000016001	8		LZTS3	2.63259	6.2014	1.4513	1.38255e-05	0.000304548
ENSGALG00000024047			MYCL	2.62469	6.16751	2.10885	6.13114e-09	5.17904e-07
ENSGALG00000009158			CDC42BPA	2.62307	6.16059	2.11161	4.35203e-08	2.64774e-06
ENSGALG00000011225			SLC25A47	2.62135	6.15325	1.60014	1.4167e-08	1.03429e-06
ENSGALG00000004239		MD19_20_21	IFITM5	2.61138	6.11089	1.65473	2.38174e-06	7.39933e-05
ENSGALG00000003164		MD23	DNM3H1	2.60349	6.07757	0.0327326	1.919e-06	6.32601e-05
ENSGALG00000004257		MD22	TSPAN15	2.60304	6.07564	1.59828	3.83067e-06	0.00010786
ENSGALG00000002759			PEAK1	2.60025	6.06391	3.85223	2.9717e-05	0.000582989
ENSGALG00000015042		MD5	CRMP1A	2.59691	6.04991	-0.427701	7.61253e-06	0.000186143
ENSGALG00000017208			AMOTL1	2.5764	5.96451	2.18603	5.04954e-06	0.000136538
ENSGALG00000016400			RSAD2	2.56649	5.92367	6.18842	2.0564e-14	6.78015e-12
ENSGALG00000021884			ENSGALG00000021884	2.55655	5.88298	-0.606125	1.11256e-05	0.000254966
ENSGALG00000011266		MD7	PPM1K	2.55408	5.87295	1.54638	5.85874e-07	2.34832e-05
ENSGALG00000011212		MD23	IL23R	2.55121	5.86127	-0.151	6.01126e-06	0.00015322
ENSGALG00000023818			HSPB9	2.53579	5.79894	7.87742	6.1636e-07	2.44179e-05
ENSGALG00000016614		MD2	SHROOM2	2.53449	5.79371	0.0933222	2.40887e-05	0.000485623
ENSGALG00000006871			SLCO3A1	2.52881	5.77094	1.85807	7.60723e-06	0.000186143
ENSGALG00000001256			NLRC5	2.5255	5.75772	3.69747	0.000128127	0.00183159
ENSGALG00000009437			MECOM	2.51335	5.70942	0.97841	3.59633e-07	1.57086e-05
ENSGALG00000002040		MD24	ARVCF	2.5005	5.65883	3.11701	6.13542e-07	2.44008e-05
ENSGALG00000010053		MD11	PTPRF	2.4922	5.62635	0.952622	4.5145e-05	0.000808103
ENSGALG00000013736			TULP4	2.47995	5.5788	1.86745	5.96191e-07	2.38034e-05
ENSGALG00000001153			AUTS2	2.47813	5.57174	0.0706372	5.46415e-06	0.000143203
ENSGALG00000001926			HSPB1	2.47707	5.56766	3.2873	7.38694e-07	2.84913e-05
ENSGALG00000011191			EML1	2.46762	5.53131	1.51703	4.60705e-08	2.76992e-06
ENSGALG00000010090		MD8	FAM160A1	2.46384	5.51684	0.948061	3.21536e-07	1.44776e-05
ENSGALG00000012616		MD16_17	COL15A1	2.45269	5.47436	0.884182	0.000107906	0.0016054
ENSGALG00000012511			CACNB4	2.45179	5.47096	1.63123	8.03109e-08	4.41321e-06
ENSGALG00000014649		MD25_30	MBLAC2	2.45103	5.46808	0.953385	3.92694e-05	0.000721894
ENSGALG00000003943			PRKCA	2.44911	5.46078	1.40113	0.000348435	0.00385845
ENSGALG00000007383		MD24	HSPB8	2.44854	5.45864	1.20899	0.000129756	0.00184713
ENSGALG00000014908		MD25_30	FST	2.4271	5.37813	3.31688	8.10574e-06	0.000196324
ENSGALG00000026316			TMEM136-2	2.41621	5.33765	1.91774	9.01681e-06	0.00021634
ENSGALG00000016944			PCDH8	2.40586	5.29951	1.33152	2.33035e-06	7.30629e-05
ENSGALG00000007944			HECW2	2.40544	5.29796	3.17401	2.68744e-07	1.25426e-05
ENSGALG00000007431		MD13	MAGI1	2.40267	5.28781	0.489308	3.4939e-05	0.000656456
ENSGALG00000007483		MD13	LRIG1	2.38048	5.2071	1.54005	1.99177e-06	6.42205e-05
ENSGALG00000002750		MD10	NCKAP1	2.37909	5.20208	4.64182	1.55969e-13	3.70735e-11
ENSGALG00000005403			DHRS11	2.37811	5.19856	0.692233	1.48681e-05	0.000322648
ENSGALG00000015712	8	MD1	SLBP	2.36619	5.15578	3.73049	1.95829e-06	6.37443e-05
ENSGALG00000001918		MD25_30	DNAJB5	2.36289	5.14399	0.76311	1.52879e-05	0.00032949
ENSGALG00000013579			FAT1	2.36189	5.14044	3.53341	1.52838e-10	1.77518e-08
ENSGALG00000008631		MD19_20_21	TYRO3	2.355	5.11594	2.64488	3.9968e-07	1.70214e-05
ENSGALG00000025905			LOC101750112	2.35246	5.10695	1.92784	8.36549e-07	3.15512e-05
ENSGALG00000013672			TSHZ1	2.35185	5.1048	0.214397	5.13618e-06	0.000137563
ENSGALG00000000452			TNFRSF10B	2.3518	5.10462	5.05198	2.19758e-14	7.01921e-12
ENSGALG00000007759			TMEFF2	2.348	5.09118	0.993326	0.000215138	0.00270471
ENSGALG00000014962			CALHM6	2.34757	5.08967	2.3197	1.33038e-06	4.77117e-05
ENSGALG00000010692		MD23	LRP8	2.34349	5.07529	2.95514	6.39461e-07	2.51382e-05
ENSGALG00000015180		MD25_30	PSAT1	2.32325	5.00458	4.33616	8.86159e-11	1.07827e-08
ENSGALG00000014930		MD25_30	ENC1	2.32147	4.99843	0.0317048	0.00010076	0.00151451
ENSGALG00000002121			PLEKHN1	2.31726	4.98386	0.858355	1.76871e-06	5.9272e-05
ENSGALG00000012156			DPP10	2.31146	4.96385	0.181306	4.70944e-05	0.000829918
ENSGALG00000028339			AMIGO3	2.29043	4.89201	0.664232	2.68185e-05	0.000529174
ENSGALG00000004216		MD23	TOR3A	2.27452	4.83837	1.12103	4.78297e-05	0.00084126
ENSGALG00000002623			PCOLCE2	2.26985	4.82272	1.59847	1.08788e-05	0.000251566
ENSGALG00000005608	13		SLC9A3R2	2.25975	4.78907	0.793649	2.1504e-06	6.8685e-05
ENSGALG00000021616			MARCKSL1	2.25855	4.78509	5.29019	5.21075e-14	1.33148e-11
ENSGALG00000008581			DUSP5	2.25325	4.76755	4.17933	1.21775e-11	1.83039e-09
ENSGALG00000003747		MD25_30	OSMR	2.25133	4.76122	4.39379	1.06128e-08	8.12048e-07
ENSGALG00000014999		MD25_30	MAP1BH1	2.24233	4.73162	2.43055	0.000619919	0.00598319
ENSGALG00000022985			PPAR	2.24011	4.72432	1.4464	4.30895e-06	0.000119354
ENSGALG00000028225			SLC17A9	2.23872	4.71977	1.03248	3.65434e-06	0.000104042
ENSGALG00000011784			APOLD1	2.23526	4.70846	0.459652	0.000308323	0.00359746
ENSGALG00000002699			VAV2	2.23259	4.69976	2.58869	7.50449e-06	0.000184827
ENSGALG00000021031		MD10	ACKR3	2.22736	4.68276	1.23095	6.33861e-07	2.50143e-05
ENSGALG00000009947			PLEKHH2	2.22358	4.67052	0.728849	1.59038e-06	5.54788e-05
ENSGALG00000001727			LZTS1	2.22035	4.66005	-0.218406	2.3596e-05	0.000477574
ENSGALG00000017242			FZD4	2.21698	4.64918	2.2762	1.56396e-06	5.4744e-05
ENSGALG00000012204	2		LOC418020	2.21662	4.64804	0.689703	4.58878e-05	0.000814269
ENSGALG00000005632		MD19_20_21	MRVI1	2.21641	4.64735	0.7992	8.05665e-05	0.00126493
ENSGALG00000014690		MD25_30	SLC12A2	2.21224	4.63394	0.972369	7.99663e-05	0.00125938
ENSGALG00000006448			IRF10	2.20912	4.62393	3.924	1.05393e-08	8.12048e-07
ENSGALG00000007651			STAT1	2.20175	4.60036	8.28354	1.05398e-12	2.02664e-10
ENSGALG00000000690			GDPD4	2.20151	4.5996	2.05168	0.000285825	0.00337346
ENSGALG00000012362			THSD7B	2.19735	4.58637	-0.702471	4.55765e-05	0.000810661
ENSGALG00000000953			TEAD3	2.19674	4.58443	0.767518	0.000240292	0.00293715
ENSGALG00000002433		MD10	SLC40A1	2.19135	4.56731	2.3436	3.31235e-06	9.75664e-05
ENSGALG00000009855		MD8	TBC1D9	2.17521	4.5165	1.80514	1.1086e-05	0.000254966
ENSGALG00000007507			MASTL	2.17267	4.50858	1.90279	6.32107e-05	0.00104393
ENSGALG00000016920		MD2	LMO7	2.16501	4.48468	2.52984	2.82522e-07	1.30075e-05
ENSGALG00000006944		MD13	CRESCENT	2.16131	4.47321	-0.0165737	0.000385215	0.00414801
ENSGALG00000014819		MD25_30	JMY	2.15807	4.46318	2.07722	0.000666135	0.00630422
ENSGALG00000005808		MD24	KREMEN1	2.15635	4.45785	0.0446945	1.73086e-05	0.000367798
ENSGALG00000013143			PDE3A	2.15386	4.45016	0.39278	6.17414e-05	0.00102778
ENSGALG00000003914			CALR3	2.15052	4.43989	0.751953	5.94786e-05	0.000998245
ENSGALG00000005720			LOC776594	2.14734	4.43009	2.31657	1.40189e-06	5.01004e-05
ENSGALG00000028982			CMPK2	2.14235	4.41481	6.88685	9.61812e-12	1.53604e-09
ENSGALG00000023742			AHR2	2.14099	4.41063	0.255707	4.15104e-05	0.000750933
ENSGALG00000003817			IFFO2	2.13626	4.3962	2.61348	1.48185e-05	0.000322255
ENSGALG00000010221		MD23	ZSWIM5H1	2.13216	4.38374	4.56417	2.04024e-11	2.94357e-09
ENSGALG00000005037			TEX14	2.1301	4.37749	3.90062	5.12236e-10	5.39749e-08
ENSGALG00000001160			DOK4	2.12575	4.36429	0.856228	6.72771e-06	0.000167854
ENSGALG00000006609			EPHB1	2.121	4.34996	3.17059	2.11213e-06	6.76743e-05
ENSGALG00000006822			PCDH19	2.1204	4.34813	3.22395	5.86793e-06	0.000150316
ENSGALG00000021685			SERINC2	2.11954	4.34557	-0.119725	0.000173965	0.00229728
ENSGALG00000007798		MD13	SHQ1	2.11918	4.34447	3.31667	6.17616e-08	3.50703e-06
ENSGALG00000015734		MD2	ZC2HC1A	2.11909	4.34419	1.34013	0.000806625	0.00723203
ENSGALG00000011355			WNT10A	2.11194	4.32273	-0.153132	0.00312973	0.0200852
ENSGALG00000014659	4		C1R	2.10927	4.31472	5.60011	3.99374e-08	2.45903e-06
ENSGALG00000001188			ETV4	2.09945	4.28547	2.88202	1.88449e-07	9.30501e-06
ENSGALG00000012561			PKP4	2.09677	4.2775	3.49885	2.0119e-08	1.39889e-06
ENSGALG00000015834			TBX18	2.09654	4.27681	0.0561012	8.5627e-05	0.00132404
ENSGALG00000001875			TNFRSF4	2.09552	4.2738	-0.0340166	3.14312e-05	0.000608444
ENSGALG00000000378			SLC25A37	2.0889	4.25422	2.35119	4.25259e-06	0.000118114
ENSGALG00000004250		MD19_20_21	B4GALNT4	2.08407	4.24001	2.59389	5.14128e-06	0.000137563
ENSGALG00000014860		MD2	YES1	2.08116	4.23148	1.87255	5.41933e-06	0.00014276
ENSGALG00000004599			EDA2R	2.07998	4.22803	2.72907	0.000141639	0.00195634
ENSGALG00000004823		MD12	RNF2	2.07809	4.22249	0.315312	3.4179e-05	0.000643358
ENSGALG00000002470			CYP27A1	2.07592	4.21614	0.961604	2.2094e-05	0.00045346
ENSGALG00000001187			STRBP	2.07572	4.21553	1.58336	3.41754e-05	0.000643358
ENSGALG00000002371		MD25_30	RUSC2	2.07433	4.21148	2.06191	6.70182e-06	0.000167854
ENSGALG00000004449			CYP3A5	2.07274	4.20686	0.494084	0.000176875	0.00232263
ENSGALG00000022994			SIX1	2.06962	4.19776	0.23952	4.67006e-05	0.000824398
ENSGALG00000002714		MD24	TMEM132C	2.06612	4.1876	0.0659444	0.000127776	0.00182912
ENSGALG00000016738		MD2	NIPA1	2.06555	4.18595	2.12967	0.0019567	0.0142345
ENSGALG00000006270			SCNN1G	2.06391	4.18117	2.82635	7.93807e-08	4.38568e-06
ENSGALG00000004917			DOC2B	2.06273	4.17777	1.01796	5.17831e-06	0.000138192
ENSGALG00000012188			BBS9	2.06187	4.17527	1.35038	1.50795e-05	0.000325851
ENSGALG00000015749	8	MD1	ST3GAL5	2.05904	4.1671	0.339008	6.32218e-05	0.00104393
ENSGALG00000011080		MD19_20_21	BDKRB2	2.05572	4.15751	2.79234	3.36746e-05	0.000639755
ENSGALG00000009850		MD19_20_21	NOVA1	2.0521	4.14708	0.038775	4.03245e-05	0.000733679
ENSGALG00000017194			TRPC6	2.04771	4.1345	1.43538	3.33127e-06	9.76016e-05
ENSGALG00000012027		MD19_20_21	SPON1	2.04307	4.12122	3.36692	5.25802e-06	0.000139595
ENSGALG00000004878			CCDC30H	2.03797	4.10668	0.21764	0.000389923	0.00418635
ENSGALG00000000730			CACNA1S	2.03533	4.09917	0.968357	2.3438e-05	0.000476262
ENSGALG00000025743			CDR2	2.03442	4.09658	1.94563	1.86434e-05	0.000389234
ENSGALG00000029151			ISLR2	2.03268	4.09166	-0.118323	0.000247923	0.00301449
ENSGALG00000010309		MD19_20_21	ZC2HC1CH	2.02739	4.07667	0.668405	4.89574e-05	0.000855373
ENSGALG00000026124			ADAMTSL1	2.02399	4.06707	2.14307	3.44752e-06	9.98218e-05
ENSGALG00000002864		MD22	LRRTM3	2.02167	4.06052	0.203271	0.000770632	0.00700768
ENSGALG00000006647		MD19_20_21	DUSP8	2.01544	4.04304	4.83817	7.52993e-07	2.89336e-05
ENSGALG00000006700			PROSER2	2.01515	4.04222	0.653874	0.00018054	0.0023537
ENSGALG00000027788			CPE	2.00969	4.02695	0.677516	5.81066e-05	0.000978431
ENSGALG00000003970			TJP1	2.00331	4.00918	2.95615	2.69164e-06	8.21233e-05
ENSGALG00000008871		MD23	LPHN2	1.99997	3.99992	1.20641	3.55692e-05	0.000663995
ENSGALG00000008185	9		AOX1	1.99926	3.99795	2.08101	7.78665e-06	0.000189494
ENSGALG00000007392		MD13	ADAMTS9	1.99619	3.98944	0.969877	0.000164292	0.00221242
ENSGALG00000008459	9		BMPR2	1.99474	3.98544	0.82384	0.000342227	0.0038145
ENSGALG00000006071			HS6ST2	1.99455	3.98492	1.04046	0.000102737	0.00153527
ENSGALG00000015258		MD1	DCBLD2	1.99183	3.9774	2.47026	0.000434848	0.00454456
ENSGALG00000005693			INOS	1.99025	3.97306	4.84936	2.29736e-07	1.10241e-05
ENSGALG00000007808			HID1	1.98866	3.96868	2.79536	6.40019e-05	0.0010534
ENSGALG00000027027			FBXL7	1.98523	3.95927	-0.37279	0.000126521	0.00181835
ENSGALG00000001826			WWC1	1.97832	3.94035	4.44462	5.54639e-08	3.221e-06
ENSGALG00000011961			TNIP3	1.97806	3.93963	3.28329	6.07036e-08	3.48568e-06
ENSGALG00000016969			LACC1H	1.97799	3.93944	1.47357	1.26199e-05	0.00028349
ENSGALG00000002228			SAMD11	1.97726	3.93745	2.03273	5.50195e-06	0.000143458
ENSGALG00000012117			STEAP3	1.97627	3.93474	-0.0734467	0.000101522	0.00152149
ENSGALG00000024335			ZNF606L	1.97446	3.92982	1.54466	0.000396422	0.00423118
ENSGALG00000005176			SCG2	1.96621	3.90741	1.42518	6.43737e-06	0.000162862
ENSGALG00000000684			KLHDC8A	1.96293	3.89853	0.74496	4.04176e-05	0.000733763
ENSGALG00000015511		MD2	ROBO1	1.9627	3.89792	1.49402	0.000120495	0.00174692
ENSGALG00000001894			ARHGEF7L	1.95817	3.88568	-0.700586	0.00416802	0.0248839
ENSGALG00000010915			IL6	1.95737	3.88354	3.20779	2.24686e-05	0.000460223
ENSGALG00000003295		MD25_30	ENSGALG00000003295	1.95256	3.87059	1.7364	0.0016252	0.0123687
ENSGALG00000001617			CAMKK1	1.95159	3.86801	-0.622866	0.000130256	0.0018514
ENSGALG00000017379		MD23	LURAP1	1.94593	3.85286	0.493295	0.000220407	0.00275738
ENSGALG00000001293			IGF2BP1	1.94238	3.8434	1.73264	1.14332e-05	0.000260846
ENSGALG00000026147			PLVAP	1.93759	3.83065	3.04442	5.60867e-05	0.000955438
ENSGALG00000000818			LRRC32	1.93505	3.82392	1.91111	0.000273983	0.00326384
ENSGALG00000011609		MD19_20_21	ABTB2H1	1.93363	3.82016	1.02318	0.000601966	0.00585971
ENSGALG00000027149			LOC100857445	1.92723	3.80326	0.181234	6.01654e-05	0.00100812
ENSGALG00000016464		MD2	VSNL1	1.92415	3.79514	0.229866	0.00175326	0.0131379
ENSGALG00000007565			PPP2R2B	1.92165	3.78856	3.00777	3.19843e-06	9.50324e-05
ENSGALG00000016870		MD2	TMTC4	1.91956	3.78307	2.64059	0.000267205	0.00320054
ENSGALG00000014603	4		C1S	1.91871	3.78085	5.34912	3.71887e-09	3.35384e-07
ENSGALG00000011084			CCSAP	1.91552	3.7725	1.45499	0.000226325	0.00280737
ENSGALG00000016203	5	MD2	KHDRBS3	1.91472	3.77041	0.933254	0.000516303	0.00521455
ENSGALG00000014827			KIAA0408	1.90633	3.74854	1.35061	0.000324533	0.00370752
ENSGALG00000013209		MD1	SLC39A6	1.90576	3.74706	4.32706	8.9292e-08	4.85454e-06
ENSGALG00000013073		MD16_17	UPP1	1.90461	3.74408	3.11964	1.01813e-06	3.7568e-05
ENSGALG00000008294		MD13	ITPR1	1.90184	3.73689	4.40507	2.26071e-08	1.54045e-06
ENSGALG00000009452		MD19_20_21	GALNT16	1.89822	3.72754	3.56066	2.80317e-08	1.83661e-06
ENSGALG00000015656		MD25_30	AKAP2	1.89456	3.71809	3.63572	3.31888e-08	2.1178e-06
ENSGALG00000017389			SIX4	1.89215	3.71189	2.01393	0.00248508	0.0168659
ENSGALG00000020386		MD19_20_21	BDKRB1	1.89196	3.71139	1.07691	0.000108073	0.00160554
ENSGALG00000015673		MD2	ZFHX4	1.88308	3.68863	0.887478	0.000355672	0.00392048
ENSGALG00000017188			YAP1	1.87636	3.67147	2.23136	0.00156059	0.0120202
ENSGALG00000012363		MD16_17	EGFR	1.86863	3.65185	0.872697	0.000176619	0.00232263
ENSGALG00000011972			CRTAP	1.8654	3.64368	3.43371	2.34947e-06	7.34372e-05
ENSGALG00000016556		MD2	GVINP1	1.86412	3.64046	5.2627	1.11249e-05	0.000254966
ENSGALG00000011831			ANKRD50	1.86232	3.63593	1.84286	0.000588398	0.00574405
ENSGALG00000005803		MD24	ZNRF3H1	1.85532	3.61833	1.1692	0.00300095	0.0194747
ENSGALG00000008250		MD24	TBX3	1.85421	3.61553	2.00557	3.81949e-05	0.00070595
ENSGALG00000015725	8	MD1	FGFRL1	1.84881	3.60203	1.92685	1.74725e-05	0.000369745
ENSGALG00000012412			MTHFD1L	1.84718	3.59797	2.13533	0.00103285	0.00879901
ENSGALG00000012203			SAMD4A	1.84539	3.59351	5.45561	1.27541e-09	1.26563e-07
ENSGALG00000009289			SLC18A2	1.84247	3.58624	0.113276	0.000161384	0.00218189
ENSGALG00000000681			PAK1	1.83946	3.57877	3.41014	4.68745e-06	0.000127761
ENSGALG00000024346			FAM46B	1.83654	3.57154	3.61402	2.64488e-06	8.12244e-05
ENSGALG00000005821		MD25_30	FAM219A	1.83363	3.56432	1.83852	0.0092014	0.044133
ENSGALG00000013830			PRELID3A	1.83263	3.56186	4.61189	2.93501e-09	2.80362e-07
ENSGALG00000011339		MD7	IGFBP7	1.8324	3.5613	0.240999	0.000119717	0.00174058
ENSGALG00000008353			MAGI2H1	1.83046	3.55649	-0.335693	0.000623454	0.00600031
ENSGALG00000020380			LOC423462	1.82913	3.55322	0.842542	0.0011316	0.00946491
ENSGALG00000009826		MD8	CLGN	1.82642	3.54655	1.30792	9.50814e-05	0.00144402
ENSGALG00000010579		MD19_20_21	STON2	1.82439	3.54157	1.75626	1.46241e-05	0.000319387
ENSGALG00000008425			MAP1AH1	1.82292	3.53796	2.16211	0.00042308	0.00445345
ENSGALG00000007902			ATP7A	1.82185	3.53534	5.32473	3.9966e-05	0.000730083
ENSGALG00000023694			LOC771612	1.81818	3.52635	-0.0121226	0.000324343	0.00370752
ENSGALG00000001847		MD22	BICC1	1.81463	3.51768	1.69658	0.000384391	0.00414801
ENSGALG00000013057			USP18	1.81367	3.51537	8.82534	4.46094e-11	5.92146e-09
ENSGALG00000004322			AHR1B	1.81186	3.51096	1.39642	0.00041707	0.00439925
ENSGALG00000007000			NR2F2	1.81151	3.51009	1.00159	5.47954e-05	0.000935873
ENSGALG00000016266		MD2	PRRG1	1.80879	3.50348	0.360445	0.000235549	0.00289368
ENSGALG00000003251			DNAJA4	1.80806	3.50172	5.50894	1.06056e-08	8.12048e-07
ENSGALG00000010597	6		CRIM1	1.80651	3.49796	3.93269	0.000542055	0.00537376
ENSGALG00000014668		MD25_30	MCTP1	1.80451	3.4931	2.38181	0.000316918	0.00367258
ENSGALG00000004290		MD23	ANGPTL1	1.79965	3.48137	1.27431	0.000703487	0.00658456
ENSGALG00000020316			IL13RA2	1.79811	3.47765	2.63121	9.34832e-05	0.00142611
ENSGALG00000027980			NANOS1	1.79712	3.47527	1.09152	0.000420823	0.00443426
ENSGALG00000000242			EBF2	1.79613	3.47287	-0.188341	0.00151916	0.0117821
ENSGALG00000026968	2		CDC42EP1	1.79575	3.47195	0.716965	0.00262334	0.0175364
ENSGALG00000009692		MD8	SH3RF1	1.79343	3.46637	1.94556	0.000365045	0.00398624
ENSGALG00000022713			FAM181B	1.79311	3.46561	-0.421584	0.00105637	0.00896772
ENSGALG00000008951		MD23	MIGA1	1.79144	3.46161	2.79702	0.000838606	0.00745338
ENSGALG00000005194		MD25_30	CD72	1.78848	3.45451	0.423343	0.000324648	0.00370752
ENSGALG00000017196			ARHGAP42	1.7866	3.45	2.49656	4.19644e-05	0.000757806
ENSGALG00000013745			RTTN	1.78227	3.43966	3.55631	5.25923e-06	0.000139595
ENSGALG00000008758	10		B3GNT5	1.78175	3.43843	2.1399	0.000154391	0.00210966
ENSGALG00000009556			PRICKLE1	1.77905	3.43199	0.218509	0.00109705	0.00923634
ENSGALG00000001802			JMJD6	1.7769	3.42688	5.76536	3.29558e-10	3.58341e-08
ENSGALG00000012588		MD25_30	KIF27	1.77687	3.42683	1.31442	0.000456108	0.00471374
ENSGALG00000015013		MD5	MSX1	1.77359	3.41903	1.98043	0.000573803	0.00565013
ENSGALG00000011446			TNFAIP2	1.77149	3.41407	2.76096	2.58655e-05	0.000514342
ENSGALG00000015940		MD2	TMEM67	1.77093	3.41275	0.899994	0.00387855	0.0235688
ENSGALG00000003035		MD23	FAM78B	1.76843	3.40683	0.295579	0.00252434	0.0170757
ENSGALG00000008544			SLC8A1	1.76357	3.39536	1.2449	0.00354224	0.0219692
ENSGALG00000005609			OGFR	1.76034	3.38778	4.09295	5.77776e-06	0.000148378
ENSGALG00000000461			MRC2	1.75982	3.38657	4.98448	0.000282896	0.0033505
ENSGALG00000009799		MD19_20_21	MEIS2	1.75954	3.3859	0.725521	0.000495573	0.00504508
ENSGALG00000002525		MD22	RASGEF1A	1.75345	3.37164	3.68179	2.80872e-06	8.49348e-05
ENSGALG00000006226	12		KLHL3	1.75306	3.37072	2.40424	9.50328e-06	0.000226417
ENSGALG00000004655			SMURF1	1.75109	3.36612	4.88916	0.00016046	0.00217296
ENSGALG00000000939			CDON	1.7499	3.36336	1.06018	8.07633e-05	0.00126608
ENSGALG00000011990			USP53	1.74786	3.3586	4.43522	0.00306174	0.0197808
ENSGALG00000006656			FRMD4A	1.74641	3.35523	2.88328	0.000459461	0.00473543
ENSGALG00000025977			GADD45A	1.74617	3.35467	5.38126	6.53614e-09	5.47589e-07
ENSGALG00000017269			LOC101749645	1.74209	3.34519	1.63371	0.00420082	0.0250224
ENSGALG00000022909		MD1	PTPN3	1.73941	3.33898	2.83748	0.00587324	0.0321362
ENSGALG00000011566			GYPC	1.73731	3.33412	3.43378	0.000108748	0.00161089
ENSGALG00000007909			IQCH	1.73546	3.32986	0.686699	0.000824379	0.00736537
ENSGALG00000008103			CEP41	1.73459	3.32786	2.91165	3.5639e-06	0.000102035
ENSGALG00000004465		MD22	PALD1	1.73441	3.32744	3.98739	2.33985e-05	0.000476262
ENSGALG00000006785			IRF1	1.73225	3.32247	5.50384	2.2711e-07	1.09495e-05
ENSGALG00000010649	6		CNST	1.73222	3.3224	2.56666	0.000338161	0.00379369
ENSGALG00000002987			SERPINF2	1.73171	3.32122	0.983122	0.000498021	0.00505991
ENSGALG00000006786			SYTL4	1.73126	3.32017	1.14352	0.00078218	0.00708119
ENSGALG00000005519		MD22	TLL2	1.72973	3.31665	2.16553	0.000659762	0.00626722
ENSGALG00000010287		MD23	IPP	1.72341	3.30215	2.73609	6.25653e-05	0.00103812
ENSGALG00000003059			HLF	1.71919	3.29252	-0.141231	0.000792334	0.00714779
ENSGALG00000002003		MD22	BMPR1A	1.71753	3.28872	1.47853	0.00232645	0.0160775
ENSGALG00000012032		MD19_20_21	PRRG4	1.71437	3.28154	2.68463	2.50251e-05	0.000502518
ENSGALG00000011294		MD4	THRB	1.71424	3.28124	0.0833589	0.00289534	0.0189094
ENSGALG00000007748			SLC16A2	1.7131	3.27865	0.890451	0.000501452	0.00508971
ENSGALG00000015662		MD2	LIPI	1.71228	3.27679	6.30222	9.8718e-05	0.0014882
ENSGALG00000001835			SCNN1D	1.71177	3.27563	1.85549	0.00010833	0.00160703
ENSGALG00000007712			MYO1B	1.71068	3.27314	5.19456	2.4647e-08	1.66832e-06
ENSGALG00000017065			STARD13	1.70775	3.2665	0.091898	0.00598507	0.0325911
ENSGALG00000004338			COL18A1	1.70393	3.25787	4.21627	4.74978e-07	1.97347e-05
ENSGALG00000008954			RUNDC3B	1.69849	3.24562	0.419203	0.00131574	0.0105606
ENSGALG00000014138			NFXL1	1.69021	3.22703	2.71726	0.000859882	0.00760939
ENSGALG00000008455			SEMA3C	1.68396	3.21308	2.34441	0.000335831	0.00378866
ENSGALG00000005616	12		ARSI	1.68368	3.21245	1.90677	0.000325229	0.00371
ENSGALG00000008139			EML6H1	1.68277	3.21043	0.858444	0.00179395	0.0133742
ENSGALG00000007680			ENKUR	1.68251	3.20985	0.766516	0.000332295	0.00376123
ENSGALG00000005061			PPM1E	1.68183	3.20834	3.17921	0.000752516	0.00689124
ENSGALG00000029035			CLEC5AH	1.68133	3.20725	1.04173	0.000985598	0.00849392
ENSGALG00000012124			PELI2	1.68025	3.20484	1.85876	0.00278643	0.0183743
ENSGALG00000004424		MD23	SEC16B	1.67477	3.19268	-0.226398	0.00114884	0.00954657
ENSGALG00000026981			NHSL1	1.67289	3.18854	2.80991	0.00942636	0.0448394
ENSGALG00000011172			MYO10L	1.67051	3.18328	5.59382	1.0957e-06	3.98547e-05
ENSGALG00000003591			FTO	1.67035	3.18292	1.46688	0.00140623	0.0110648
ENSGALG00000001558			MOV10	1.66965	3.18138	6.47571	7.14865e-08	3.971e-06
ENSGALG00000001933		MD25_30	CORO2A	1.66748	3.17659	0.104477	0.00158923	0.0121766
ENSGALG00000010149			CMTR1	1.66691	3.17534	5.32761	0.00140539	0.0110648
ENSGALG00000016286		MD2	CXorf21	1.66662	3.17469	1.24592	0.00162991	0.0123953
ENSGALG00000004221			IL22RA1	1.66648	3.17439	0.911967	0.000250783	0.00303938
ENSGALG00000002421		MD22	SELENOU	1.66601	3.17336	1.99271	5.2948e-05	0.000912616
ENSGALG00000016210	5	MD2	ST3GAL1	1.66371	3.16829	1.33431	0.00115546	0.00959376
ENSGALG00000014700		MD25_30	DHX29	1.65988	3.15991	3.78892	0.00465664	0.0267842
ENSGALG00000009595			TWF1	1.6594	3.15884	1.45984	0.00328993	0.0208084
ENSGALG00000026821			RUNX3	1.65711	3.15385	3.01648	0.000166011	0.00222385
ENSGALG00000000947			FKBP51	1.65695	3.1535	4.46274	2.43841e-07	1.14852e-05
ENSGALG00000011537			PDE10A	1.65695	3.15349	2.42952	3.414e-05	0.000643358
ENSGALG00000000935			TUFT1	1.65535	3.15	3.85758	3.20999e-07	1.44776e-05
ENSGALG00000016047		MD2	HLCS	1.65391	3.14686	2.87287	0.000259258	0.00311384
ENSGALG00000027800				1.65362	3.14623	-0.116888	0.0071145	0.0366704
ENSGALG00000002671		MD24	TMEM132D	1.65345	3.14585	1.28819	0.00100428	0.00861133
ENSGALG00000016896		MD2	ABCC4	1.65103	3.14057	4.05089	0.00151656	0.0117787
ENSGALG00000006324			PFKFB3	1.65091	3.14031	4.81983	6.39648e-08	3.59222e-06
ENSGALG00000023025			ZBTB42	1.64946	3.13717	2.5506	0.00171364	0.0128883
ENSGALG00000011005			KCNK1	1.64924	3.13669	1.83261	6.97968e-05	0.00112345
ENSGALG00000011254		MD4	SATB1	1.64625	3.1302	3.25983	6.60667e-05	0.00107185
ENSGALG00000007182		MD13	C3orf14	1.64305	3.12326	-0.265082	0.00308839	0.019898
ENSGALG00000028341			MADCAM1H	1.6419	3.12076	1.89136	0.000303233	0.00355022
ENSGALG00000002766			MLKL	1.64058	3.11791	0.820988	0.00545838	0.0303372
ENSGALG00000008335			PHTF2	1.63824	3.11285	4.62482	3.32123e-07	1.47593e-05
ENSGALG00000023882			MALL	1.63511	3.10611	0.980968	0.00442062	0.0258781
ENSGALG00000009172			OSBPL6	1.63322	3.10204	1.19324	0.00353638	0.0219462
ENSGALG00000013642			KAZN	1.63291	3.10138	2.29935	5.36586e-05	0.000923307
ENSGALG00000009064			FZD1	1.62832	3.09152	1.90964	0.000110738	0.00163327
ENSGALG00000007780		MD13	EIF4E3	1.62623	3.08705	3.48757	3.51184e-06	0.000101111
ENSGALG00000027419			LOC770026	1.62324	3.08067	2.29091	0.00281164	0.0185099
ENSGALG00000028079			LOC100858922	1.62289	3.07992	1.71299	0.00047504	0.00486511
ENSGALG00000011970			CHADL	1.61526	3.06367	1.33505	0.000738167	0.0068217
ENSGALG00000013715			DLC1	1.61521	3.06356	1.8133	0.000149299	0.00205382
ENSGALG00000011811			SYNE2	1.61319	3.05927	1.01887	0.00122442	0.00998787
ENSGALG00000016507		MD2	FNDC4	1.61295	3.05877	1.01882	0.00114843	0.00954657
ENSGALG00000011078		MD7	PTPN13	1.61266	3.05814	2.07148	0.000114675	0.00168159
ENSGALG00000006104			ADAMTSL3	1.60921	3.05086	1.88137	0.00170966	0.0128772
ENSGALG00000015479		MD2	ASPH	1.60871	3.04979	3.58651	5.88259e-05	0.000988913
ENSGALG00000023881			PLXDC1	1.60865	3.04967	0.368266	0.00195339	0.0142307
ENSGALG00000008305	9		CASP10	1.60833	3.049	1.98049	9.56684e-05	0.00144863
ENSGALG00000013233				1.60777	3.0478	3.4582	1.05908e-05	0.000247708
ENSGALG00000015836			CEP162	1.60462	3.04116	2.56658	0.00223942	0.0156534
ENSGALG00000008466	9		FAM117B	1.60377	3.03936	1.8722	0.00119433	0.00982964
ENSGALG00000017154			ZC3H12C	1.60371	3.03923	1.17894	0.0106828	0.0493833
ENSGALG00000026084				1.60334	3.03846	-0.0726396	0.00382581	0.0233315
ENSGALG00000006407		MD19_20_21	DDTNFR23	1.60301	3.03776	5.2748	6.70807e-09	5.57425e-07
ENSGALG00000016189		MD2	AGO2	1.59818	3.02761	1.64368	0.00444816	0.0259798
ENSGALG00000011389			TRAF3	1.59756	3.02632	4.63356	4.52447e-06	0.000124649
ENSGALG00000015347		MD1	ZPLD1	1.59666	3.02442	1.26852	0.00045396	0.00470104
ENSGALG00000026146			CRLF1	1.5966	3.0243	2.30564	0.00725357	0.0372931
ENSGALG00000014983		MD25_30	F2R	1.59502	3.02098	1.76766	0.00163451	0.0124026
ENSGALG00000008226	9		NIF3L1	1.59229	3.01527	2.28972	0.000132847	0.00187546
ENSGALG00000012019		MD6	ARSJ	1.59038	3.01128	1.61717	0.00703001	0.0363916
ENSGALG00000008795			GPAM	1.58937	3.00918	2.05187	0.000345087	0.00382968
ENSGALG00000027459			LRFN3	1.58788	3.00608	2.49925	0.000172802	0.00228784
ENSGALG00000002742		MD24	TMEM132B	1.58681	3.00385	0.736962	0.00335297	0.0211156
ENSGALG00000006145			STK35	1.58079	2.99133	0.965771	0.00634322	0.0339445
ENSGALG00000017199			MAML2	1.58014	2.98998	2.54	0.00205908	0.014738
ENSGALG00000026836			COL16A1H	1.5799	2.98949	2.80405	0.000748573	0.00686819
ENSGALG00000003353		MD25_30	RAI14	1.57851	2.98661	3.58828	4.85676e-05	0.000851349
ENSGALG00000019568		MD16_17	ENSGALG00000019568	1.57798	2.98551	-0.35398	0.00545686	0.0303372
ENSGALG00000018597				1.5775	2.98452	-0.367393	0.00153337	0.0118464
ENSGALG00000002893	12		STC2	1.57712	2.98374	2.0746	9.12846e-05	0.00139591
ENSGALG00000001389			TTLL11	1.57414	2.97758	2.40612	0.000938244	0.00816044
ENSGALG00000023577			TBX2	1.57398	2.97725	1.30339	0.00153274	0.0118464
ENSGALG00000005817			DLG3	1.57156	2.97226	4.43496	1.48219e-07	7.49975e-06
ENSGALG00000016959			DGKH	1.56819	2.96533	0.945209	0.010271	0.0479799
ENSGALG00000015788		MD2	CHMP4C	1.56781	2.96454	3.36448	0.000158317	0.00215754
ENSGALG00000023131	2		PDXP	1.56426	2.95725	4.20564	3.91107e-07	1.68671e-05
ENSGALG00000000720			GBP1	1.56353	2.95576	7.69783	1.56998e-07	7.90483e-06
ENSGALG00000027382			HIST1H2B5	1.55569	2.93974	0.662548	0.0043519	0.0256373
ENSGALG00000007300			PYCR1	1.55472	2.93776	4.08857	9.75794e-05	0.00147538
ENSGALG00000008392			CFAP43	1.551	2.93021	1.19129	0.000380789	0.0041273
ENSGALG00000004967		MD2	MAPK15	1.55079	2.92977	0.175147	0.00283753	0.0186032
ENSGALG00000017180			DYNC2H1	1.55047	2.92913	3.56034	8.3448e-05	0.00129623
ENSGALG00000009081		MD19_20_21	ZNF106	1.54844	2.92501	3.78358	0.000269808	0.00322538
ENSGALG00000017096			LNX2H1	1.54751	2.92311	3.43333	4.03412e-05	0.000733679
ENSGALG00000000390			ENTPD4	1.54739	2.92288	5.6226	2.64662e-08	1.75657e-06
ENSGALG00000009807			FLVCR1	1.54713	2.92235	2.31862	0.000858231	0.00760796
ENSGALG00000027330	12		SYNPO	1.54431	2.91664	1.43099	0.000457434	0.00472266
ENSGALG00000016167		MD2	DENND3	1.5441	2.91622	3.41961	0.000160511	0.00217296
ENSGALG00000023898			PLEKHG4	1.54382	2.91566	1.16327	0.00268445	0.0178631
ENSGALG00000008811			SLC1A4	1.54155	2.91106	4.70194	2.4567e-07	1.15183e-05
ENSGALG00000003790		MD24	HIP1R	1.54084	2.90963	3.4295	7.67316e-06	0.000187178
ENSGALG00000017156			DDX10	1.54003	2.90801	4.75203	2.26577e-07	1.09495e-05
ENSGALG00000016890		MD2	MBNL2	1.53641	2.90073	3.73687	6.90748e-06	0.000171779
ENSGALG00000000447			cKv1.1	1.53189	2.89164	1.2758	0.00538522	0.0299958
ENSGALG00000005779			FBXO31	1.53181	2.89149	0.257259	0.00226689	0.0157941
ENSGALG00000012277	2		MAFF	1.52838	2.88463	5.77313	2.09396e-07	1.01916e-05
ENSGALG00000017205			ENDOD1	1.52816	2.88418	1.63949	0.00262916	0.0175638
ENSGALG00000012620		MD25_30	PTCH1	1.52814	2.88414	2.64292	0.0010077	0.00863343
ENSGALG00000013494			CENPN	1.52573	2.87932	2.86764	0.000322981	0.00370752
ENSGALG00000011562			PRKN	1.52236	2.87261	-0.0310034	0.00129283	0.0104294
ENSGALG00000001363			MYBBP1A	1.5213	2.87049	4.05347	0.000158898	0.00216258
ENSGALG00000026644	12		DBN1	1.51814	2.86421	1.86803	0.000234157	0.00288176
ENSGALG00000015556		MD5	AFAP1	1.51231	2.85266	2.85756	0.000171505	0.00227952
ENSGALG00000001407			ADAMTS15	1.51193	2.85192	1.46787	0.00336783	0.0211181
ENSGALG00000004059			LRRC49	1.50943	2.84698	0.20936	0.00192576	0.0141051
ENSGALG00000010560			EIF2AK2	1.50829	2.84473	5.92665	2.06061e-08	1.42308e-06
ENSGALG00000004103			FAM81A	1.50693	2.84205	0.413202	0.00810421	0.0403895
ENSGALG00000003118			ADGRA2	1.50468	2.83762	1.82783	0.000662016	0.0062827
ENSGALG00000014163			TTLL1	1.50453	2.83731	2.5299	0.000257537	0.00309681
ENSGALG00000005909		MD13	GATA2	1.50447	2.8372	2.29813	0.000178062	0.0023244
ENSGALG00000009445			INPP5F	1.50273	2.83379	4.26156	2.32348e-06	7.30629e-05
ENSGALG00000016304		MD1	LRRC1	1.49763	2.82379	1.56093	0.000677505	0.00638228
ENSGALG00000008786			NBEAL1	1.49639	2.82136	3.82723	0.0040021	0.0241615
ENSGALG00000004481			EDA	1.49426	2.81719	3.56982	1.53124e-05	0.00032949
ENSGALG00000009364			PRKCI	1.49422	2.81711	4.24648	5.27186e-06	0.000139595
ENSGALG00000011643			UTP20	1.49418	2.81703	4.77893	1.55788e-06	5.47184e-05
ENSGALG00000006286			USP31	1.49203	2.81284	2.61966	0.00501798	0.0283207
ENSGALG00000004814			RHPN2	1.49107	2.81098	4.63747	6.27406e-06	0.000159124
ENSGALG00000011942			LOC420716	1.49068	2.81022	0.632435	0.0073404	0.0376071
ENSGALG00000004947		MD22	POLR3A	1.49018	2.80924	3.56326	0.000741083	0.00683013
ENSGALG00000004900			RFLNB	1.48889	2.80674	2.60641	0.00236327	0.0162679
ENSGALG00000014391		MD5	CCDC149	1.48593	2.80097	0.374634	0.00557786	0.030867
ENSGALG00000009372			PHC3	1.48227	2.79387	1.69321	0.00272997	0.0180602
ENSGALG00000003464			TTC25	1.48184	2.79304	0.0531832	0.00313549	0.0201053
ENSGALG00000005369		MD19_20_21	BTBD10	1.48061	2.79066	4.10474	3.61304e-05	0.000670597
ENSGALG00000001478			LOC100857563	1.47211	2.77428	5.83181	1.62523e-06	5.63102e-05
ENSGALG00000025919			BAMBI	1.47181	2.7737	2.01393	0.000381294	0.0041284
ENSGALG00000026661			MSRB3	1.46864	2.7676	2.20011	0.000313905	0.00364593
ENSGALG00000016457		MD2	TRIB2	1.4659	2.76235	4.83864	1.28602e-06	4.6283e-05
ENSGALG00000012329		MD16_17	GLI3	1.46572	2.76202	0.458991	0.00258487	0.0173587
ENSGALG00000007839			NCAM1	1.46538	2.76136	2.59104	0.000283803	0.00335564
ENSGALG00000023279			EPN3	1.46299	2.75679	1.0008	0.0054747	0.0304113
ENSGALG00000014784		MD25_30	MAST4	1.46251	2.75587	3.75422	0.00105453	0.0089596
ENSGALG00000005924	12		MGAT4B	1.45967	2.75046	4.78223	1.68414e-06	5.75706e-05
ENSGALG00000011880			BBS7	1.4586	2.74841	2.94765	0.000140734	0.00195371
ENSGALG00000003479			LMTK2	1.45806	2.74739	4.75553	0.002302	0.0159625
ENSGALG00000010875			ITGB8	1.45749	2.74629	0.573437	0.00383445	0.0233424
ENSGALG00000015878			LCA5	1.45589	2.74326	3.01674	0.000138691	0.00193921
ENSGALG00000025955	12		gga-mir-3523	1.4552	2.74194	0.460318	0.00265261	0.0176858
ENSGALG00000006090		MD19_20_21	PLEKHA7	1.45186	2.7356	3.65397	9.53831e-06	0.000226723
ENSGALG00000004459		MD19_20_21	C15orf62	1.4516	2.73512	-0.398741	0.00644823	0.0343256
ENSGALG00000011557			UHRF1BP1L	1.45114	2.73424	5.82759	0.000255175	0.00307927
ENSGALG00000006724			ENSGALG00000006724	1.44689	2.72619	3.52969	5.19185e-05	0.000900265
ENSGALG00000000293			A2ML4	1.4432	2.71924	1.20464	0.00493217	0.027991
ENSGALG00000003345			PIBPPDD4L	1.44178	2.71657	0.274711	0.00279838	0.0184412
ENSGALG00000021128			FSCN1	1.4378	2.70907	4.88695	2.79489e-06	8.47673e-05
ENSGALG00000021525			ISLR	1.43202	2.69825	1.87971	0.0108156	0.0498182
ENSGALG00000021313	12		PDGFRB	1.42917	2.69291	2.53309	0.00780309	0.0391918
ENSGALG00000002342			GPC1	1.42804	2.69081	2.054	0.000391183	0.00419482
ENSGALG00000010129		MD23	PLK3	1.42768	2.69013	5.69885	1.38968e-07	7.10198e-06
ENSGALG00000021572			SSH2	1.42759	2.68997	4.24678	0.000773822	0.00702418
ENSGALG00000015352		MD25_30	GAK	1.42689	2.68867	5.06888	0.000648561	0.00618613
ENSGALG00000003833		MD23	CACNA1E	1.42612	2.68723	0.154124	0.00314353	0.0201316
ENSGALG00000005345			CABLES2	1.42547	2.68602	1.84716	0.00322616	0.0205321
ENSGALG00000010942			NUPL2	1.42389	2.68308	3.25717	0.000276997	0.00328853
ENSGALG00000023066		MD25_30	DNAJA1	1.42378	2.68288	6.49064	3.95024e-08	2.44699e-06
ENSGALG00000009654			MLF1	1.42106	2.67783	3.22382	0.000659772	0.00626722
ENSGALG00000015112		MD2	ZNF521	1.42055	2.67688	3.08389	0.0035699	0.0220738
ENSGALG00000006988			RNF213	1.41893	2.67386	8.7402	4.5589e-05	0.000810661
ENSGALG00000026397			LOC100859674	1.41287	2.66266	-0.162028	0.00352474	0.0219138
ENSGALG00000010098		MD11	SLC6A9	1.40751	2.6528	2.93918	0.000141257	0.00195371
ENSGALG00000003028			ADAMTS13	1.40693	2.65172	0.843245	0.00806819	0.0402903
ENSGALG00000009179			TNFSF10	1.40691	2.6517	0.547769	0.00918451	0.0440727
ENSGALG00000008739			MINDY3	1.40314	2.64476	5.48858	2.91627e-06	8.76683e-05
ENSGALG00000015446			POU2F1	1.40069	2.64027	1.46146	0.00256371	0.0172393
ENSGALG00000001583			TRAF1	1.40023	2.63945	6.4758	1.33115e-07	6.87156e-06
ENSGALG00000012947	2		CBLN3H1	1.39984	2.63872	2.86737	0.000953659	0.00828152
ENSGALG00000004662			DISP3	1.39973	2.63852	1.94151	0.000835056	0.00743477
ENSGALG00000002479		MD22	MAT1A	1.39806	2.63547	0.842511	0.00906981	0.043707
ENSGALG00000012069			EPDR1	1.39701	2.63355	1.86389	0.000625968	0.00601884
ENSGALG00000026059			TWIST1	1.39687	2.6333	0.679581	0.00389515	0.0236556
ENSGALG00000012495				1.39549	2.63078	1.48198	0.0082538	0.0409701
ENSGALG00000026622			LOC419112	1.39433	2.62867	2.83605	0.000225493	0.00280385
ENSGALG00000026753			FSBP	1.39145	2.62343	1.71859	0.00336501	0.0211181
ENSGALG00000004569		MD22	UNC5B	1.39144	2.62341	2.61015	0.000757241	0.0069105
ENSGALG00000012857	2		DENND2A	1.38906	2.61907	1.14156	0.00482609	0.0275265
ENSGALG00000001425			SNX19	1.38826	2.61762	3.37142	0.00129263	0.0104294
ENSGALG00000014758		MD2	ARHGAP28	1.38737	2.61602	0.607541	0.00675108	0.0353419
ENSGALG00000005287			ZBTB47	1.38549	2.61262	0.469726	0.00440089	0.0258217
ENSGALG00000002632		MD10	CALCRL	1.38528	2.61222	3.64685	0.000177661	0.0023244
ENSGALG00000008028		MD24	LIF	1.38435	2.61054	2.60007	0.000255558	0.00308026
ENSGALG00000005969		MD22	ENSGALG00000005969	1.38229	2.60681	0.979422	0.00336466	0.0211181
ENSGALG00000002509		MD10	COL5A2	1.38128	2.60499	5.73143	3.33264e-06	9.76016e-05
ENSGALG00000010589		MD19_20_21	FLRT2	1.37949	2.60177	1.49981	0.00440411	0.0258258
ENSGALG00000002678			CSPG4	1.37932	2.60145	4.6555	7.85409e-05	0.0012446
ENSGALG00000026941			EVA1A	1.37898	2.60084	3.2788	0.000230337	0.00284676
ENSGALG00000003461			USP49	1.37891	2.60072	2.19037	0.00212951	0.0151256
ENSGALG00000016927			KLF5	1.37835	2.5997	3.86716	0.00145149	0.0113596
ENSGALG00000009678			KCTD3	1.37833	2.59967	1.76907	0.00222001	0.0155523
ENSGALG00000008962			MSH2	1.37685	2.597	4.71915	3.4111e-06	9.91351e-05
ENSGALG00000016026	8		C20orf194H1	1.3726	2.58936	4.58033	0.0049067	0.0278774
ENSGALG00000017314			C2CD3	1.37151	2.58741	2.51615	0.00110658	0.00929364
ENSGALG00000011800			FAM234B	1.36997	2.58466	0.868941	0.00611384	0.0331334
ENSGALG00000013548		MD25_30	GZMA	1.36996	2.58464	2.73262	0.00239128	0.016367
ENSGALG00000006494			GRAMD1B	1.36996	2.58463	2.03547	0.00236673	0.0162679
ENSGALG00000028155			DUSP16	1.36979	2.58432	3.92255	7.44593e-05	0.00118359
ENSGALG00000016538		MD2	RAI2	1.36952	2.58384	2.42109	0.00232103	0.0160618
ENSGALG00000003775		MD25_30	RICTOR	1.36941	2.58365	4.15497	0.00320391	0.0204287
ENSGALG00000010350		MD19_20_21	GPATCH2L	1.36491	2.57561	3.24919	0.00477274	0.0273112
ENSGALG00000023821			DHX58	1.36312	2.5724	4.77471	0.000112466	0.00165637
ENSGALG00000006109		MD22	MAPK8	1.36095	2.56854	1.87983	0.00454151	0.0262996
ENSGALG00000015087		MD1	LSAMP	1.36071	2.56812	1.52094	0.00460202	0.0265597
ENSGALG00000016696		MD2	CRLF2	1.36059	2.56791	1.02835	0.00499496	0.0282277
ENSGALG00000004464			SDK2	1.36052	2.56778	0.620707	0.00738307	0.0378068
ENSGALG00000012740			ADAM12	1.35341	2.55514	6.26494	3.33598e-05	0.000636138
ENSGALG00000007115			ASB7	1.35083	2.55059	2.47599	0.00231567	0.0160355
ENSGALG00000005628			COL9A3	1.3498	2.54876	0.938006	0.00767722	0.0387118
ENSGALG00000008293			SH3PXD2A	1.3457	2.54154	2.20813	0.000936027	0.00814918
ENSGALG00000026928			KLF4	1.34523	2.54071	2.74955	0.000605419	0.00588771
ENSGALG00000012559	2		LARGE1	1.34481	2.53996	1.04931	0.00434688	0.0256225
ENSGALG00000004426			TNFRSF8	1.34375	2.53811	0.205869	0.00443405	0.025927
ENSGALG00000016964			EPSTI1	1.34323	2.5372	6.41407	1.34846e-05	0.000298971
ENSGALG00000013760	12		GFPT2	1.34224	2.53545	4.15657	6.29318e-05	0.00104251
ENSGALG00000012361			NIN	1.34141	2.53399	5.30373	2.62124e-05	0.000520227
ENSGALG00000008430		MD19_20_21	MAPK8IP1	1.33952	2.53067	1.25981	0.00750648	0.038209
ENSGALG00000027874			CHAC1	1.33904	2.52983	2.59518	0.00152046	0.0117821
ENSGALG00000011101			URB2	1.33562	2.52384	5.52116	1.93031e-06	6.32601e-05
ENSGALG00000001209			ENSGALG00000001209	1.33448	2.52184	2.45694	0.0050319	0.0283523
ENSGALG00000008641			HDAC10	1.33018	2.51435	2.68042	0.00077596	0.0070311
ENSGALG00000006099			ZFPM1	1.32974	2.51358	4.21691	6.48434e-05	0.00106036
ENSGALG00000011902			TAGLN	1.32312	2.50206	1.61777	0.00931249	0.044478
ENSGALG00000014811		MD2	SMCHD1	1.31872	2.49444	6.82447	7.62494e-07	2.908e-05
ENSGALG00000005140			RRAD	1.31864	2.49431	4.26568	6.57267e-05	0.00106803
ENSGALG00000000275			KCTD9	1.31504	2.4881	6.47329	1.22998e-07	6.44699e-06
ENSGALG00000008810			FAM161A	1.31441	2.48701	1.09137	0.00441307	0.0258487
ENSGALG00000001604			GLB1L2	1.3141	2.48648	2.29877	0.00140371	0.0110648
ENSGALG00000007809			TSHZ2	1.31324	2.48499	1.10986	0.00429702	0.0254313
ENSGALG00000011550			SH3BP5	1.31323	2.48498	1.89172	0.00233484	0.0161194
ENSGALG00000002697		MD10	DUSP19	1.31277	2.48417	3.74228	0.000106783	0.00159332
ENSGALG00000027927			LOC427259	1.31023	2.4798	2.52981	0.00141082	0.0110923
ENSGALG00000004960			FBN1	1.3074	2.47495	6.30117	6.51444e-05	0.00106195
ENSGALG00000005321			LAMA5H	1.30512	2.47104	4.72024	0.000538115	0.00535548
ENSGALG00000016171		MD2	FAK	1.30384	2.46885	4.43607	1.3276e-05	0.000294988
ENSGALG00000025795			ARHGAP23	1.30336	2.46803	1.56322	0.00324984	0.0206442
ENSGALG00000005483			CDH13	1.30137	2.46462	3.60188	0.000471977	0.00483859
ENSGALG00000008692		MD19_20_21	MAPKBP1H	1.30033	2.46286	4.58267	0.0055486	0.030755
ENSGALG00000002383		MD25_30	CD72AG	1.29751	2.45804	2.88765	0.00405115	0.0243713
ENSGALG00000005889		MD23	CCDC18	1.29721	2.45752	2.92274	0.000797949	0.0071607
ENSGALG00000011226		MD4	ANKRD28	1.29553	2.45467	5.69829	1.72904e-06	5.85183e-05
ENSGALG00000016768		MD2	LONRF2	1.29477	2.45338	4.47662	0.00705346	0.0364845
ENSGALG00000007704		MD22	NPM3	1.29193	2.44856	5.21825	0.000151195	0.00207153
ENSGALG00000013914			SERINC4	1.2912	2.44732	1.73508	0.00431692	0.02549
ENSGALG00000005714	13		PKD1	1.28983	2.44499	4.29899	0.0104563	0.0486454
ENSGALG00000015896		MD2	MMP16	1.28584	2.43823	1.79375	0.00199546	0.0143935
ENSGALG00000016524		MD2	CAD	1.28399	2.43511	3.79	0.00731719	0.0375447
ENSGALG00000000258			HEATR1	1.28374	2.4347	5.26268	3.7807e-06	0.000107043
ENSGALG00000009095			LHCGR	1.28231	2.43228	1.54132	0.00212606	0.0151116
ENSGALG00000000979				1.28227	2.43221	0.553375	0.00932347	0.0445096
ENSGALG00000018781				1.28169	2.43123	0.243589	0.00955719	0.045287
ENSGALG00000001837			ORAI2	1.28015	2.42864	4.88158	1.35569e-05	0.000299925
ENSGALG00000015267		MD1	CMSS1	1.27895	2.42663	2.11394	0.00190747	0.0140261
ENSGALG00000008557			ARL5B	1.27688	2.42314	3.74256	0.000192973	0.00249037
ENSGALG00000028473			PRR14LH	1.27622	2.42203	4.31686	0.000439623	0.00458509
ENSGALG00000013705			SOCS7	1.27568	2.42113	2.77965	0.00083768	0.00745163
ENSGALG00000020067			VASH2	1.27432	2.41885	1.47943	0.0081249	0.0404701
ENSGALG00000001629			LOC417345	1.27423	2.41869	7.31556	0.00511532	0.0287589
ENSGALG00000006663			ARHGEF12	1.273	2.41664	5.58304	0.000122265	0.00176258
ENSGALG00000002145		MD23	CAMSAP2	1.27087	2.41308	6.51959	7.21466e-07	2.79322e-05
ENSGALG00000012481			TNFAIP6	1.27006	2.41172	7.13785	1.83476e-06	6.12847e-05
ENSGALG00000003562			NPTX2	1.26951	2.4108	1.60622	0.00636303	0.0339971
ENSGALG00000001610			PIP4K2B	1.26853	2.40917	3.90577	0.00272613	0.0180465
ENSGALG00000012954		MD16_17	MYO10	1.26844	2.40901	2.15383	0.00405801	0.0243741
ENSGALG00000016377			PXDN	1.26372	2.40115	3.91312	0.000938918	0.00816044
ENSGALG00000006860			KIF3A	1.26307	2.40006	5.40813	1.37894e-05	0.000304409
ENSGALG00000012484			RIF1	1.2623	2.39877	5.32775	0.000591707	0.00577083
ENSGALG00000005603			NACAD	1.26156	2.39755	2.84754	0.00425488	0.0252821
ENSGALG00000006677			P4HA2	1.2606	2.39596	5.14474	5.49652e-06	0.000143458
ENSGALG00000004629			RNF216	1.25885	2.39306	3.98024	0.000131397	0.00185754
ENSGALG00000001774			NEO1	1.25776	2.39124	0.971592	0.00896163	0.043471
ENSGALG00000005069		MD12	PTGS2	1.25684	2.38971	5.49281	3.50547e-05	0.00065742
ENSGALG00000027627			RIL	1.25622	2.38868	2.72341	0.00102574	0.00877331
ENSGALG00000004684		MD13	IPPK	1.25557	2.38762	4.11859	0.000647182	0.00618613
ENSGALG00000010987			LYST	1.25319	2.38367	5.34757	0.00045571	0.00471374
ENSGALG00000015733			MDN1H1	1.2521	2.38188	5.43813	0.000842952	0.0074855
ENSGALG00000002280		MD10	MFSD6	1.24944	2.37748	4.46693	0.000356983	0.0039208
ENSGALG00000016162		MD2	PTP4A3	1.24612	2.37203	2.86306	0.00119659	0.00983941
ENSGALG00000011371			STK36	1.24498	2.37016	2.29889	0.00332821	0.0210115
ENSGALG00000006337			k123	1.24485	2.36994	6.80509	6.7193e-06	0.000167854
ENSGALG00000005737			SGSM2	1.24471	2.3697	3.81405	0.000334968	0.00378311
ENSGALG00000017304			PGM2L1	1.24354	2.36779	3.67212	0.0054826	0.0304387
ENSGALG00000007539		MD22	ANKRD2	1.24164	2.36468	0.782516	0.0105687	0.0490343
ENSGALG00000006400			LMBR1	1.23767	2.35818	2.95585	0.00428716	0.0253876
ENSGALG00000013922			ZP1	1.23698	2.35705	4.21059	0.00232466	0.016076
ENSGALG00000001166			GATSL2	1.23656	2.35636	0.8191	0.0103518	0.048269
ENSGALG00000000761			TSKU	1.23517	2.35409	1.18744	0.00994146	0.0468473
ENSGALG00000001884			MMP24	1.23476	2.35341	1.67097	0.00347327	0.0216567
ENSGALG00000028567			MYL9	1.23312	2.35075	3.51499	0.00102993	0.00878706
ENSGALG00000008097		MD19_20_21	CELF1	1.23247	2.3497	4.47613	0.00233725	0.0161194
ENSGALG00000007994			PARD6B	1.23203	2.34898	0.794892	0.00975685	0.0460836
ENSGALG00000010704			GLCCI1	1.23103	2.34734	4.37586	9.01428e-05	0.00138133
ENSGALG00000016883		MD2	DOCK9	1.23086	2.34707	3.84757	0.00134324	0.0107428
ENSGALG00000004199			TMEM184A	1.22772	2.34196	0.668809	0.0105353	0.0489459
ENSGALG00000013568			NR4A3	1.2276	2.34177	1.74231	0.00664873	0.0349391
ENSGALG00000016759		MD2	MITD1	1.22728	2.34125	4.27667	8.79395e-05	0.00135162
ENSGALG00000005986		MD19_20_21	TUB	1.224	2.33594	1.97395	0.00488922	0.0278202
ENSGALG00000014923		MD25_30	ARHGEF28	1.22335	2.33488	1.2435	0.00693361	0.0360104
ENSGALG00000003658			DHX35	1.22331	2.33482	3.30682	0.000368953	0.00401178
ENSGALG00000004564			FAM214A	1.2233	2.3348	5.7285	1.04305e-05	0.000245644
ENSGALG00000007956			PLXDC2	1.22241	2.33336	1.36622	0.00454013	0.0262996
ENSGALG00000016105			DYSF	1.22194	2.3326	4.05125	0.00038222	0.00412967
ENSGALG00000006039			SNED1	1.22137	2.33168	1.77425	0.00409703	0.0245462
ENSGALG00000004973		MD22	DLG5	1.22073	2.33065	3.15699	0.00228678	0.0159083
ENSGALG00000001291			CLIP2	1.21772	2.32578	5.16456	0.00456678	0.0263712
ENSGALG00000011238		MD23	WLS	1.21569	2.32252	6.25672	9.51738e-07	3.56327e-05
ENSGALG00000006388			IL16	1.21553	2.32227	6.0302	1.64766e-05	0.000352317
ENSGALG00000011449			LOC423478	1.21545	2.32213	2.64679	0.00824856	0.0409662
ENSGALG00000002852		MD25_30	LOC100857356	1.21376	2.31941	0.557704	0.0100594	0.0472507
ENSGALG00000000464			RHOBTB2	1.21214	2.31682	3.8805	0.000193407	0.00249283
ENSGALG00000027365			HIVEP3	1.21054	2.31424	4.77003	0.000321493	0.00370236
ENSGALG00000006163			LARP4	1.21021	2.31371	4.74107	0.00763213	0.0385415
ENSGALG00000027533	8		RNF24	1.20926	2.31219	2.17114	0.00923099	0.044192
ENSGALG00000015529		MD5	WFS1	1.20922	2.31213	6.3511	3.45974e-06	9.98926e-05
ENSGALG00000026560			PRDM8	1.20866	2.31122	5.22031	0.000629732	0.00604366
ENSGALG00000003311			FGFR1	1.20812	2.31037	4.20067	0.00070012	0.00656507
ENSGALG00000013902		MD2	PTPRM	1.20639	2.3076	3.48093	0.0059554	0.0324641
ENSGALG00000014834			NCOA7	1.20371	2.30331	4.62621	7.93534e-05	0.00125165
ENSGALG00000008837			PELI1	1.20235	2.30114	6.6868	1.72606e-06	5.85183e-05
ENSGALG00000028750			STAT2	1.20198	2.30055	4.78382	0.000225861	0.00280501
ENSGALG00000026422			PARP14L	1.20057	2.29831	6.12623	0.000403351	0.00428105
ENSGALG00000001730			DGKD	1.19954	2.29667	6.07119	2.28802e-06	7.21786e-05
ENSGALG00000011121		MD23	SLC35D1	1.19635	2.29159	3.51863	0.000733495	0.00679081
ENSGALG00000012414			GNPNAT1	1.19547	2.2902	3.47647	0.000888785	0.00779766
ENSGALG00000012849	2		SLC37A3	1.19332	2.28678	5.07804	1.27918e-05	0.000286721
ENSGALG00000015297			FOXO3	1.19285	2.28604	3.81348	0.00271225	0.0179749
ENSGALG00000009024			CLIP4	1.1903	2.282	4.00881	0.000282829	0.0033505
ENSGALG00000013480			MTHFD2	1.1896	2.28089	5.45491	4.29714e-05	0.000771899
ENSGALG00000005893		MD22	ZFAND4	1.18704	2.27686	4.05123	0.000311819	0.00362995
ENSGALG00000026834			PLPP2	1.18519	2.27393	2.59633	0.00264312	0.0176455
ENSGALG00000001093			TCF3	1.1828	2.27017	4.81955	8.53529e-05	0.00132181
ENSGALG00000006292			ACTR3B	1.18158	2.26825	3.33211	0.00107146	0.0090657
ENSGALG00000004858		MD24	FICD	1.17929	2.26465	5.10325	5.78277e-05	0.000975342
ENSGALG00000007014		MD22	PYROXD2	1.1791	2.26436	1.12726	0.0108219	0.0498247
ENSGALG00000003387		MD25_30	DNAJC21	1.17735	2.26161	4.22216	0.00147612	0.0115083
ENSGALG00000014539			LOC100857565	1.17465	2.25738	1.64625	0.00582426	0.0319024
ENSGALG00000001770			ACAP3H1	1.17295	2.25473	3.69092	0.00828557	0.0410503
ENSGALG00000023876			PRKCQ	1.17142	2.25233	4.40093	0.00113822	0.00950853
ENSGALG00000012848	2		KDM7A	1.17115	2.25191	4.1632	0.000391723	0.00419482
ENSGALG00000012712		MD16_17	RBM24	1.16911	2.24873	6.10441	0.000251017	0.00303938
ENSGALG00000010538			TTC27	1.16897	2.24851	4.03953	0.000186054	0.00241941
ENSGALG00000005459		MD13	FAM208A	1.16747	2.24617	6.74709	3.54483e-06	0.000101774
ENSGALG00000015346		MD1	NFKBIZ	1.16565	2.24334	5.66475	6.02854e-05	0.00100847
ENSGALG00000003081		MD23	SUCO	1.16404	2.24084	6.18283	8.73783e-06	0.000210635
ENSGALG00000024024			TGFA	1.15934	2.23355	3.40207	0.00621984	0.0335188
ENSGALG00000000843			DOT1L	1.15785	2.23124	5.75444	0.000200388	0.00256038
ENSGALG00000000161		MD25_30	ISOC1	1.15655	2.22924	2.61557	0.00654808	0.0346274
ENSGALG00000002869			ENPP3	1.15475	2.22646	3.54763	0.000706371	0.00659947
ENSGALG00000013237			BCAN	1.15377	2.22495	3.08565	0.0030565	0.0197599
ENSGALG00000005322		MD13	DCP1A	1.14786	2.21584	2.96922	0.00432381	0.025516
ENSGALG00000012525			FMNL2	1.14619	2.21329	4.31318	0.00249698	0.0169354
ENSGALG00000009791			PROX1	1.14561	2.2124	2.67043	0.00905737	0.0436882
ENSGALG00000015342		MD1	CEP97	1.14457	2.2108	4.24259	0.000188751	0.00243897
ENSGALG00000001545			RAB40B	1.14318	2.20867	3.43199	0.0010526	0.00895062
ENSGALG00000012987			CCDC77	1.1418	2.20656	1.89344	0.00702292	0.0363818
ENSGALG00000008433			FZD2	1.14179	2.20655	1.45057	0.00626778	0.033709
ENSGALG00000010855			MTHFD2L	1.14066	2.20482	1.43105	0.00643498	0.0343182
ENSGALG00000004660			TRPV3	1.14061	2.20474	2.68411	0.00407963	0.0244562
ENSGALG00000015409			PROS1	1.13894	2.20219	6.27672	7.0571e-05	0.00113235
ENSGALG00000005282			NKTR	1.13457	2.19553	4.74621	0.00992562	0.0467942
ENSGALG00000011720			CCDC14	1.13448	2.19539	2.32411	0.00748584	0.0381229
ENSGALG00000001398			PML	1.13286	2.19293	5.52609	8.7503e-05	0.00134694
ENSGALG00000013378			CTSG	1.13249	2.19237	6.65673	0.000385405	0.00414801
ENSGALG00000015196		MD2	ASXL3	1.13239	2.19221	1.13803	0.0105069	0.0488363
ENSGALG00000024340			LOC768350	1.12953	2.18787	2.9585	0.0026102	0.0174714
ENSGALG00000028236			PRRX2	1.12952	2.18786	2.49395	0.00517222	0.029015
ENSGALG00000001910			SNAPC4	1.12511	2.18119	4.1318	0.000970897	0.00838846
ENSGALG00000012788	2		PARP12	1.12474	2.18063	5.71208	3.09338e-05	0.000601093
ENSGALG00000015469			IGSF3	1.12444	2.18017	5.89178	0.0040649	0.0243822
ENSGALG00000014734		MD25_30	ZSWIM6	1.12376	2.17915	4.0809	0.00936476	0.0446359
ENSGALG00000014531		MD24	HECTD4	1.1218	2.17619	5.79926	0.00123425	0.010052
ENSGALG00000003122			ZFAND2A	1.12139	2.17556	4.50932	0.00241293	0.0164357
ENSGALG00000020922		MD12	C1orf21	1.11881	2.17168	3.676	0.000866371	0.00764908
ENSGALG00000007167			CLEC16A	1.11734	2.16946	5.08105	0.000330488	0.00375324
ENSGALG00000001692			CAMSAP1	1.11704	2.16901	4.90511	0.000859345	0.00760939
ENSGALG00000010019		MD8	TMEM184C	1.11696	2.1689	4.39309	0.000286414	0.00337651
ENSGALG00000006254		MD22	ERCC6	1.11637	2.168	4.36936	0.000292879	0.00344478
ENSGALG00000027017			SESN2	1.11574	2.16706	4.56058	0.000340152	0.003799
ENSGALG00000005095		MD14	SLC25A25	1.11558	2.16682	4.82871	0.000551126	0.00544784
ENSGALG00000004735	13		MAP2K3	1.11376	2.16409	5.9189	1.24632e-05	0.000280587
ENSGALG00000013761	12		MAPK9	1.11306	2.16304	3.54326	0.00706176	0.036509
ENSGALG00000003572			ARHGEF18	1.11207	2.16155	5.44014	0.000337226	0.00379184
ENSGALG00000011351			HSP90AA1	1.11112	2.16013	9.25403	0.000238762	0.00292612
ENSGALG00000004048			PTPRS	1.10903	2.15701	4.85381	0.00342584	0.0213901
ENSGALG00000015887		MD2	URB1	1.10807	2.15557	3.95403	0.000759549	0.00692538
ENSGALG00000019713			ZNF316	1.10762	2.1549	2.7865	0.00332069	0.020977
ENSGALG00000006447		MD19_20_21	PHLDA2	1.10514	2.1512	6.06987	0.000883409	0.00775715
ENSGALG00000026459			ITIH6	1.10359	2.14889	2.43109	0.00809795	0.0403895
ENSGALG00000009086			EHD3	1.1025	2.14726	6.50145	7.36772e-06	0.000182611
ENSGALG00000015340		MD2	TGS1	1.1017	2.14608	4.74583	0.000127416	0.00182654
ENSGALG00000012251	2		KDELR3	1.10108	2.14515	1.68719	0.00819251	0.0407671
ENSGALG00000003476			ERN1	1.10044	2.14421	4.78876	0.00074456	0.00684055
ENSGALG00000023188			NANP	1.10025	2.14391	2.98274	0.00489119	0.0278202
ENSGALG00000005079		MD22	VCL	1.09937	2.14262	6.69386	0.00377653	0.0230999
ENSGALG00000003602			RPGRIP1LH	1.09889	2.14189	2.73266	0.00528991	0.0296102
ENSGALG00000001236			ZBTB26	1.09683	2.13885	4.12859	0.000664429	0.00629391
ENSGALG00000011833			SPATA5H1	1.09623	2.13795	4.58009	0.000188672	0.00243897
ENSGALG00000008163			PSME4	1.09622	2.13793	6.27039	2.55029e-05	0.000509112
ENSGALG00000010032			PLB1	1.0962	2.1379	3.12796	0.0042715	0.0253243
ENSGALG00000028708			FAM107B	1.09449	2.13537	4.66673	0.000676321	0.00638228
ENSGALG00000001470			STOML1	1.09382	2.13438	5.42056	0.000574912	0.00565561
ENSGALG00000011645		MD9	CLASP1	1.09372	2.13423	4.76983	0.00114418	0.00953107
ENSGALG00000012969	2		ENSGALG00000012969	1.09159	2.13108	3.36215	0.00503134	0.0283523
ENSGALG00000007310			CEP164	1.09036	2.12927	3.61104	0.00396214	0.0239769
ENSGALG00000004889			SLC2A1	1.08944	2.12791	5.50064	0.000149905	0.00205938
ENSGALG00000026298			SERTAD2	1.08821	2.12611	4.06025	0.00220389	0.0154605
ENSGALG00000017589			LOC425431	1.08663	2.12377	5.2147	5.44642e-05	0.000934025
ENSGALG00000016547		MD2	TXLNG	1.08592	2.12273	3.53816	0.0013494	0.0107698
ENSGALG00000010335		MD23	PIK3R3	1.08515	2.12159	4.69102	0.00122073	0.00997255
ENSGALG00000027159			CNKSR3	1.08428	2.12032	3.23883	0.00338488	0.0212121
ENSGALG00000006335			IL2RA	1.08302	2.11846	5.55838	0.0039972	0.0241462
ENSGALG00000004468		MD19_20_21	RMDN3	1.08271	2.11802	3.91359	0.00154569	0.0119234
ENSGALG00000017376		MD23	ZNF281	1.08136	2.11602	3.99127	0.00870155	0.0424594
ENSGALG00000012281	2		PLA2G6	1.07861	2.11201	3.89325	0.00145584	0.011385
ENSGALG00000008370	9		TRAK2	1.07832	2.11158	3.67442	0.00846144	0.0416792
ENSGALG00000009579			IQCJ-SCHIP1	1.07758	2.1105	5.12075	0.00131989	0.0105809
ENSGALG00000008318			SLK	1.07697	2.10961	6.06108	0.0103726	0.0483218
ENSGALG00000014262		MD5	APBB2	1.07615	2.10841	6.11577	2.30386e-05	0.000470014
ENSGALG00000009859			TBC1D30	1.07541	2.10732	6.20934	0.00269128	0.0178737
ENSGALG00000010412			WWTR1	1.07509	2.10685	3.10922	0.00445724	0.0260179
ENSGALG00000023023			CDCA4L	1.07301	2.10383	4.38695	0.00219092	0.0154224
ENSGALG00000014094			STK38L	1.0729	2.10366	3.71842	0.00498607	0.0282277
ENSGALG00000011517			SNRK	1.07188	2.10217	3.82676	0.00436603	0.0256991
ENSGALG00000005620		MD13	PDE12	1.06913	2.09817	3.58376	0.00203018	0.0145719
ENSGALG00000011878			TCF20	1.06821	2.09683	5.401	0.0017743	0.0132373
ENSGALG00000011531			APAF1	1.06581	2.09334	5.13868	0.00033119	0.00375543
ENSGALG00000013406		MD13	EOGT	1.06567	2.09314	2.27818	0.0101985	0.0476848
ENSGALG00000004345		MD22	OIT3	1.0655	2.09289	2.93493	0.00651228	0.034506
ENSGALG00000011618			ADSSL1	1.06491	2.09204	5.18605	0.00361006	0.0222816
ENSGALG00000012489			KLHL28	1.0628	2.08898	3.38622	0.00582151	0.0319024
ENSGALG00000027641			DUSP14	1.06059	2.08578	3.79385	0.00225746	0.0157391
ENSGALG00000026970			IFITM3	1.06054	2.08571	8.99963	0.00186908	0.0137934
ENSGALG00000001020			KIFC3	1.06039	2.0855	3.05227	0.00518224	0.0290393
ENSGALG00000015779			PM20D2	1.05752	2.08135	3.5689	0.00184675	0.0136779
ENSGALG00000013768			PHACTR2	1.05613	2.07934	3.14635	0.00709916	0.0366368
ENSGALG00000005540		MD19_20_21	MICAL2	1.05205	2.07348	4.69133	0.00830071	0.0411054
ENSGALG00000021181			TXNDC15	1.0507	2.07154	4.92022	0.000354872	0.00391701
ENSGALG00000016799		MD2	NCK2	1.05029	2.07094	4.12248	0.000445403	0.00462649
ENSGALG00000014168		MD25_30	NOL6H1	1.0478	2.06738	4.60886	0.00324365	0.0206178
ENSGALG00000014041	3		RASSF8H	1.04739	2.06678	3.08374	0.00798402	0.039924
ENSGALG00000015717	8	MD1	UVSSA	1.04634	2.06529	3.99129	0.000697936	0.00655662
ENSGALG00000006170		MD23	LRRC8C	1.04541	2.06395	4.55401	0.000586793	0.00573385
ENSGALG00000007177		MD13	PTPRG	1.04505	2.06344	2.61259	0.00752923	0.0382867
ENSGALG00000003778			TMEM38A	1.04387	2.06175	5.32064	0.000166455	0.00222688
ENSGALG00000016418		MD2	BCLAF3	1.04299	2.06049	4.60784	0.000797969	0.0071607
ENSGALG00000004980		MD22	KCNMA1	1.04181	2.0588	2.8647	0.00771484	0.038844
ENSGALG00000003923		MD10	COL6A3	1.03957	2.05562	7.41712	0.00898999	0.0435141
ENSGALG00000009348			AKAP9	1.03721	2.05226	6.44741	0.000368711	0.00401178
ENSGALG00000012916		MD16_17	DROSHA	1.03506	2.0492	4.68649	0.000818574	0.0073199
ENSGALG00000015026			TRAF3IP2	1.03424	2.04803	4.38054	0.00043185	0.00452248
ENSGALG00000023436			HDC	1.03362	2.04715	3.15983	0.00670653	0.0351886
ENSGALG00000010448			LTBP1	1.03188	2.04468	5.1084	0.00301474	0.0195394
ENSGALG00000028247			LOXL1	1.03184	2.04463	3.04776	0.00747588	0.0380912
ENSGALG00000014960		MD25_30	POC5	1.03003	2.04207	3.19939	0.00646229	0.0343447
ENSGALG00000000784			PIP5K1C	1.02908	2.04073	4.33539	0.000633486	0.00606829
ENSGALG00000000997			GJC1	1.02793	2.0391	4.33361	0.00186722	0.0137934
ENSGALG00000008325		MD19_20_21	CKAP5	1.02758	2.03861	6.97977	0.000864034	0.00763952
ENSGALG00000001183			MYH10	1.02756	2.03858	5.25927	0.00188564	0.0139056
ENSGALG00000014725		MD25_30	PLK2	1.02627	2.03676	5.62844	0.00114832	0.00954657
ENSGALG00000004295			CPD	1.02338	2.03267	8.07789	1.79724e-05	0.0003772
ENSGALG00000011211		MD4	HACL1	1.01834	2.02559	3.9984	0.00119008	0.00980956
ENSGALG00000028601			ZBED1	1.01805	2.02518	4.31191	0.000714937	0.00666731
ENSGALG00000022808		MD2	RRP1B	1.01785	2.02491	5.52701	0.000262923	0.00315415
ENSGALG00000023364			CDC42EP4	1.01697	2.02366	5.88008	6.39651e-05	0.0010534
ENSGALG00000014873			GJA1	1.01609	2.02243	4.75461	0.000796152	0.0071607
ENSGALG00000008181		MD19_20_21	MADD	1.01585	2.02209	5.37903	0.000426379	0.00447435
ENSGALG00000006872		MD24	PISD	1.0121	2.01684	5.64206	7.87687e-05	0.00124628
ENSGALG00000000875			PHLPP2	1.01144	2.01592	5.46393	0.00140463	0.0110648
ENSGALG00000022802		MD2	FP565260.1H1	1.01091	2.01518	5.11019	0.000177021	0.00232263
ENSGALG00000006644			ACSL6	1.01074	2.01495	4.36443	0.00424139	0.0252336
ENSGALG00000014064		MD5	WDR19	1.01073	2.01493	3.74724	0.00375743	0.0229968
ENSGALG00000012946	2		SINHCAF	1.0099	2.01377	4.34579	0.000677258	0.00638228
ENSGALG00000016106		MD2	NUDCD1	1.00934	2.01298	4.41604	0.00196338	0.0142526
ENSGALG00000028162				1.00914	2.0127	4.2824	0.00899573	0.0435141
ENSGALG00000003875			ABL1	1.00836	2.01163	5.20003	0.00087605	0.00770577
ENSGALG00000015804		MD2	LTN1	1.00671	2.00932	6.17068	0.000164705	0.0022145
ENSGALG00000002755			RFWD3H1	1.00667	2.00927	3.35488	0.00577648	0.0317086
ENSGALG00000008328			RSBN1L	1.00441	2.00612	3.47243	0.00658534	0.034749
ENSGALG00000016509		MD2	IFT172	1.00418	2.00581	4.01311	0.00153783	0.0118717
ENSGALG00000007394			NR3C1	1.0025	2.00346	3.33435	0.00973222	0.0459885
ENSGALG00000015000		MD5	LYAR	1.00037	2.00052	4.22629	0.00426325	0.02529
ENSGALG00000013708			CYB5A	-1.00057	-2.00079	7.59186	6.85849e-05	0.00110919
ENSGALG00000027611			MRPL54	-1.00075	-2.00104	5.7425	0.00206889	0.0147875
ENSGALG00000004875	13		PEMT	-1.00098	-2.00136	5.05179	0.000356337	0.00392048
ENSGALG00000002990	12		PRELID1	-1.00177	-2.00246	8.27482	0.000357134	0.0039208
ENSGALG00000012400			TXNDC16H1	-1.00247	-2.00342	5.97598	0.00148116	0.0115301
ENSGALG00000014121			COX5A	-1.00251	-2.00348	7.06668	0.00118761	0.00979704
ENSGALG00000027282			C14orf1	-1.0026	-2.00361	6.00833	0.000793999	0.0071565
ENSGALG00000026978			RPL29	-1.0047	-2.00652	7.53551	0.00160726	0.0122687
ENSGALG00000018366			ND3	-1.00609	-2.00845	8.05287	0.000440591	0.0045905
ENSGALG00000026250			DOK2H	-1.00697	-2.00969	4.24971	0.00124896	0.0101637
ENSGALG00000003319			ADAP2	-1.00895	-2.01245	6.54715	0.000220933	0.00276058
ENSGALG00000008291			AP3S2	-1.00941	-2.01308	5.51141	0.000622657	0.00599828
ENSGALG00000026441				-1.01078	-2.015	4.84428	0.00550609	0.0305359
ENSGALG00000027984			EXTL2	-1.01223	-2.01703	3.33274	0.00395367	0.0239398
ENSGALG00000016567		MD2	EPHX2	-1.01268	-2.01765	4.16834	0.0031295	0.0200852
ENSGALG00000000946			PFDN1	-1.01357	-2.01891	6.48924	0.00165216	0.012518
ENSGALG00000004643		MD19_20_21	LOC423008	-1.01455	-2.02027	6.12548	0.000141143	0.00195371
ENSGALG00000026463			DOK1	-1.01532	-2.02136	6.36958	0.000299898	0.00351968
ENSGALG00000012952		MD16_17	BASP1	-1.01598	-2.02228	7.66511	8.13647e-05	0.0012716
ENSGALG00000013535			CYP4V2	-1.0208	-2.02905	4.74676	0.00643655	0.0343182
ENSGALG00000022980			CDKN1B	-1.02098	-2.0293	6.60451	0.000307708	0.00359746
ENSGALG00000002033			NDUFB6	-1.0223	-2.03115	5.9421	0.00121019	0.00991175
ENSGALG00000003935		MD22	PBLD	-1.02247	-2.03139	4.41586	0.00110931	0.0093089
ENSGALG00000001452			ATP5PB	-1.02283	-2.03191	8.21181	0.000512328	0.00517953
ENSGALG00000015195			RPS15	-1.02298	-2.03211	8.34085	0.0013824	0.0109616
ENSGALG00000028794				-1.02309	-2.03227	4.36567	0.00406128	0.0243748
ENSGALG00000002849			DCXR	-1.02339	-2.0327	4.66642	0.00129594	0.010438
ENSGALG00000006777			MRPS11	-1.02427	-2.03393	5.10945	0.00126607	0.0102549
ENSGALG00000028201			rad9	-1.02497	-2.03491	6.30409	0.000507787	0.0051387
ENSGALG00000014712		MD25_30	SLC38A9	-1.02523	-2.03529	3.81407	0.00326984	0.0207291
ENSGALG00000003557		MD22	PAOX	-1.02536	-2.03547	4.19702	0.0012946	0.0104354
ENSGALG00000027501			ANPEP	-1.02762	-2.03866	6.01849	0.000355998	0.00392048
ENSGALG00000007203		MD19_20_21	RAB3IL1	-1.02817	-2.03944	5.94842	0.000243182	0.00296607
ENSGALG00000012692		MD16_17	SIRT5	-1.02887	-2.04043	4.02314	0.000988093	0.00850826
ENSGALG00000009029			TSPAN12	-1.02941	-2.0412	4.2125	0.000742025	0.00683264
ENSGALG00000001729			CD276	-1.02953	-2.04136	6.44945	0.000471645	0.00483859
ENSGALG00000028590			JMJD8	-1.02968	-2.04158	4.17302	0.0012172	0.00996081
ENSGALG00000003433			DPEP2	-1.02989	-2.04186	6.41716	0.000334398	0.00378084
ENSGALG00000024049			RAB33A	-1.03054	-2.04278	1.91762	0.00875204	0.0426787
ENSGALG00000021021			ARL4C	-1.03081	-2.04318	7.38543	0.000136247	0.00191342
ENSGALG00000007131			HMGN5	-1.03106	-2.04353	4.98144	0.0008269	0.00737988
ENSGALG00000013632			ACOT13	-1.03227	-2.04523	5.64311	0.000157569	0.00215022
ENSGALG00000017082			HMGB1	-1.03234	-2.04533	7.51432	0.000131348	0.00185754
ENSGALG00000003063			HYKK	-1.03362	-2.04715	2.22818	0.00867403	0.0424198
ENSGALG00000007606		MD22	PGAM1	-1.03375	-2.04733	8.57581	1.77866e-05	0.000374839
ENSGALG00000002810	12		UBTD2	-1.03392	-2.04758	4.98481	0.000227044	0.00281287
ENSGALG00000020893			C2orf47	-1.03503	-2.04916	5.77371	0.000336877	0.00379184
ENSGALG00000008677			VIM	-1.03511	-2.04927	12.5765	0.000381927	0.00412967
ENSGALG00000005490	13		RPS2	-1.03577	-2.05021	9.39402	0.000870954	0.00768078
ENSGALG00000003803		MD25_30	DAB2	-1.03585	-2.05032	7.17557	0.000176608	0.00232263
ENSGALG00000004793			NXN	-1.03749	-2.05265	4.87749	0.00193781	0.0141562
ENSGALG00000002829			SCARF1	-1.03778	-2.05307	6.73476	0.000414557	0.00438632
ENSGALG00000008382			GNAI1	-1.03801	-2.05339	5.68047	5.2081e-05	0.000900711
ENSGALG00000016172		MD2	RPLP1	-1.03819	-2.05365	8.80826	0.000732652	0.00679081
ENSGALG00000008493	9		METTL21A	-1.03889	-2.05465	4.20332	0.00259279	0.0173891
ENSGALG00000007484		MD22	GOT1	-1.03905	-2.05488	6.26832	5.78061e-05	0.000975342
ENSGALG00000008272			TMED3	-1.03918	-2.05506	7.41966	0.000222098	0.002765
ENSGALG00000006298			ATG4B	-1.03941	-2.05539	7.65788	4.56051e-05	0.000810661
ENSGALG00000001740			MGAT5B	-1.03993	-2.05612	6.76921	0.000406821	0.0043134
ENSGALG00000002123			OSCP1	-1.04039	-2.05678	2.73793	0.0055589	0.0307954
ENSGALG00000027851			LOC101748171	-1.04074	-2.05728	5.13186	0.000433549	0.00453562
ENSGALG00000028018			RAB38	-1.04157	-2.05847	2.8048	0.00557598	0.030867
ENSGALG00000002816	12		STK10	-1.04166	-2.0586	8.96975	0.00091069	0.0079625
ENSGALG00000010142		MD8	C4H8ORF40	-1.04287	-2.06032	4.38788	0.000727735	0.00676813
ENSGALG00000005133		MD19_20_21	PDDC1	-1.04375	-2.06158	4.46852	0.00175808	0.0131533
ENSGALG00000006756			LBP	-1.0454	-2.06394	8.65657	0.000527933	0.00531103
ENSGALG00000025937			FXYD6	-1.04559	-2.06421	8.47448	0.000339689	0.00379864
ENSGALG00000002722		MD13	MST1	-1.04579	-2.0645	6.52856	0.00275084	0.0181748
ENSGALG00000008127		MD19_20_21	SPI1	-1.04633	-2.06526	9.98182	0.000359783	0.00394365
ENSGALG00000005078		MD13	NUP210	-1.04647	-2.06546	4.62864	0.00659476	0.0347807
ENSGALG00000001881			DNLZ	-1.04805	-2.06773	3.79401	0.00340493	0.0213116
ENSGALG00000000719			RPL22	-1.04876	-2.06876	6.92791	0.000531312	0.00532406
ENSGALG00000008066		MD24	UQCR10	-1.04915	-2.06931	6.48612	0.00213846	0.015168
ENSGALG00000014256	4		M6PR	-1.04916	-2.06933	9.08544	5.14176e-05	0.000893774
ENSGALG00000006790		MD22	KIF11	-1.04943	-2.06971	3.76998	0.00568819	0.0313587
ENSGALG00000015104		MD2	LOC428525	-1.04977	-2.0702	6.77631	9.55297e-05	0.00144863
ENSGALG00000001779			KIAA0895LH	-1.05022	-2.07084	1.59578	0.0103838	0.0483299
ENSGALG00000012816		MD16_17	SLC22A23	-1.05207	-2.0735	2.87371	0.00660803	0.0348148
ENSGALG00000006171			LOC771545	-1.05255	-2.0742	7.31057	0.000150154	0.00206003
ENSGALG00000009803		MD8	MGST2	-1.05344	-2.07547	4.1291	0.00216722	0.0153189
ENSGALG00000028850			RFXANK	-1.05356	-2.07564	4.81888	0.000583675	0.00571041
ENSGALG00000027070			TIMP2	-1.05366	-2.07579	9.7674	4.2215e-05	0.000760987
ENSGALG00000017419		MD22	HPS1	-1.05634	-2.07966	5.62025	0.000319482	0.00369313
ENSGALG00000028024			CAPG	-1.05661	-2.08003	7.97837	0.000530925	0.00532406
ENSGALG00000009971		MD11	CDC20	-1.05702	-2.08064	5.13435	0.000195603	0.00251479
ENSGALG00000016828		MD2	GRTP1	-1.05889	-2.08333	9.98206	0.000338503	0.00379369
ENSGALG00000011893			SLC38A6	-1.06088	-2.08621	7.49824	3.81779e-05	0.00070595
ENSGALG00000021117			RNF7	-1.06093	-2.08628	5.6707	6.53136e-05	0.00106301
ENSGALG00000002388			GBAS	-1.06105	-2.08645	6.23012	2.52081e-05	0.000504212
ENSGALG00000027906			LOC424014	-1.06224	-2.08817	7.81291	0.000196859	0.00252776
ENSGALG00000014687	4		EPHA1	-1.06273	-2.08888	4.3245	0.00198917	0.0143684
ENSGALG00000017219			C1H11ORF54	-1.06331	-2.08973	4.5439	0.00106195	0.00899844
ENSGALG00000009470			SERPINI1	-1.06332	-2.08973	7.25857	0.00183996	0.0136475
ENSGALG00000013098			MGST1	-1.06337	-2.08981	7.00071	6.49434e-05	0.00106036
ENSGALG00000027374			KLF9	-1.06379	-2.09041	5.02516	0.0019265	0.0141051
ENSGALG00000009058			ENTPD2	-1.06384	-2.09049	6.68829	0.000331416	0.00375543
ENSGALG00000007713			CD300LG	-1.06392	-2.09061	7.98518	0.000547507	0.00542255
ENSGALG00000005614		MD24	SRRD	-1.06434	-2.09122	3.92732	0.000774827	0.00702707
ENSGALG00000000474			RPL36	-1.06471	-2.09175	5.93294	0.00702081	0.0363818
ENSGALG00000020927		MD12	ARPC5	-1.06531	-2.09262	9.23722	6.95274e-05	0.00112088
ENSGALG00000000017			LOC101747750	-1.06543	-2.0928	5.59351	0.00158902	0.0121766
ENSGALG00000004005			AKR7A2	-1.06552	-2.09293	8.15436	7.05415e-05	0.00113235
ENSGALG00000008701			XDH	-1.06664	-2.09455	3.85745	0.00647516	0.0343806
ENSGALG00000028866			COASY	-1.0667	-2.09463	4.21363	0.000873445	0.00768948
ENSGALG00000006463		MD13		-1.06675	-2.0947	5.56246	0.00513134	0.0288173
ENSGALG00000026364			ASAH1	-1.06682	-2.09481	9.97722	8.20159e-05	0.00127787
ENSGALG00000027950			TXNDC17	-1.06693	-2.09497	5.75406	0.0023914	0.016367
ENSGALG00000011295			SOCS2	-1.06694	-2.09498	6.25333	0.000102742	0.00153527
ENSGALG00000015304			SNX3	-1.06771	-2.09611	7.36359	0.000240524	0.00293715
ENSGALG00000004588	12		RPS14	-1.0679	-2.09638	8.47516	0.000275233	0.00327492
ENSGALG00000026517			RFC5	-1.06881	-2.09771	4.64992	0.0016033	0.0122476
ENSGALG00000025773			ENSGALG00000025773	-1.06905	-2.09806	4.26769	0.00190036	0.0139839
ENSGALG00000003936			PPT1	-1.07014	-2.09964	9.3057	8.61356e-05	0.0013299
ENSGALG00000028753				-1.07208	-2.10247	4.37624	0.00191648	0.0140519
ENSGALG00000027579			MRPS6	-1.07212	-2.10252	5.91855	0.00172434	0.0129592
ENSGALG00000009298			TNIK	-1.07234	-2.10284	6.23816	0.000339481	0.00379864
ENSGALG00000006246	10		MUL1L	-1.07306	-2.10389	5.61885	0.000272702	0.00325617
ENSGALG00000015148		MD25_30	ANXA1	-1.0752	-2.10702	9.9831	0.000827447	0.00737988
ENSGALG00000025915			ARRDC3	-1.0759	-2.10803	7.1244	0.000160189	0.00217296
ENSGALG00000008014			CEBPB	-1.07626	-2.10856	7.23276	3.96669e-05	0.000727891
ENSGALG00000000508			SDHB	-1.07655	-2.10899	5.08268	0.000217811	0.00272824
ENSGALG00000003516		MD19_20_21	TCIRG1	-1.07703	-2.10969	9.93746	0.000117266	0.0017147
ENSGALG00000000954			SMPD2	-1.07793	-2.111	4.74021	0.000739208	0.00682516
ENSGALG00000014833		MD25_30	RPL37	-1.08041	-2.11463	7.96155	0.00112536	0.00942808
ENSGALG00000003205			EIF4EBP1	-1.08066	-2.11501	7.63879	0.000128554	0.00183513
ENSGALG00000012732		MD16_17	PHACTR1	-1.08139	-2.11608	4.37051	0.00383834	0.0233522
ENSGALG00000008216			ANXA4	-1.08168	-2.1165	8.12714	1.86601e-05	0.000389234
ENSGALG00000003732			UCK1	-1.08173	-2.11657	8.2551	0.000409659	0.00433898
ENSGALG00000003185			SCPEP1	-1.0837	-2.11946	9.27139	0.00025506	0.00307927
ENSGALG00000021490			ADGRG3	-1.08527	-2.12177	4.96659	0.00207937	0.0148521
ENSGALG00000005338			RPS21	-1.08554	-2.12216	6.54062	0.00135696	0.0108102
ENSGALG00000000308				-1.0863	-2.12329	4.41886	0.00270498	0.017953
ENSGALG00000021636			CUX1	-1.08637	-2.12339	6.30164	7.26451e-05	0.00116016
ENSGALG00000026940			TTYH2	-1.08673	-2.12392	7.04165	1.78388e-05	0.000375165
ENSGALG00000007205		MD24	COX6A1	-1.08777	-2.12545	7.14496	0.000136472	0.00191342
ENSGALG00000010911		MD23	CYP2J2	-1.08938	-2.12782	4.41054	0.000246062	0.00299762
ENSGALG00000029084				-1.08964	-2.12821	3.66897	0.00216043	0.0152961
ENSGALG00000003503			MYBL2	-1.09021	-2.12906	3.99307	0.00053668	0.00535073
ENSGALG00000026713			H2AFV	-1.09095	-2.13015	4.88902	0.00125435	0.0101913
ENSGALG00000007234			CLCN5	-1.09232	-2.13216	7.61447	1.29113e-05	0.000288136
ENSGALG00000001184			COQ9	-1.09369	-2.1342	4.18074	0.000796894	0.0071607
ENSGALG00000002362		MD13	MANF	-1.09444	-2.13531	6.23708	0.000360946	0.00394992
ENSGALG00000021972			PLIN4	-1.09478	-2.13581	5.82739	7.09002e-05	0.00113585
ENSGALG00000019202		MD2	RBM11H	-1.09504	-2.13619	2.88043	0.00691575	0.0359593
ENSGALG00000001571			MYO1F	-1.09521	-2.13645	9.44579	0.000139872	0.00195039
ENSGALG00000016665		MD2	FDFT1	-1.09677	-2.13875	8.2523	0.000452914	0.00469496
ENSGALG00000015972		MD2	IFNGR2	-1.09814	-2.14078	9.32583	2.39945e-05	0.00048468
ENSGALG00000028249			MCL1	-1.09876	-2.14171	9.15057	0.000145452	0.00200629
ENSGALG00000000139			LOC100858565	-1.0988	-2.14176	4.49501	0.00118076	0.00974846
ENSGALG00000027648			MRPS15	-1.09882	-2.1418	5.78053	0.000330449	0.00375324
ENSGALG00000027517			gga-mir-3064	-1.09914	-2.14227	4.60183	0.00390573	0.0236917
ENSGALG00000016102	8		CYP26B1	-1.09924	-2.14241	5.37157	0.000537003	0.00535073
ENSGALG00000017036			LHFPL6	-1.09936	-2.14259	3.11544	0.00198252	0.0143508
ENSGALG00000012196		MD6	MCUB	-1.10302	-2.14804	6.45166	2.97984e-05	0.000583467
ENSGALG00000027446			HDDC3	-1.10327	-2.14841	2.32892	0.00876785	0.0427354
ENSGALG00000018372				-1.10352	-2.14878	6.4352	0.000517155	0.00521801
ENSGALG00000000624				-1.10388	-2.14932	2.4198	0.0101402	0.0475206
ENSGALG00000022134			DGUOK	-1.10401	-2.14951	4.31184	0.00129222	0.0104294
ENSGALG00000024488		MD2	CD99	-1.1046	-2.15039	10.4257	9.41702e-05	0.00143445
ENSGALG00000020482		MD19_20_21	LPXN	-1.10475	-2.15062	4.14139	0.000811577	0.00726369
ENSGALG00000009700			PDK4	-1.10503	-2.15103	7.79555	0.000195354	0.00251475
ENSGALG00000007863			COX7B	-1.10537	-2.15155	6.79502	0.000397411	0.00423118
ENSGALG00000006326		MD24	MIF	-1.10619	-2.15276	7.21749	3.90539e-05	0.000719225
ENSGALG00000002783			SLC43A2	-1.1094	-2.15756	7.76614	0.000249529	0.00302902
ENSGALG00000029172			NDUFC2	-1.1095	-2.15771	5.63732	0.000576358	0.00566438
ENSGALG00000001483			ENSGALG00000001483	-1.11024	-2.15881	1.77067	0.00633	0.0339397
ENSGALG00000014998		MD2	CABLES1	-1.11032	-2.15893	3.42475	0.00576781	0.031678
ENSGALG00000007001			TLR4	-1.11089	-2.15978	7.26877	1.90321e-05	0.000395381
ENSGALG00000010395			SIAH2	-1.11184	-2.16121	7.3262	0.000154336	0.00210966
ENSGALG00000029027			SEPT12	-1.11192	-2.16133	4.21672	0.0013792	0.0109447
ENSGALG00000008716			FLRT3	-1.11194	-2.16136	5.30669	0.000488695	0.00498996
ENSGALG00000004058			GPR146	-1.11238	-2.16202	6.92387	3.79488e-06	0.000107148
ENSGALG00000012833			VPS33B	-1.11291	-2.16282	6.71268	1.47211e-05	0.000320821
ENSGALG00000010996			IRF2BP2	-1.11369	-2.16399	5.79898	1.74125e-05	0.000369238
ENSGALG00000012401			GPR137C	-1.11423	-2.16479	3.83741	0.00633725	0.0339397
ENSGALG00000003412			RALGDS	-1.11438	-2.16502	9.01135	1.71565e-05	0.000365327
ENSGALG00000011472			RPL37A	-1.1148	-2.16566	8.54622	0.000359987	0.00394365
ENSGALG00000011518			POMGNT2	-1.11539	-2.16653	1.51553	0.00780756	0.039195
ENSGALG00000014846		MD25_30	OXCT1	-1.11721	-2.16927	4.59295	0.00518545	0.0290414
ENSGALG00000015440			RCSD1	-1.1176	-2.16986	7.24574	8.84632e-05	0.00135763
ENSGALG00000026070			ENSGALG00000026070	-1.1178	-2.17016	4.60239	0.00313812	0.0201095
ENSGALG00000028520			CST3	-1.11795	-2.17038	9.68951	4.04951e-05	0.000733866
ENSGALG00000002581		MD23	HTATIP2	-1.1183	-2.17091	4.82319	0.000160155	0.00217296
ENSGALG00000010647		MD23	ECHDC2	-1.11848	-2.17118	3.87401	0.00065058	0.00619718
ENSGALG00000002891		MD10	ACADL	-1.1186	-2.17137	6.88725	1.77725e-05	0.000374839
ENSGALG00000000374			RNPEP	-1.11937	-2.17252	6.44665	1.04623e-05	0.000245829
ENSGALG00000023576			PIM3	-1.12054	-2.17428	6.29343	0.00475774	0.0272431
ENSGALG00000004245			NUDT1	-1.12154	-2.17579	4.82208	0.00165146	0.012518
ENSGALG00000016881		MD2	GPR183	-1.12312	-2.17818	4.29795	0.000206355	0.00261682
ENSGALG00000011993			RBX1	-1.12327	-2.17841	5.70316	0.00316064	0.0202158
ENSGALG00000008597			MRPL2	-1.12378	-2.17917	6.00417	0.00146943	0.0114737
ENSGALG00000008818			IDH1	-1.12409	-2.17964	8.14423	2.75889e-06	8.39245e-05
ENSGALG00000004931			LOC420374	-1.1245	-2.18026	5.28762	0.000165124	0.00221488
ENSGALG00000021512			LTB4R	-1.12607	-2.18264	6.48047	1.66722e-06	5.71835e-05
ENSGALG00000007059			IGSF6	-1.12723	-2.18439	5.91861	0.000122068	0.00176258
ENSGALG00000011523			RPL14	-1.12732	-2.18453	7.29169	0.000533385	0.00533742
ENSGALG00000027069			TSC22D3	-1.12837	-2.18612	7.04107	0.000166899	0.00222755
ENSGALG00000004628			CTNS	-1.13258	-2.19251	7.07258	0.000169986	0.00226227
ENSGALG00000010582			PPA2	-1.13337	-2.19371	6.34055	5.47215e-05	0.000935873
ENSGALG00000005474			PNAT10	-1.13428	-2.19509	3.86389	0.00537539	0.0299738
ENSGALG00000017558		MD25_30	ENSGALG00000017558	-1.13515	-2.19642	3.19775	0.00904691	0.0436882
ENSGALG00000017675		MD19_20_21	NDUFS8	-1.13571	-2.19726	7.08988	8.67468e-05	0.00133731
ENSGALG00000010593		MD19_20_21	GALC	-1.13838	-2.20134	7.0715	0.000215801	0.00270971
ENSGALG00000006556		MD19_20_21		-1.13839	-2.20136	2.41436	0.0106547	0.0492989
ENSGALG00000008263		MD13	CNTN4	-1.13904	-2.20235	2.41021	0.00363379	0.0223606
ENSGALG00000005849			PPDPF	-1.1398	-2.2035	8.37042	6.72846e-05	0.00108988
ENSGALG00000002500		MD13	GMPPB	-1.13989	-2.20364	6.30249	4.56151e-06	0.000125331
ENSGALG00000006975			TBC1D22A	-1.14125	-2.20572	5.74421	0.000199689	0.00255767
ENSGALG00000017135			CRYL1	-1.14139	-2.20594	5.60087	4.5285e-05	0.000809193
ENSGALG00000011530			GGCT	-1.14174	-2.20647	3.37505	0.0019383	0.0141562
ENSGALG00000023920	12		PHYKPL	-1.14317	-2.20866	2.37447	0.00289914	0.0189222
ENSGALG00000011509			C3d	-1.14408	-2.21005	6.16325	7.13878e-05	0.00114187
ENSGALG00000013036			ATP6V1E1	-1.14564	-2.21244	10.2613	9.13673e-05	0.00139591
ENSGALG00000012744		MD16_17	TMEM170B	-1.14581	-2.21271	3.48436	0.000705037	0.00659303
ENSGALG00000006464			PDRG1	-1.14767	-2.21556	4.52848	0.00253906	0.0171412
ENSGALG00000006690			ECHDC3	-1.14916	-2.21785	3.49649	0.00195655	0.0142345
ENSGALG00000002024		MD24	COMT	-1.15019	-2.21943	7.72742	3.32779e-05	0.000636138
ENSGALG00000013819			SRSF7	-1.15259	-2.22312	6.48504	5.48467e-05	0.000935873
ENSGALG00000000562			LAPTM5	-1.15379	-2.22497	9.52509	3.04115e-05	0.000594333
ENSGALG00000015755		MD2	ZNF704	-1.15484	-2.22659	4.17305	0.000124276	0.00178905
ENSGALG00000026677			F10	-1.15492	-2.22672	6.99796	1.39482e-05	0.00030659
ENSGALG00000002526			SMIM12	-1.15572	-2.22795	4.96991	0.000210033	0.00265031
ENSGALG00000015040			SLC16A10	-1.15589	-2.22821	2.48455	0.00888307	0.0432146
ENSGALG00000007218	10		MB21D2	-1.1575	-2.2307	6.87432	3.19305e-05	0.00061694
ENSGALG00000004899			PEPD	-1.1578	-2.23118	7.22985	2.28302e-06	7.21786e-05
ENSGALG00000009103				-1.15863	-2.23245	8.47629	0.00148104	0.0115301
ENSGALG00000014313		MD19_20_21		-1.15868	-2.23253	3.48471	0.0101448	0.0475206
ENSGALG00000023936			CSGAH	-1.15883	-2.23276	3.77992	0.00340787	0.0213169
ENSGALG00000027181			EMC4	-1.15966	-2.23404	5.53245	8.11396e-05	0.00127003
ENSGALG00000009536			TCN2	-1.16021	-2.2349	5.17039	4.6068e-05	0.000814639
ENSGALG00000013457			PLEKHO1	-1.16061	-2.23551	7.81954	6.54882e-06	0.000164866
ENSGALG00000027161			TMEM167B	-1.16312	-2.23941	4.92324	0.00172958	0.012989
ENSGALG00000024004			C8G	-1.16337	-2.23981	2.13468	0.00644123	0.0343252
ENSGALG00000011056			EGLN1	-1.16396	-2.24072	8.09677	2.51621e-05	0.000504212
ENSGALG00000007053	10		FAM43A	-1.16477	-2.24197	3.57159	0.000396618	0.00423118
ENSGALG00000026253			TMEM144	-1.16652	-2.2447	5.00982	0.000230631	0.00284695
ENSGALG00000027578	12		ATP6V0E1	-1.16765	-2.24646	6.28981	1.21693e-05	0.000274575
ENSGALG00000001744			REC114	-1.16929	-2.24901	3.85256	0.00313039	0.0200852
ENSGALG00000022958	8	MD1	MUC13	-1.17251	-2.25403	5.6819	1.07628e-05	0.000250585
ENSGALG00000006229			LY9	-1.17267	-2.25428	6.62174	3.56002e-05	0.000663995
ENSGALG00000009978		MD19_20_21	DTD2	-1.17318	-2.25508	2.20254	0.0046178	0.0266351
ENSGALG00000027165			RSFR	-1.17372	-2.25592	12.8839	0.000108998	0.00161225
ENSGALG00000001039			RPL35	-1.1743	-2.25683	7.03	0.00168971	0.0127364
ENSGALG00000008222			SLC26A5	-1.17588	-2.2593	8.68163	7.75133e-05	0.00123022
ENSGALG00000009070			HSPE1	-1.17691	-2.26092	7.59681	0.000733322	0.00679081
ENSGALG00000016589		MD2	SLC35F6	-1.17797	-2.26259	7.13194	2.46264e-05	0.000495486
ENSGALG00000007334			ABAT	-1.17876	-2.26383	4.48752	0.000233639	0.00288061
ENSGALG00000006300		MD19_20_21	LDHA	-1.17928	-2.26464	11.1356	7.88973e-05	0.00124638
ENSGALG00000003625			NDUFS5	-1.18089	-2.26716	5.79759	0.000117853	0.00171836
ENSGALG00000017239			CTSC	-1.18234	-2.26945	14.1332	6.47092e-05	0.00105992
ENSGALG00000011162			CYP46A1	-1.18398	-2.27203	4.0382	0.000424021	0.00445876
ENSGALG00000002353			C1orf216	-1.18688	-2.2766	3.58026	0.000430493	0.00451289
ENSGALG00000008660			CST7	-1.18749	-2.27757	3.26261	0.00866889	0.0424149
ENSGALG00000001426			MECR	-1.18806	-2.27847	5.93698	0.00156632	0.0120462
ENSGALG00000018778			SLC48A1	-1.18907	-2.28006	5.42664	3.30244e-05	0.000633288
ENSGALG00000000820			HTR1D	-1.18937	-2.28054	3.34118	0.000556856	0.00549916
ENSGALG00000003155			SRR	-1.19047	-2.28227	1.49285	0.00444672	0.0259798
ENSGALG00000006516			MTHFS	-1.19092	-2.28298	1.84427	0.00826913	0.0409888
ENSGALG00000000171			TMEM230	-1.1913	-2.28358	6.12471	2.43801e-06	7.55117e-05
ENSGALG00000006613		MD19_20_21	CTSD	-1.19458	-2.28879	10.2187	0.001402	0.0110648
ENSGALG00000014818	4		TRIM45	-1.19461	-2.28883	1.62023	0.0048429	0.0275984
ENSGALG00000004700		MD12	NCF2	-1.19617	-2.2913	8.97956	6.88996e-05	0.00111252
ENSGALG00000001373			TRAF3IP3	-1.19678	-2.29228	3.00755	0.00274628	0.0181563
ENSGALG00000007511			ITGB2	-1.1971	-2.29279	9.7902	5.65239e-05	0.000958093
ENSGALG00000002169			PLEKHB2	-1.19849	-2.295	8.62361	5.11935e-06	0.000137563
ENSGALG00000024090		MD19_20_21	UNC93B1	-1.20127	-2.29941	7.54608	1.8487e-05	0.000387203
ENSGALG00000028924			S100A16	-1.20147	-2.29975	5.08597	5.28416e-05	0.00091232
ENSGALG00000014442	4		GAPDH	-1.20157	-2.29989	11.9286	5.57401e-06	0.000144967
ENSGALG00000021079			RGS19	-1.20202	-2.30062	5.42834	8.02217e-05	0.00126145
ENSGALG00000004760		MD24	TMEM116	-1.20329	-2.30265	2.59422	0.00517	0.029015
ENSGALG00000005175		MD19_20_21	BAAT	-1.20421	-2.30411	2.2133	0.00838055	0.0414005
ENSGALG00000026383			TMSB4X	-1.20426	-2.3042	10.2416	0.000202076	0.00257534
ENSGALG00000006876			CTSA	-1.20501	-2.30538	10.6981	2.34998e-05	0.000476571
ENSGALG00000017363			C11H16ORF87	-1.20548	-2.30614	5.07715	3.0472e-05	0.000594379
ENSGALG00000026108			ATP5D	-1.20705	-2.30866	7.43412	0.000130419	0.0018514
ENSGALG00000027835			PCBD1	-1.20845	-2.31089	5.17099	0.000168551	0.0022461
ENSGALG00000002210			PPIB	-1.20939	-2.3124	8.51533	0.000273848	0.00326384
ENSGALG00000002664		MD22	ANXA11	-1.21348	-2.31896	9.32971	3.21568e-06	9.52681e-05
ENSGALG00000015053		MD25_30	GLDC	-1.21354	-2.31906	4.1391	0.000444482	0.00462162
ENSGALG00000023760			CHIA	-1.21394	-2.3197	2.52903	0.00151932	0.0117821
ENSGALG00000007185		MD24	COQ5	-1.21481	-2.32111	5.47286	3.28573e-05	0.000631268
ENSGALG00000012550	2		HMOX1	-1.21532	-2.32193	9.01853	2.64496e-05	0.000522903
ENSGALG00000001227			PIK3R6	-1.21831	-2.32673	5.97993	2.91956e-05	0.000573862
ENSGALG00000022706			TPP1	-1.21946	-2.32859	8.43895	6.49576e-06	0.000163934
ENSGALG00000020995				-1.22057	-2.33039	3.91462	0.000267416	0.00320054
ENSGALG00000016661		MD2	BLK	-1.2207	-2.3306	2.81953	0.00676565	0.0353898
ENSGALG00000025822			CYP1B1	-1.22106	-2.33118	0.400622	0.0087029	0.0424594
ENSGALG00000026092			HRH4	-1.22152	-2.33193	6.65251	5.64247e-05	0.000958002
ENSGALG00000012766	2		SYCP3	-1.22155	-2.33197	2.17042	0.00662207	0.0348697
ENSGALG00000011778			ITGB5	-1.22287	-2.33411	10.6268	5.7084e-05	0.000965986
ENSGALG00000020538		MD25_30	SLC49A3	-1.22602	-2.3392	5.62498	1.10948e-05	0.000254966
ENSGALG00000019894		MD1	TMEM14A	-1.22754	-2.34168	5.65548	4.86438e-05	0.000851349
ENSGALG00000002484			CRYM	-1.22823	-2.3428	7.25695	3.72681e-06	0.00010581
ENSGALG00000014561	4		PTPN6	-1.22849	-2.34322	8.59612	1.88102e-05	0.000391566
ENSGALG00000012421			ARHGAP15	-1.22872	-2.34358	4.02438	0.00016488	0.0022145
ENSGALG00000007919	10		EIF4E2	-1.2288	-2.34372	6.13835	4.00006e-05	0.000730083
ENSGALG00000003630		MD19_20_21	C5H11ORF10	-1.23107	-2.34741	6.30805	0.000740499	0.00683013
ENSGALG00000005071			MPP1	-1.23172	-2.34847	8.36691	2.52144e-06	7.786e-05
ENSGALG00000009473			EFCAB1	-1.23205	-2.34901	2.33565	0.00219393	0.0154224
ENSGALG00000002847		MD10	RPE	-1.23319	-2.35087	6.00265	1.49195e-05	0.000323076
ENSGALG00000007462			CTSZ	-1.23326	-2.35098	10.8593	3.06556e-06	9.18859e-05
ENSGALG00000016124			HADH	-1.23358	-2.3515	6.79435	4.88001e-07	2.01123e-05
ENSGALG00000021529		MD24	GP1BB	-1.23367	-2.35164	2.20545	0.00194573	0.0141951
ENSGALG00000004954			DUT	-1.23419	-2.35249	3.96264	0.000916094	0.00800291
ENSGALG00000005229		MD12	DPH5	-1.2358	-2.35512	4.31775	0.000136109	0.00191342
ENSGALG00000006601		MD13	MTMR14	-1.23619	-2.35575	6.85666	1.45927e-05	0.000319384
ENSGALG00000005723			SQRDL	-1.23627	-2.35589	4.33724	0.000121591	0.00176032
ENSGALG00000027483			GLRX	-1.23636	-2.35603	8.54466	0.000669954	0.0063345
ENSGALG00000013828			GALM	-1.23732	-2.3576	4.13013	0.000140879	0.00195371
ENSGALG00000024369				-1.23809	-2.35886	2.86064	0.000956582	0.00829281
ENSGALG00000013588			TMEM106C	-1.23817	-2.35899	5.77004	4.47717e-06	0.000123679
ENSGALG00000006408			PIGX	-1.23977	-2.36161	4.61805	0.000377719	0.00409837
ENSGALG00000009378		MD8	PDGFC	-1.23995	-2.3619	2.95852	0.000729347	0.00677696
ENSGALG00000008844			SLC31A1	-1.24457	-2.36948	5.58098	1.93104e-06	6.32601e-05
ENSGALG00000007210			ENSGALG00000007210	-1.24736	-2.37406	9.48183	1.15775e-05	0.00026238
ENSGALG00000006017			DOCK11	-1.2476	-2.37446	5.94249	0.000203227	0.00258678
ENSGALG00000000439			AP2S1	-1.24844	-2.37584	5.77352	0.000171992	0.00228198
ENSGALG00000002637			RBP7	-1.24885	-2.37651	7.26919	0.00134979	0.0107698
ENSGALG00000013689			TMEM242	-1.24919	-2.37708	3.22066	0.00039563	0.00422985
ENSGALG00000004334			MYLK3	-1.2502	-2.37874	6.2404	3.20367e-05	0.000617824
ENSGALG00000002587			CRCP	-1.25095	-2.37998	6.30455	3.61042e-05	0.000670597
ENSGALG00000003966			RPL23A	-1.25131	-2.38058	8.19998	0.000319775	0.00369313
ENSGALG00000001096			UQCR11	-1.25255	-2.38262	5.8111	0.000997343	0.00857346
ENSGALG00000010949			GPNMB	-1.25614	-2.38856	2.63548	0.00191455	0.0140518
ENSGALG00000010926		MD7	SPP1	-1.25827	-2.39208	12.5715	5.62985e-05	0.000957449
ENSGALG00000005182			MRPL16	-1.25979	-2.39461	5.53877	0.000140694	0.00195371
ENSGALG00000023308			ENSGALG00000023308	-1.25989	-2.39478	3.32132	0.00185145	0.013693
ENSGALG00000015682		MD25_30	UGCG	-1.26018	-2.39525	6.45028	6.64996e-07	2.60419e-05
ENSGALG00000028470			GSR	-1.26043	-2.39568	5.99076	1.62151e-06	5.63102e-05
ENSGALG00000000076			NRBP2	-1.26064	-2.39601	3.21858	0.000389372	0.00418482
ENSGALG00000016099		MD23	ENSGALG00000016099	-1.26199	-2.39826	1.04064	0.0101539	0.0475206
ENSGALG00000002157			RPS17	-1.2641	-2.40178	6.59156	0.000502803	0.00509836
ENSGALG00000012370			GINM1	-1.26423	-2.40199	9.34671	5.74087e-06	0.000148175
ENSGALG00000011856			FMC1	-1.26461	-2.40263	1.76515	0.00549646	0.0304991
ENSGALG00000011499		MD7	SCARB2	-1.26515	-2.40352	8.59701	5.11758e-06	0.000137563
ENSGALG00000024418			LOC426015	-1.26561	-2.40429	5.0488	0.000534268	0.00533798
ENSGALG00000026988			IDH3G	-1.26784	-2.408	3.57095	0.000541958	0.00537376
ENSGALG00000014185		MD2	ADHFE1	-1.2694	-2.41061	3.03073	0.000965192	0.00834622
ENSGALG00000003670			MAFB	-1.26974	-2.41118	8.88464	3.77273e-07	1.6409e-05
ENSGALG00000027581				-1.26979	-2.41126	1.00747	0.00592695	0.0323608
ENSGALG00000003217			LITAF	-1.2742	-2.41864	7.48487	3.3496e-05	0.000637547
ENSGALG00000003196		MD22	RNASE6	-1.27436	-2.41891	10.1664	3.23946e-05	0.00062355
ENSGALG00000008691			SNX5	-1.27507	-2.42011	8.19527	1.14593e-05	0.000260858
ENSGALG00000006942		MD24	PIK3IP1	-1.27888	-2.42651	7.03452	2.64409e-05	0.000522903
ENSGALG00000007619			UBALD1	-1.28005	-2.42847	5.93453	1.75971e-06	5.91646e-05
ENSGALG00000007717			GCNT7	-1.28034	-2.42896	7.07269	6.08048e-06	0.000154599
ENSGALG00000007447			TUBB1	-1.2838	-2.4348	3.92982	4.79027e-05	0.00084126
ENSGALG00000013232			RHBG	-1.28415	-2.43538	4.32905	3.05653e-05	0.000595062
ENSGALG00000010237		MD19_20_21	NPC2	-1.28506	-2.43691	10.4966	2.01053e-06	6.46215e-05
ENSGALG00000000314			NEFL	-1.28638	-2.43915	5.92689	0.0030086	0.019512
ENSGALG00000015683		MD25_30	GNG10	-1.28787	-2.44167	5.25558	3.57496e-06	0.000102066
ENSGALG00000011414			AMDHD1	-1.28822	-2.44227	1.13821	0.00566901	0.0312867
ENSGALG00000010822			SPATA4	-1.28901	-2.4436	2.22153	0.00120065	0.0098615
ENSGALG00000008931			COMMD1	-1.29038	-2.44593	5.54228	0.000207458	0.00262754
ENSGALG00000027917			MRPL53	-1.29084	-2.44671	3.79017	0.000771412	0.00700854
ENSGALG00000028147			CTSK	-1.29095	-2.44689	11.8225	1.28679e-05	0.000287796
ENSGALG00000006453			TF	-1.29118	-2.44728	8.88296	2.28709e-05	0.000467526
ENSGALG00000019755			CD300L-S1	-1.29228	-2.44915	8.17526	4.93919e-06	0.000133909
ENSGALG00000004589			OPHN1	-1.29253	-2.44957	8.02091	3.95011e-07	1.68929e-05
ENSGALG00000012422	2		SH3BP1	-1.29545	-2.45454	2.05787	0.00451293	0.0262232
ENSGALG00000013747			TAGAP	-1.29697	-2.45713	5.67389	3.33455e-05	0.000636138
ENSGALG00000001094			ADGRD2	-1.29726	-2.45762	4.19576	0.00413716	0.0247361
ENSGALG00000015704		MD25_30	TXN	-1.299	-2.46059	11.0734	0.000187358	0.00243302
ENSGALG00000028767			LOC100857616	-1.29921	-2.46094	3.01932	0.00179716	0.0133883
ENSGALG00000010021		MD11	HYI	-1.3001	-2.46246	2.58526	0.000960213	0.00831723
ENSGALG00000008337		MD24	SLC8B1	-1.30073	-2.46354	6.55062	3.87045e-06	0.000108681
ENSGALG00000001612			HEXDC	-1.30551	-2.47172	3.95932	0.000257095	0.00309513
ENSGALG00000000742			PIM1	-1.31043	-2.48015	4.89858	1.1542e-05	0.000262157
ENSGALG00000005208		MD12	S1PR1	-1.31288	-2.48438	2.25263	0.00198043	0.0143459
ENSGALG00000013086		MD16_17	IKZF1	-1.31308	-2.48472	5.34293	3.4141e-06	9.91351e-05
ENSGALG00000005254			CKLF	-1.31398	-2.48626	5.57297	5.44484e-06	0.000143063
ENSGALG00000008317		MD24	SDSL	-1.31854	-2.49413	0.682426	0.0101524	0.0475206
ENSGALG00000015767		MD2	FABP4	-1.31886	-2.49469	8.24805	4.60543e-05	0.000814639
ENSGALG00000011394		MD23	CYP2J23	-1.31902	-2.49497	5.523	2.65371e-06	8.12244e-05
ENSGALG00000005576			ATP2C2	-1.32165	-2.49952	1.08665	0.00950482	0.0451016
ENSGALG00000003973			TLCD1	-1.32313	-2.50208	8.33645	1.02697e-05	0.000242978
ENSGALG00000001791			YRPGH2	-1.32469	-2.50479	3.49741	0.000322463	0.00370742
ENSGALG00000002622			FCHSD1	-1.32787	-2.51032	6.51811	6.15521e-05	0.0010263
ENSGALG00000003348	12		HIGD2A	-1.32856	-2.51151	3.81934	0.000122211	0.00176258
ENSGALG00000025800			TMEM269	-1.32865	-2.51168	4.44896	0.000141038	0.00195371
ENSGALG00000008638			MMR1L3	-1.32877	-2.51188	3.39258	0.000299988	0.00351968
ENSGALG00000028929				-1.32897	-2.51224	5.20884	0.000113475	0.00166881
ENSGALG00000015464			PTGFRN	-1.32966	-2.51343	3.82362	0.0044672	0.0260405
ENSGALG00000023120			SULT1B1	-1.33077	-2.51537	5.16136	3.14256e-05	0.000608444
ENSGALG00000017247			PRCP	-1.33135	-2.51638	7.21713	5.97685e-06	0.000152724
ENSGALG00000021541			SLC47A1	-1.33488	-2.52254	4.27986	8.19832e-05	0.00127787
ENSGALG00000026380			UBE2C	-1.3361	-2.52469	2.94826	0.00850533	0.0418752
ENSGALG00000027824			MRPL55	-1.33662	-2.52559	3.1399	0.00176754	0.0132025
ENSGALG00000026516			C1orf123	-1.34385	-2.53827	3.49134	0.000465782	0.0047895
ENSGALG00000004167		MD22	SRGN	-1.34416	-2.53882	9.12694	0.000238641	0.00292612
ENSGALG00000019768			ACSF2	-1.34537	-2.54095	6.16483	4.11929e-06	0.000114723
ENSGALG00000025287		MD23	gga-mir-1618	-1.34579	-2.54169	1.49976	0.00240355	0.0164106
ENSGALG00000027193			NUDT8	-1.3465	-2.54295	2.92887	0.000315541	0.00366077
ENSGALG00000004240		MD24	ORAI1	-1.3466	-2.54313	3.23925	0.000177357	0.00232406
ENSGALG00000021658			PAFAH2	-1.34856	-2.54658	3.54458	0.000117499	0.00171566
ENSGALG00000019036			SPCS2	-1.35525	-2.55842	7.0717	4.64231e-06	0.000126869
ENSGALG00000001433			B3GNTL1	-1.3569	-2.56135	3.34266	0.000866611	0.00764908
ENSGALG00000005257		MD23	VCAM1	-1.35775	-2.56284	5.41106	5.70101e-06	0.000147519
ENSGALG00000012964		MD16_17	ANKH	-1.36113	-2.56887	7.1062	1.0502e-07	5.59068e-06
ENSGALG00000010785		MD23	ACOT11	-1.36124	-2.56906	5.95089	1.43056e-07	7.27451e-06
ENSGALG00000026095			CDC26	-1.36205	-2.5705	2.75722	0.00397762	0.0240564
ENSGALG00000008340			FES	-1.36212	-2.57062	7.16741	1.97513e-06	6.38856e-05
ENSGALG00000010362			SUCNR1	-1.36478	-2.57537	7.57376	7.41134e-06	0.000182974
ENSGALG00000028354			METRNL	-1.36607	-2.57767	8.73451	2.19512e-05	0.000451435
ENSGALG00000007848			PTS	-1.36978	-2.5843	4.53318	0.000109562	0.00161826
ENSGALG00000012610		MD25_30	CTSV	-1.36984	-2.58442	13.3438	1.0557e-05	0.000247484
ENSGALG00000000428		MD25_30	HINT1Z	-1.37016	-2.58499	7.09111	0.000540707	0.00537082
ENSGALG00000023728				-1.37432	-2.59245	1.4265	0.00304049	0.0196689
ENSGALG00000027561			GNG5	-1.37565	-2.59484	7.39569	2.04128e-05	0.000422347
ENSGALG00000026781			ALOX5AP	-1.37577	-2.59506	7.50102	0.000134921	0.0019021
ENSGALG00000006425		MD13	SLC6A6	-1.37629	-2.596	6.68538	0.00898743	0.0435141
ENSGALG00000026039			THEM4H	-1.37781	-2.59873	2.57173	0.00113961	0.00950853
ENSGALG00000003389			GILT	-1.3812	-2.60485	11.1021	1.18449e-06	4.29316e-05
ENSGALG00000012269			VCPKMT	-1.38452	-2.61086	4.85146	7.32411e-05	0.00116786
ENSGALG00000004176	12		ATOX1	-1.38518	-2.61205	4.74388	0.000176637	0.00232263
ENSGALG00000011921			DHRS7	-1.38793	-2.61703	7.83678	5.22021e-07	2.12573e-05
ENSGALG00000008709		MD23	MCOLN3	-1.39047	-2.62164	5.64332	9.56104e-07	3.56655e-05
ENSGALG00000013971			SGK1	-1.39179	-2.62404	10.2032	1.20388e-08	8.98166e-07
ENSGALG00000021362			GPRC5C	-1.39183	-2.62412	6.6507	1.44965e-06	5.14473e-05
ENSGALG00000001621		MD24	CLDN5	-1.39253	-2.62539	7.36435	1.69555e-05	0.000361799
ENSGALG00000016320		MD1	FBXO9	-1.39395	-2.62798	6.66884	7.0363e-09	5.79984e-07
ENSGALG00000014616			MT3	-1.39396	-2.62799	5.23629	0.00065413	0.00622519
ENSGALG00000008525			ABHD12	-1.3951	-2.63007	9.99029	9.74827e-07	3.62317e-05
ENSGALG00000011110			DPP4	-1.39534	-2.6305	9.05739	4.19672e-08	2.56855e-06
ENSGALG00000016322		MD1	GSTAL3	-1.39645	-2.63252	2.00969	0.000537115	0.00535073
ENSGALG00000014196	12		NME5	-1.39777	-2.63494	2.63262	0.0007019	0.00657573
ENSGALG00000001462			ADORA3	-1.39853	-2.63632	1.37826	0.00158676	0.0121759
ENSGALG00000007415			SH3RF2	-1.39918	-2.63751	1.4949	0.00100038	0.00858513
ENSGALG00000004728		MD12	RGL1	-1.40009	-2.63918	7.61176	2.91804e-08	1.8997e-06
ENSGALG00000012396			PTGER2	-1.40042	-2.63979	4.95214	3.37703e-05	0.000640383
ENSGALG00000012229			RPS29	-1.40059	-2.64009	7.44596	4.47896e-05	0.000803148
ENSGALG00000003899		MD10	RAB17	-1.40328	-2.64502	4.90531	0.00020167	0.00257337
ENSGALG00000024449			RAMP2	-1.40427	-2.64684	2.71812	0.00383401	0.0233424
ENSGALG00000028854			DUSP23	-1.40535	-2.64882	3.2099	0.00032324	0.00370752
ENSGALG00000002028			GPRC5B	-1.40538	-2.64888	7.27267	0.000248037	0.00301449
ENSGALG00000001007			MMP15	-1.40797	-2.65364	8.63675	3.89431e-06	0.000109051
ENSGALG00000026652			CYBRD1	-1.41047	-2.65824	5.6658	6.16246e-08	3.50703e-06
ENSGALG00000026172			CYBA	-1.41344	-2.66371	7.96374	1.66678e-06	5.71835e-05
ENSGALG00000011176		MD4	SCRN1	-1.41348	-2.66378	0.524556	0.00537276	0.0299738
ENSGALG00000027036			PKIB	-1.41668	-2.6697	4.3759	6.2454e-05	0.00103796
ENSGALG00000010633		MD23	GPX7	-1.41781	-2.6718	1.52249	0.00209136	0.0149168
ENSGALG00000008409			GSTO1	-1.41858	-2.67323	8.11529	1.48879e-06	5.24722e-05
ENSGALG00000014689	4		FAM131B	-1.42257	-2.68063	0.238045	0.01066	0.0493011
ENSGALG00000004614		MD23	NPL	-1.4275	-2.68979	8.17121	7.06651e-08	3.94682e-06
ENSGALG00000006565		MD24	GGT1	-1.42912	-2.69283	3.07317	0.001397	0.0110602
ENSGALG00000010151			CCDC167	-1.42997	-2.69442	4.49535	7.37323e-05	0.00117386
ENSGALG00000023497			MINDY4B	-1.43111	-2.69655	1.65956	0.00254928	0.0171988
ENSGALG00000028506			NHSL2	-1.43623	-2.70613	5.07059	3.83043e-05	0.000706694
ENSGALG00000014857		MD25_30	SELENOP1	-1.44002	-2.71324	10.5222	1.02332e-06	3.76234e-05
ENSGALG00000018760			LAMTOR2	-1.44132	-2.7157	5.26003	1.73508e-06	5.85288e-05
ENSGALG00000028774			S100A10	-1.44166	-2.71632	5.01776	0.000416975	0.00439925
ENSGALG00000004357	12		ANXA6	-1.44376	-2.72029	9.08861	7.00202e-07	2.7212e-05
ENSGALG00000003986			PITHD1	-1.44404	-2.72081	6.55696	3.02428e-07	1.37383e-05
ENSGALG00000003584			KPNA2	-1.44655	-2.72556	6.52189	5.10314e-07	2.08637e-05
ENSGALG00000028937			TIMM13	-1.44764	-2.72761	2.58617	0.00140493	0.0110648
ENSGALG00000027191			TMEM186	-1.44889	-2.72998	5.3673	4.44176e-07	1.86063e-05
ENSGALG00000011415		MD7	SPINK2	-1.45155	-2.73502	4.84734	0.000308224	0.00359746
ENSGALG00000023359			BTBD17	-1.4539	-2.73948	0.962161	0.00116414	0.00964881
ENSGALG00000002563		MD25_30	TPM4	-1.45624	-2.74392	6.20008	1.38238e-07	7.10016e-06
ENSGALG00000015032		MD25_30	CD274	-1.45882	-2.74883	9.7009	1.40362e-05	0.000307862
ENSGALG00000003951			SASH3	-1.45969	-2.7505	6.82124	3.08808e-06	9.22901e-05
ENSGALG00000016581		MD2	TCEANC	-1.46033	-2.75171	2.32986	0.00021249	0.00267471
ENSGALG00000016675		MD2	PAQR8	-1.46298	-2.75678	2.7504	0.0047867	0.0273629
ENSGALG00000029174			AES	-1.46361	-2.75798	7.47619	9.83548e-07	3.64233e-05
ENSGALG00000023723			PQLC2	-1.46592	-2.76239	8.24017	7.61604e-07	2.908e-05
ENSGALG00000008722		MD23	MCOLN2	-1.4689	-2.76811	5.34194	2.21491e-06	7.03063e-05
ENSGALG00000021592			TLCD2	-1.48114	-2.7917	3.84153	1.0691e-05	0.000249481
ENSGALG00000010326		MD19_20_21	FLVCR2	-1.48529	-2.79974	6.2858	1.96745e-06	6.3839e-05
ENSGALG00000022789		MD2	CPQ	-1.48608	-2.80126	7.1622	2.56044e-08	1.71047e-06
ENSGALG00000007123			ENSGALG00000007123	-1.48635	-2.8018	4.56543	2.65424e-06	8.12244e-05
ENSGALG00000006176			SIRPA	-1.48721	-2.80346	6.15777	4.58087e-06	0.000125526
ENSGALG00000004575			STARD8	-1.48863	-2.80622	5.71165	0.000470933	0.0048376
ENSGALG00000026846			JMJD7	-1.49057	-2.81001	1.00504	0.00369295	0.0226701
ENSGALG00000001793			MYL10	-1.49069	-2.81022	0.647166	0.00335647	0.0211181
ENSGALG00000009870		MD8	IL15	-1.4923	-2.81337	4.1925	1.29943e-05	0.000289356
ENSGALG00000005994		MD24	DERL3	-1.50204	-2.83243	6.10325	5.53761e-08	3.221e-06
ENSGALG00000006899			ATP5L	-1.50218	-2.83271	5.75441	9.43108e-05	0.00143445
ENSGALG00000007489		MD22	CNNM1	-1.50614	-2.84049	3.01616	4.29525e-05	0.000771899
ENSGALG00000013067			LOC418169	-1.50877	-2.84568	8.69235	2.89983e-07	1.32911e-05
ENSGALG00000014877		MD25_30	EMB	-1.5096	-2.84731	5.16581	0.00120884	0.00991175
ENSGALG00000028810			CHCHD10	-1.51009	-2.84828	5.45536	1.27009e-06	4.58713e-05
ENSGALG00000015028		MD25_30	RLN3	-1.51384	-2.8557	4.5016	0.000721177	0.00671937
ENSGALG00000005418		MD23	FRRS1	-1.5148	-2.85759	5.45816	9.32644e-06	0.000222723
ENSGALG00000015372		MD25_30	ATP5I	-1.51589	-2.85974	6.7853	8.89139e-06	0.000213833
ENSGALG00000011104			GCG	-1.51666	-2.86127	7.071	0.000670946	0.00633802
ENSGALG00000016325		MD1	GSTA3	-1.51945	-2.86682	8.56054	1.02188e-05	0.000242336
ENSGALG00000021355		MD25_30	ENSGALG00000021355	-1.52473	-2.87732	4.38182	8.3234e-06	0.000201119
ENSGALG00000008461			HGF/SF	-1.53094	-2.88975	5.893	1.08373e-05	0.000251175
ENSGALG00000013058			AKR1E2H	-1.53366	-2.89519	0.561904	0.00122962	0.0100223
ENSGALG00000026855				-1.53841	-2.90473	1.54879	0.000768201	0.0069918
ENSGALG00000003313			MTMR9LP	-1.53877	-2.90547	4.1722	2.15812e-06	6.87169e-05
ENSGALG00000002570			PAR2L	-1.54197	-2.91193	6.65228	4.01472e-07	1.70268e-05
ENSGALG00000017394			INSIG1	-1.5422	-2.91238	8.34199	4.94252e-10	5.26223e-08
ENSGALG00000014897		MD2	TYMS	-1.5423	-2.91258	2.16366	0.00370804	0.0227354
ENSGALG00000004050			CYP2W1	-1.54237	-2.91272	0.765748	0.00121024	0.00991175
ENSGALG00000017133			EEF1AKMT1	-1.54297	-2.91394	3.70529	2.75488e-05	0.000542536
ENSGALG00000010595		MD19_20_21	GPR65	-1.54489	-2.91782	5.58857	3.35037e-07	1.48243e-05
ENSGALG00000013031			CECR1	-1.54545	-2.91895	4.58542	3.19811e-06	9.50324e-05
ENSGALG00000002374			SLC9A9	-1.54584	-2.91974	4.31365	3.95544e-06	0.000110461
ENSGALG00000004849		MD24	WSCD2	-1.55589	-2.94016	3.80552	2.16351e-05	0.000445832
ENSGALG00000019552		MD16_17	SERPINB2	-1.55861	-2.94569	6.24149	5.76345e-06	0.000148378
ENSGALG00000002643		MD23	ENSGALG00000002643	-1.55944	-2.9474	4.04838	0.000148518	0.00204583
ENSGALG00000012173			LGALS3	-1.56012	-2.94879	8.41232	1.61361e-07	8.04525e-06
ENSGALG00000001385			FGF22	-1.56298	-2.95464	1.53221	0.000365819	0.00399044
ENSGALG00000004247		MD24	MORN3	-1.56462	-2.958	0.888291	0.00109877	0.00924327
ENSGALG00000026613			S100A2H	-1.56981	-2.96865	7.51813	0.000172136	0.00228198
ENSGALG00000006894			PLTP	-1.57288	-2.97498	8.9433	8.45375e-09	6.8576e-07
ENSGALG00000002397			PSPH	-1.57747	-2.98447	4.0406	0.000288899	0.00340189
ENSGALG00000000703			SLC45A3	-1.58027	-2.99027	5.89918	1.16057e-07	6.14622e-06
ENSGALG00000012116			EEPD1	-1.58067	-2.99108	6.91728	1.40263e-08	1.03139e-06
ENSGALG00000028273			HBBA	-1.58283	-2.99556	0.321843	0.00755956	0.0383704
ENSGALG00000016413		MD2	DEPDC6	-1.58452	-2.99908	4.84245	5.84158e-07	2.34832e-05
ENSGALG00000018639		MD25_30	Smad7a	-1.58745	-3.00518	3.36596	8.46793e-05	0.00131336
ENSGALG00000014855		MD25_30	GHR	-1.58821	-3.00676	5.24604	3.94506e-07	1.68929e-05
ENSGALG00000000251			CD79B	-1.59074	-3.01203	0.937723	0.00452806	0.0262813
ENSGALG00000016833		MD2	F7	-1.59147	-3.01357	5.6717	1.56892e-08	1.12139e-06
ENSGALG00000025829			LOC429518	-1.59465	-3.0202	4.52173	0.000581161	0.00569516
ENSGALG00000010899			G6PC2	-1.59929	-3.02993	1.11885	0.000785676	0.00710026
ENSGALG00000001603			NARF	-1.60751	-3.04726	8.97417	3.25891e-07	1.45456e-05
ENSGALG00000016442			RRM2	-1.61033	-3.05321	5.22939	7.86301e-06	0.000190897
ENSGALG00000018296			gga-mir-34a	-1.61351	-3.05996	0.307604	0.002273	0.0158259
ENSGALG00000007069			ADAMTS17	-1.61465	-3.06237	3.40937	0.00110642	0.00929364
ENSGALG00000027554			HLX	-1.62008	-3.07392	5.04985	1.46496e-06	5.1811e-05
ENSGALG00000000904			USB1	-1.62047	-3.07474	4.79861	1.90399e-06	6.32601e-05
ENSGALG00000015677		MD25_30	SUSD1	-1.62225	-3.07854	8.03805	3.33594e-08	2.1178e-06
ENSGALG00000005423		MD25_30	GRHPR	-1.62347	-3.08116	1.70071	0.000927454	0.00808832
ENSGALG00000004673		MD22	C10orf54	-1.62353	-3.08129	6.31856	6.05615e-08	3.48568e-06
ENSGALG00000022926	4		GPR162	-1.62645	-3.08752	1.45302	0.000744891	0.00684055
ENSGALG00000012419	2		UTS2RL	-1.6291	-3.0932	1.52692	0.00117117	0.00967703
ENSGALG00000004521	12		GPX3	-1.62974	-3.09457	8.41717	1.35053e-08	1.00027e-06
ENSGALG00000028550			ABHD14A	-1.63041	-3.09602	2.66899	0.000126667	0.00181835
ENSGALG00000004055			C7orf50	-1.63241	-3.1003	4.95011	3.5474e-07	1.56284e-05
ENSGALG00000011798			HEBP1	-1.64113	-3.11911	6.58893	8.32824e-07	3.1527e-05
ENSGALG00000020884		MD12	ENSGALG00000020884	-1.64464	-3.1267	0.503239	0.000989976	0.00851729
ENSGALG00000029043			LGALS1	-1.64857	-3.13523	2.8339	1.55034e-05	0.0003329
ENSGALG00000016837		MD2	MYO16	-1.65396	-3.14696	2.75861	0.00153339	0.0118464
ENSGALG00000027642			LOC769841	-1.65744	-3.15455	0.838519	0.00660554	0.0348148
ENSGALG00000016594		MD2	FRMPD4	-1.6596	-3.1593	0.881798	0.00108064	0.00911321
ENSGALG00000012420	2		LGALS1	-1.66415	-3.16928	10.3227	8.18481e-07	3.10993e-05
ENSGALG00000003268			PPAPDC1B	-1.6677	-3.17708	5.13991	4.59087e-09	3.97681e-07
ENSGALG00000008713			BIRC5	-1.66991	-3.18195	3.29865	0.000107652	0.00160395
ENSGALG00000012418			KYNU	-1.67827	-3.20043	0.608972	0.000374136	0.00406381
ENSGALG00000007096			LOC100858114	-1.6795	-3.20316	0.583551	0.00499598	0.0282277
ENSGALG00000005192		MD19_20_21	CD5	-1.67981	-3.20386	0.842308	0.00027702	0.00328853
ENSGALG00000021451			YRPGH1	-1.68115	-3.20684	5.10064	3.77257e-08	2.35119e-06
ENSGALG00000003203		MD13	ENSGALG00000003203	-1.68708	-3.22004	2.55526	0.00570049	0.0313968
ENSGALG00000001091			C1orf116	-1.69231	-3.23174	5.13161	3.25565e-07	1.45456e-05
ENSGALG00000000449			ARHGEF10L	-1.69326	-3.23388	4.30554	0.000699347	0.00656384
ENSGALG00000019553		MD16_17	SERPINB10B	-1.70091	-3.25106	3.01282	0.00219227	0.0154224
ENSGALG00000002898		MD25_30	ALPK2	-1.70411	-3.25827	1.86762	0.000251274	0.00303938
ENSGALG00000004515		MD24	KNTC1	-1.70623	-3.26308	5.64355	0.000120041	0.0017428
ENSGALG00000020513		MD19_20_21	MS4A15	-1.70643	-3.26353	7.87791	4.39755e-08	2.65961e-06
ENSGALG00000001889			CARD9	-1.71045	-3.27263	4.63166	5.24572e-08	3.08213e-06
ENSGALG00000002466			SLC2A5	-1.71445	-3.28172	3.32549	0.000391944	0.00419482
ENSGALG00000011429			LTA4H	-1.71458	-3.28202	9.79672	3.60328e-10	3.87675e-08
ENSGALG00000027231			NRARP	-1.71816	-3.29016	2.03632	3.98397e-05	0.000729752
ENSGALG00000027587			LRG1	-1.72159	-3.29801	5.40991	1.86808e-10	2.0982e-08
ENSGALG00000010537		MD23	CDKN2C	-1.72205	-3.29906	1.51853	0.000569336	0.00561155
ENSGALG00000012612		MD25_30	FBP2	-1.72208	-3.29911	1.56868	0.000163032	0.00219836
ENSGALG00000006389		MD13		-1.72213	-3.29924	0.353254	0.000853788	0.00757515
ENSGALG00000012801		MD16_17	LY86	-1.72238	-3.2998	9.15363	5.60469e-10	5.84546e-08
ENSGALG00000028635			AIF1L	-1.7232	-3.30167	8.98284	1.43212e-08	1.03813e-06
ENSGALG00000005626		MD24	TPST2	-1.72998	-3.31724	4.03206	2.35795e-07	1.11611e-05
ENSGALG00000002595			GPX4	-1.73249	-3.32301	6.8041	3.55434e-09	3.30263e-07
ENSGALG00000028143			GADD45B	-1.73567	-3.33033	7.05293	3.68774e-08	2.31242e-06
ENSGALG00000015326		MD25_30	CLTA	-1.74199	-3.34497	8.86634	2.98759e-07	1.36322e-05
ENSGALG00000007016			FAM169B	-1.74352	-3.34852	4.15969	4.85192e-07	2.00775e-05
ENSGALG00000013803			ADGRG6	-1.75229	-3.36892	5.95575	1.13111e-11	1.72553e-09
ENSGALG00000025751			NMRK2	-1.75864	-3.38379	2.93078	1.16654e-05	0.000263787
ENSGALG00000026502				-1.75946	-3.38571	0.300816	0.000578506	0.00567457
ENSGALG00000025818			KCNK5	-1.76015	-3.38733	3.73658	2.57358e-05	0.000512759
ENSGALG00000027891			NREP	-1.76299	-3.39401	3.40595	6.73321e-06	0.000167854
ENSGALG00000002112			CSF3R	-1.76874	-3.40755	9.38874	7.08131e-11	9.04726e-09
ENSGALG00000007132		MD13	ACOX2	-1.7689	-3.40793	1.63761	5.19672e-05	0.000900265
ENSGALG00000000356			SLC37A2	-1.77334	-3.41845	8.38221	7.16507e-10	7.39739e-08
ENSGALG00000023411		MD25_30	CD180	-1.7832	-3.44188	3.90666	0.000620588	0.00598399
ENSGALG00000012456	2		RAC2	-1.79599	-3.47253	5.54071	8.49224e-08	4.64167e-06
ENSGALG00000016820		MD2	GAS6	-1.79997	-3.48212	8.25519	6.74607e-11	8.72805e-09
ENSGALG00000012613		MD25_30	FBP1	-1.80298	-3.48941	5.14234	1.20142e-08	8.98166e-07
ENSGALG00000028015	10		HES4H	-1.80593	-3.49653	3.65832	2.36872e-06	7.38131e-05
ENSGALG00000004436			CYP3A4	-1.82026	-3.53145	5.10274	1.63083e-05	0.00034945
ENSGALG00000026525			CEBPA	-1.82503	-3.54315	4.68444	3.48071e-09	3.26389e-07
ENSGALG00000016713		MD2	PLA2G7	-1.82894	-3.55276	7.45265	4.10843e-11	5.52529e-09
ENSGALG00000015746		MD2	JAM2	-1.83206	-3.56046	0.31041	0.00285933	0.0187221
ENSGALG00000027739			CPNE9	-1.8405	-3.58135	7.84118	3.26922e-08	2.10155e-06
ENSGALG00000008206		MD24	TESC	-1.84543	-3.59359	2.20907	0.000790486	0.00713741
ENSGALG00000028451			MT4L	-1.84573	-3.59434	8.86457	2.75745e-07	1.27612e-05
ENSGALG00000023719		MD25_30		-1.85363	-3.61409	1.77614	0.000114837	0.00168159
ENSGALG00000003114			NOG	-1.86586	-3.64485	3.94599	7.37877e-06	0.000182611
ENSGALG00000004286		MD22	COL13A1	-1.86703	-3.6478	2.36712	9.26465e-06	0.000221766
ENSGALG00000001898			MISP	-1.87376	-3.66486	0.336417	0.00106263	0.00899844
ENSGALG00000026353			RDH16	-1.88385	-3.69057	2.41472	2.83308e-06	8.54186e-05
ENSGALG00000021225			CDCA9	-1.89499	-3.7192	0.677222	9.81369e-05	0.00148162
ENSGALG00000019514			CNDP2	-1.90873	-3.75479	10.0801	9.88851e-13	1.94366e-10
ENSGALG00000015895			HTR1B	-1.90898	-3.75543	2.19807	3.41698e-05	0.000643358
ENSGALG00000023780			TREM-B2	-1.90928	-3.75623	3.28633	1.61305e-07	8.04525e-06
ENSGALG00000028790			DNASE2B	-1.92303	-3.7922	7.45131	4.59117e-09	3.97681e-07
ENSGALG00000025948			SLA2	-1.92454	-3.79617	5.09673	1.0587e-08	8.12048e-07
ENSGALG00000012352		MD16_17	BLVRA	-1.92528	-3.7981	0.177629	0.00588502	0.0321662
ENSGALG00000005961	12		DGUOK	-1.92781	-3.80478	3.0286	0.000119714	0.00174058
ENSGALG00000029072	14		NTN3	-1.93226	-3.81653	1.57859	0.00215633	0.0152842
ENSGALG00000014412	4		CSTA	-1.93651	-3.82778	12.5926	1.02277e-08	8.12048e-07
ENSGALG00000013095			DERA	-1.93931	-3.83521	7.5099	1.17522e-13	2.85997e-11
ENSGALG00000027993	12		MXD3	-1.9472	-3.85626	0.890846	6.08755e-05	0.00101668
ENSGALG00000027789			RAB37	-1.95766	-3.88432	5.11396	8.06881e-09	6.59771e-07
ENSGALG00000021399			ABCA8	-1.9855	-3.96	2.84765	4.7368e-06	0.000128763
ENSGALG00000009276		MD8	LRAT	-1.99504	-3.98627	1.83074	2.08711e-05	0.000430956
ENSGALG00000007220		MD19_20_21	FTH1	-1.99681	-3.99117	15.5779	8.55183e-11	1.05311e-08
ENSGALG00000013980			SLC2A12	-2.00364	-4.01009	3.51372	1.75947e-08	1.23175e-06
ENSGALG00000025879			LOC101747995	-2.00913	-4.02538	1.03794	0.00854401	0.042005
ENSGALG00000010793		MD19_20_21	SLC24A4	-2.01126	-4.03134	4.07819	1.08315e-06	3.95388e-05
ENSGALG00000017089			SLC46A3	-2.01647	-4.04593	7.10593	2.04475e-11	2.94357e-09
ENSGALG00000023503		MD25_30	ENSGALG00000023503	-2.02106	-4.05883	3.25385	1.9272e-06	6.32601e-05
ENSGALG00000014455	4		LPAR5	-2.02264	-4.06325	0.768704	0.000489311	0.00499126
ENSGALG00000007526			ES1ML2	-2.03251	-4.09115	3.03709	0.00219945	0.0154506
ENSGALG00000006555		MD19_20_21	IGF2	-2.03577	-4.10042	3.32812	1.13956e-05	0.00026057
ENSGALG00000017031			TPTE2	-2.03798	-4.1067	2.34083	4.12774e-07	1.7362e-05
ENSGALG00000018700			PLPP7	-2.03989	-4.11215	4.23401	1.90007e-07	9.33685e-06
ENSGALG00000012773		MD16_17	GCNT2	-2.06419	-4.18199	2.85453	0.00463792	0.0267066
ENSGALG00000016687		MD2	P2RY8	-2.06584	-4.18677	1.5625	0.000185314	0.00241285
ENSGALG00000002473			GPR157	-2.07787	-4.22182	4.66185	5.15364e-08	3.06252e-06
ENSGALG00000029089			ENSGALG00000029089	-2.07973	-4.22728	1.61914	0.000601335	0.00585915
ENSGALG00000015154		MD25_30	TRPM6	-2.08121	-4.23162	0.343628	0.00482548	0.0275265
ENSGALG00000016782		MD2	IL1R2	-2.09071	-4.25958	3.70453	6.41347e-05	0.00105347
ENSGALG00000005239		MD19_20_21	CYB561A3	-2.09129	-4.2613	7.75813	4.24233e-12	7.3493e-10
ENSGALG00000024466			CCL17	-2.09203	-4.26348	11.6034	1.42508e-06	5.07517e-05
ENSGALG00000021395			ABCA9	-2.1003	-4.28798	7.93431	1.26862e-07	6.582e-06
ENSGALG00000013478			S100A13	-2.1128	-4.3253	4.20251	1.03512e-08	8.12048e-07
ENSGALG00000027359				-2.12598	-4.365	5.85359	2.56108e-14	7.69906e-12
ENSGALG00000010233		MD19_20_21	SYNDIG1L	-2.12651	-4.36661	1.92757	5.43507e-05	0.000933644
ENSGALG00000007114			APOA1	-2.13556	-4.39407	3.48914	3.6151e-05	0.000670597
ENSGALG00000012802		MD16_17	F13A1	-2.13868	-4.40358	5.70432	1.00505e-14	3.95101e-12
ENSGALG00000016227		MD2	GPR34	-2.14708	-4.42929	4.51969	9.10063e-08	4.92156e-06
ENSGALG00000017362	12		HAVCR1	-2.16893	-4.49689	1.25943	0.00066342	0.00629018
ENSGALG00000004181			GAA	-2.17934	-4.52945	7.42517	1.29215e-15	6.60356e-13
ENSGALG00000006471			SLCO2A1	-2.18086	-4.53424	4.47001	3.24915e-06	9.59815e-05
ENSGALG00000015758		MD2	PAG1	-2.18113	-4.53508	0.998343	0.000221982	0.002765
ENSGALG00000012351		MD16_17	STK17A	-2.1958	-4.58145	5.74303	1.03636e-13	2.58357e-11
ENSGALG00000016590		MD2	TLR7	-2.20321	-4.60503	1.90108	9.42099e-07	3.54014e-05
ENSGALG00000016975			KCTD4	-2.26777	-4.81578	3.01039	3.74071e-09	3.35384e-07
ENSGALG00000007503			KMO	-2.27328	-4.8342	0.849077	0.00113957	0.00950853
ENSGALG00000001115			MMEL1	-2.28771	-4.8828	1.72961	4.97313e-05	0.000867412
ENSGALG00000027074			CD244	-2.2954	-4.90891	6.98691	3.17688e-11	4.44806e-09
ENSGALG00000006019		MD23	EPHX4	-2.2988	-4.92047	5.94223	2.99651e-14	8.50759e-12
ENSGALG00000026436				-2.30069	-4.92693	3.05395	1.22266e-09	1.22518e-07
ENSGALG00000007186			TMEM268	-2.30358	-4.9368	7.6805	7.70332e-13	1.5511e-10
ENSGALG00000027106			LOC426825	-2.30402	-4.93832	2.43528	0.000136375	0.00191342
ENSGALG00000016981			SPERT	-2.30944	-4.95691	1.59439	3.55049e-05	0.000663995
ENSGALG00000009256			LEFTY2	-2.34442	-5.07855	1.08266	1.70585e-06	5.81182e-05
ENSGALG00000014910		MD2	COLEC12	-2.36514	-5.15201	6.77438	4.09816e-15	1.82118e-12
ENSGALG00000008518			GSL	-2.39001	-5.24162	7.42917	8.76269e-12	1.42164e-09
ENSGALG00000005792		MD22	ABCG2	-2.42058	-5.35386	6.49296	2.68304e-14	7.83523e-12
ENSGALG00000002771		MD23	CRIP1	-2.43941	-5.42418	5.0902	7.84017e-12	1.31368e-09
ENSGALG00000005599		MD22	UGT8L	-2.52383	-5.75108	0.992825	0.000529672	0.00532328
ENSGALG00000026998			HTR7	-2.53162	-5.78219	0.323021	5.50113e-07	2.23123e-05
ENSGALG00000000620			FABP3	-2.53197	-5.7836	5.82399	3.38875e-12	5.97179e-10
ENSGALG00000027621				-2.5496	-5.85471	5.22393	1.16982e-14	4.27028e-12
ENSGALG00000015764		MD2	FABP5	-2.59038	-6.02259	8.56653	5.492e-17	4.93509e-14
ENSGALG00000002652		MD24	ENSGALG00000002652	-2.59252	-6.0315	0.483625	1.16877e-07	6.15772e-06
ENSGALG00000012357			CXCR4	-2.63542	-6.21355	7.15921	3.59306e-16	2.44831e-13
ENSGALG00000008257			MERTK	-2.6805	-6.41079	5.5018	2.5167e-14	7.69906e-12
ENSGALG00000011434			SLC11A1	-2.71839	-6.58137	2.80749	3.90466e-07	1.68671e-05
ENSGALG00000008888			IL1RAPL2H1	-2.74112	-6.68587	1.23186	0.000187577	0.00243302
ENSGALG00000000479			PADI3	-2.79792	-6.95436	5.06703	5.35316e-06	0.000141382
ENSGALG00000017331			GDPD5	-2.82302	-7.07642	2.33909	2.57707e-11	3.65836e-09
ENSGALG00000017183			MMP13	-2.84496	-7.18485	1.29233	4.91093e-08	2.93536e-06
ENSGALG00000005630		MD24	CRYBB1	-3.0679	-8.3855	0.75818	3.53291e-08	2.22901e-06
ENSGALG00000003361			TREM-B1	-3.12069	-8.69805	1.32994	3.15664e-08	2.04203e-06
ENSGALG00000020975		MD24	TMEM233	-3.13971	-8.81344	0.712158	6.27759e-08	3.54493e-06
ENSGALG00000015143		MD2	TTR	-3.24541	-9.48343	1.46632	4.46157e-09	3.93119e-07
ENSGALG00000019430		MD2	LOC420301	-3.39579	-10.5253	9.92738	1.79998e-15	8.76076e-13
ENSGALG00000017150			ARHGAP20	-3.51485	-11.4308	0.990599	1.83109e-10	2.0795e-08
ENSGALG00000023781			TREM2	-3.54894	-11.704	3.2102	1.89114e-13	4.20203e-11
ENSGALG00000008439			CD36	-3.63683	-12.4393	6.23864	7.52819e-18	8.54951e-15
ENSGALG00000016668		MD2	BD7	-4.01578	-16.176	2.24515	0.00434094	0.0256023
ENSGALG00000005546			GPR35	-4.09168	-17.0497	0.773066	4.68268e-14	1.27351e-11
ENSGALG00000024272			S100A9	-4.66507	-25.3703	8.40294	0.000479116	0.00490195
ENSGALG00000022817		MD2	GAL7	-4.9374	-30.6411	4.17509	0.000540031	0.00536931

## Sheet: DC_inherent
GeneID	QTLR from Smith et al. 2020	QTLR from Smith et al. 2011	GeneName	logFC	fold change	logCPM	PValue	FDR
ENSGALG00000010822			SPATA4	11.061	2136.51	1.55497	9.64032e-25	6.38575e-22
ENSGALG00000027062			LOC101749393	7.78141	220.008	1.2092	3.47117e-17	8.84347e-15
ENSGALG00000026193				6.81223	112.379	0.297427	9.09292e-15	1.6731e-12
ENSGALG00000023828			LDHD	6.73829	106.765	0.718983	3.96399e-16	8.75249e-14
ENSGALG00000026708				6.49295	90.0683	4.12077	7.29164e-36	1.44899e-32
ENSGALG00000015191		MD1	CD200R1L	6.45053	87.4586	2.5096	2.73379e-17	7.14815e-15
ENSGALG00000026415			LOC101749569	6.33016	80.4578	0.999886	1.52856e-15	3.09955e-13
ENSGALG00000027445				6.07259	67.3025	0.892813	1.16174e-13	1.6032e-11
ENSGALG00000027877				5.42834	43.0618	4.8383	4.49653e-25	3.19125e-22
ENSGALG00000024272			S100A9	5.21534	37.1512	8.18729	1.60459e-05	0.00041736
ENSGALG00000027406			LOC101751020	5.17268	36.0688	2.20161	1.33672e-14	2.37171e-12
ENSGALG00000008382			GNAI1	5.11955	34.7648	4.96403	7.77722e-34	1.28791e-30
ENSGALG00000017331			GDPD5	5.02471	32.5528	2.01365	8.50341e-14	1.207e-11
ENSGALG00000016837		MD2	MYO16	5.02182	32.4876	2.21693	1.1396e-09	9.20574e-08
ENSGALG00000004286		MD22	COL13A1	4.8777	29.3991	1.88832	1.66107e-12	1.89705e-10
ENSGALG00000022815		MD2	AvBD1	4.59511	24.1693	4.62234	4.99385e-05	0.00110131
ENSGALG00000016669		MD2	AvBD2	4.52659	23.0484	3.75071	0.000527806	0.00786249
ENSGALG00000014455	4		LPAR5	4.48707	22.4256	0.354378	7.9374e-09	5.22292e-07
ENSGALG00000026292			YF6	4.43677	21.6571	1.94893	4.55471e-08	2.39448e-06
ENSGALG00000016881		MD2	GPR183	4.42942	21.5471	3.63194	8.47089e-22	4.20834e-19
ENSGALG00000008932			ENTPD8	4.29865	19.6799	1.75349	5.89446e-13	7.14236e-11
ENSGALG00000008206		MD24	TESC	4.28563	19.5031	1.74439	2.63831e-07	1.19741e-05
ENSGALG00000014398		MD5	PPARGC1A	4.27514	19.3617	0.62965	4.02479e-08	2.13852e-06
ENSGALG00000029002			XG	4.20899	18.4941	1.19566	4.4445e-12	4.80006e-10
ENSGALG00000008696		MD23	WDR63	4.20291	18.4163	-0.0645895	3.24423e-08	1.77113e-06
ENSGALG00000002614			LOC100859374	4.14637	17.7085	1.0687	2.52638e-08	1.43441e-06
ENSGALG00000026352			LOC101750977	4.14541	17.6968	0.912168	4.68628e-07	1.973e-05
ENSGALG00000005546			GPR35	3.98526	15.8373	0.618419	6.62033e-09	4.41474e-07
ENSGALG00000001115			MMEL1	3.97104	15.682	1.37407	1.23205e-08	7.54179e-07
ENSGALG00000027739			CPNE9	3.9639	15.6046	7.38964	2.326e-22	1.21638e-19
ENSGALG00000023027				3.87746	14.6971	2.4445	6.52002e-14	9.66909e-12
ENSGALG00000000521			SPIRE2	3.82639	14.1859	3.0429	2.76277e-05	0.000679478
ENSGALG00000006323			LECT2	3.75994	13.5473	3.47508	0.000303264	0.00492364
ENSGALG00000027036			PKIB	3.72359	13.2103	3.83125	1.72705e-17	4.90286e-15
ENSGALG00000027318				3.71856	13.1643	1.69488	4.16936e-07	1.79337e-05
ENSGALG00000027501			ANPEP	3.71393	13.1221	5.36239	4.90838e-21	2.2168e-18
ENSGALG00000012801		MD16_17	LY86	3.67006	12.7291	8.68931	1.50356e-16	3.557e-14
ENSGALG00000018772			ZNF302	3.63006	12.3811	2.51268	1.89193e-09	1.48018e-07
ENSGALG00000020975		MD24	TMEM233	3.62862	12.3687	0.505451	2.85782e-07	1.28486e-05
ENSGALG00000006572		MD19_20_21	TNNT3	3.62311	12.3216	-0.169178	5.75235e-07	2.35207e-05
ENSGALG00000019755			CD300L-S1	3.61839	12.2813	7.60454	8.50467e-29	9.38916e-26
ENSGALG00000009256			LEFTY2	3.57213	11.8937	0.774327	1.0885e-05	0.000298767
ENSGALG00000023359			BTBD17	3.55839	11.781	0.469293	1.25078e-07	6.09205e-06
ENSGALG00000027955				3.51377	11.4222	2.73274	7.51697e-10	6.22405e-08
ENSGALG00000002444			MYO15L	3.43363	10.805	1.75623	2.86421e-08	1.59881e-06
ENSGALG00000027106			LOC426825	3.32892	10.0486	2.12165	3.07934e-08	1.70929e-06
ENSGALG00000008638			MMR1L3	3.32405	10.0147	2.8691	2.26349e-08	1.3e-06
ENSGALG00000009390			c-met	3.29592	9.82137	2.7044	9.3991e-09	6.06425e-07
ENSGALG00000005331			GJC2	3.2869	9.76015	1.31314	4.49429e-07	1.90834e-05
ENSGALG00000003899		MD10	RAB17	3.282	9.72701	4.39883	2.57777e-14	4.26879e-12
ENSGALG00000028147			CTSK	3.24318	9.46876	11.286	3.68099e-23	2.15143e-20
ENSGALG00000004521	12		GPX3	3.18043	9.06579	7.97231	9.40684e-21	3.73865e-18
ENSGALG00000019602			TARP	3.16304	8.95715	1.77937	7.66086e-05	0.00158911
ENSGALG00000007320			FXYD2	3.16001	8.93834	0.400388	1.35032e-06	4.81221e-05
ENSGALG00000000479			PADI3	3.08791	8.50266	4.8393	1.33118e-06	4.77493e-05
ENSGALG00000029079				3.04054	8.22799	0.964513	4.99892e-05	0.00110131
ENSGALG00000007416			CD3E	3.03995	8.22461	3.81739	7.14034e-07	2.83122e-05
ENSGALG00000007489		MD22	CNNM1	3.03472	8.19486	2.56561	1.25983e-08	7.63275e-07
ENSGALG00000011618			ADSSL1	3.02817	8.15777	3.55072	1.13886e-07	5.6297e-06
ENSGALG00000004050			CYP2W1	3.01596	8.089	0.351697	9.45491e-06	0.000263888
ENSGALG00000001702			EXOC3L1	3.01048	8.05831	4.29427	7.13253e-14	1.04219e-11
ENSGALG00000024348			LOC100859881	3.00468	8.026	2.44492	9.60054e-09	6.1148e-07
ENSGALG00000013117			PIK3C2G	2.88774	7.40108	3.27936	1.0565e-11	1.08221e-09
ENSGALG00000010911		MD23	CYP2J2	2.88387	7.38126	3.85275	1.07985e-13	1.51119e-11
ENSGALG00000017089			SLC46A3	2.88194	7.37139	6.78929	9.01942e-12	9.42909e-10
ENSGALG00000029047	14		TMEM204	2.8695	7.3081	2.7454	1.31206e-05	0.00035139
ENSGALG00000010663		MD19_20_21	TTC8	2.86841	7.30258	2.57419	2.98824e-09	2.24933e-07
ENSGALG00000010899			G6PC2	2.84297	7.17494	0.731143	4.56151e-06	0.000139886
ENSGALG00000004538		MD23	TNN	2.82386	7.08056	1.10419	1.23796e-05	0.000333342
ENSGALG00000006981			MCTP2	2.81579	7.04107	4.97534	1.48331e-12	1.73391e-10
ENSGALG00000026241			GRIN3B	2.79257	6.92864	-0.0190961	2.9635e-05	0.000721699
ENSGALG00000021318				2.79032	6.91782	-0.028436	8.80416e-06	0.000247813
ENSGALG00000026884			PINLYP	2.75266	6.73958	5.19847	6.79182e-12	7.2027e-10
ENSGALG00000022369			TMEM216	2.74698	6.71311	0.810613	3.75884e-06	0.000117446
ENSGALG00000008461			HGF/SF	2.72936	6.63162	5.48259	1.94867e-11	1.95576e-09
ENSGALG00000023824		MD22	LIPML5	2.72605	6.61644	0.86023	0.00115507	0.0148118
ENSGALG00000002740			MPP2	2.71805	6.57982	-0.108686	1.73308e-05	0.000446112
ENSGALG00000021226			LOC101750029	2.71089	6.54724	4.90018	1.58719e-13	2.09514e-11
ENSGALG00000008378		MD13	SRGAP3	2.71088	6.54721	2.92634	1.03277e-09	8.41116e-08
ENSGALG00000002652		MD24	ENSGALG00000002652	2.69232	6.46352	0.309184	6.62671e-06	0.000196546
ENSGALG00000008709		MD23	MCOLN3	2.68689	6.43925	5.19804	1.09101e-15	2.25839e-13
ENSGALG00000016791		MD2	SLC9A2	2.67246	6.37517	1.62928	0.00522862	0.0484622
ENSGALG00000001409	12		IL12B	2.6677	6.35414	0.333323	0.00151311	0.0182234
ENSGALG00000004111			GPR174	2.65246	6.28739	2.25959	1.2908e-06	4.64687e-05
ENSGALG00000028936			ALDH3B1	2.63768	6.22329	6.07826	1.7827e-18	5.90431e-16
ENSGALG00000000703			SLC45A3	2.63604	6.21622	5.51403	3.93414e-14	6.10775e-12
ENSGALG00000029173			LAT2	2.61567	6.12908	0.671736	0.000571572	0.00836533
ENSGALG00000023724			SNX20	2.59398	6.03763	1.17769	0.00102424	0.0133554
ENSGALG00000023936			CSGAH	2.57762	5.96955	3.27943	4.49698e-09	3.16894e-07
ENSGALG00000004760		MD24	TMEM116	2.55718	5.88555	2.12392	4.03248e-07	1.74964e-05
ENSGALG00000009473			EFCAB1	2.526	5.75972	1.87354	5.7256e-07	2.35081e-05
ENSGALG00000012357			CXCR4	2.51819	5.72862	6.98746	4.67846e-11	4.3854e-09
ENSGALG00000026436				2.50904	5.69241	2.83733	1.13686e-08	7.05993e-07
ENSGALG00000027839				2.49563	5.63975	1.37674	1.01243e-05	0.000280209
ENSGALG00000010793		MD19_20_21	SLC24A4	2.49137	5.6231	3.8167	5.08742e-07	2.11501e-05
ENSGALG00000023503		MD25_30	ENSGALG00000023503	2.47653	5.56556	2.98727	3.36747e-08	1.81843e-06
ENSGALG00000021512			LTB4R	2.46934	5.53791	5.98881	2.96851e-15	5.89903e-13
ENSGALG00000026600			C1orf198	2.4658	5.52434	7.59503	2.43472e-12	2.68793e-10
ENSGALG00000005772			BOK	2.44651	5.45096	1.11513	1.95447e-05	0.000495965
ENSGALG00000025881	2		CSF2RB	2.44562	5.44759	5.44255	2.60108e-11	2.58443e-09
ENSGALG00000008302			CIB1	2.40277	5.28817	8.0204	8.9547e-16	1.89306e-13
ENSGALG00000028115			SFN	2.37604	5.19111	2.40573	1.43328e-05	0.000379761
ENSGALG00000014079			SYTL2	2.37008	5.1697	0.826732	0.000149667	0.00275898
ENSGALG00000016079		MD2	OXR1	2.35616	5.12007	4.4079	6.79095e-09	4.49832e-07
ENSGALG00000016255		MD2	RPGR	2.35561	5.11811	2.82531	1.35126e-06	4.81221e-05
ENSGALG00000012061			GPD1L2	2.33519	5.04617	2.73379	0.000510341	0.00763667
ENSGALG00000007096			LOC100858114	2.3281	5.02142	0.288127	0.000532464	0.00792001
ENSGALG00000001094			ADGRD2	2.31729	4.98396	3.77094	5.19115e-06	0.000157254
ENSGALG00000027193			NUDT8	2.3132	4.96986	2.53043	7.33362e-07	2.89065e-05
ENSGALG00000025937			FXYD6	2.30337	4.93609	7.98178	1.60256e-13	2.09514e-11
ENSGALG00000004728		MD12	RGL1	2.3022	4.93211	7.22781	1.20768e-14	2.18172e-12
ENSGALG00000003490		MD19_20_21	LOC428812	2.30049	4.92624	3.14101	2.92526e-06	9.56097e-05
ENSGALG00000016074		MD2	RIMS2	2.29055	4.89242	3.34511	7.40002e-08	3.73232e-06
ENSGALG00000021399			ABCA8	2.28393	4.87004	2.61377	5.8397e-06	0.000174769
ENSGALG00000029093			LOC100858943	2.28156	4.86202	2.61891	1.1472e-05	0.000313375
ENSGALG00000026499			TNFRSF25H	2.27052	4.82498	2.6376	0.000622796	0.00892944
ENSGALG00000009871			RCOR3	2.26844	4.81801	3.41885	9.11504e-08	4.55111e-06
ENSGALG00000016602		MD2	ARHGAP6	2.25579	4.77597	3.57415	9.16332e-09	5.95077e-07
ENSGALG00000007976			ENSGALG00000007976	2.25001	4.75687	2.93092	7.20755e-05	0.00150135
ENSGALG00000011104			GCG	2.24449	4.73871	6.7166	2.85868e-06	9.37421e-05
ENSGALG00000001433			B3GNTL1	2.23846	4.71895	2.95754	3.17763e-06	0.000101521
ENSGALG00000016618		MD2	PNPLA4	2.23314	4.70157	1.46741	0.000384248	0.00605054
ENSGALG00000009269		MD19_20_21	PTGR2	2.22785	4.68436	2.37127	1.95671e-05	0.000495965
ENSGALG00000024449			RAMP2	2.21732	4.65028	2.35777	8.64649e-06	0.000244067
ENSGALG00000013478			S100A13	2.21511	4.64317	3.99304	3.38036e-06	0.000107308
ENSGALG00000006973		MD22	BLNK	2.20985	4.62626	4.86845	3.02429e-10	2.63591e-08
ENSGALG00000004515		MD24	KNTC1	2.20494	4.61054	5.34627	7.43445e-06	0.000215361
ENSGALG00000016884		MD2	SLC15A1	2.19384	4.57521	0.921436	0.000162368	0.00295567
ENSGALG00000012494			CD1A1	2.17627	4.51982	6.9578	3.2789e-08	1.78028e-06
ENSGALG00000028093			LOC100859075	2.17034	4.5013	0.210274	0.000595174	0.00859542
ENSGALG00000014877		MD25_30	EMB	2.16608	4.48802	4.83055	2.56357e-06	8.51894e-05
ENSGALG00000028810			CHCHD10	2.16169	4.47437	5.12001	1.76735e-08	1.04293e-06
ENSGALG00000005239		MD19_20_21	CYB561A3	2.15774	4.46215	7.55664	1.34131e-12	1.58658e-10
ENSGALG00000028218				2.1565	4.45831	3.09316	4.35248e-06	0.000133889
ENSGALG00000000584			ENSGALG00000000584	2.13959	4.40638	1.89704	3.90059e-05	0.000909772
ENSGALG00000008292		MD19_20_21	LRP4	2.12674	4.36729	2.09652	7.72197e-05	0.00159845
ENSGALG00000007334			ABAT	2.12511	4.36235	4.07585	2.81231e-08	1.57871e-06
ENSGALG00000016782		MD2	IL1R2	2.12481	4.36144	3.50727	0.00425898	0.0415012
ENSGALG00000006894			PLTP	2.12356	4.35769	8.63759	2.67463e-08	1.50995e-06
ENSGALG00000017036			LHFPL6	2.11867	4.34294	2.67858	3.19669e-05	0.000772806
ENSGALG00000019667				2.11815	4.34136	4.21449	7.50879e-08	3.76805e-06
ENSGALG00000027836			SPTBN4	2.11792	4.34068	0.913441	9.4948e-05	0.00190972
ENSGALG00000007526			ES1ML2	2.10966	4.31588	2.82731	0.00493572	0.0463967
ENSGALG00000028710			FAM180B	2.1058	4.30436	0.0276891	0.00087716	0.0117301
ENSGALG00000002525		MD22	RASGEF1A	2.10336	4.29708	1.68357	9.95272e-05	0.0019778
ENSGALG00000001048			OLFML2A	2.10092	4.28984	3.92747	2.88443e-09	2.18776e-07
ENSGALG00000000158			MHCDMA	2.08852	4.25311	3.83624	4.24592e-05	0.000974739
ENSGALG00000009105			DPP7	2.08424	4.24053	6.91795	2.9749e-13	3.78956e-11
ENSGALG00000003018		MD24	SCARB1	2.08392	4.23958	4.42379	4.45822e-09	3.16894e-07
ENSGALG00000008976			ADAM22	2.08288	4.23653	2.72997	0.000270926	0.00454717
ENSGALG00000017183			MMP13	2.08178	4.2333	1.23654	0.000455429	0.00698324
ENSGALG00000005792		MD22	ABCG2	2.06764	4.19201	6.37	2.97481e-11	2.89781e-09
ENSGALG00000007418			CD3D	2.05839	4.1652	4.22162	9.01411e-05	0.00183004
ENSGALG00000010365		MD19_20_21	ESRRB	2.05659	4.16001	1.77515	0.00011777	0.00227216
ENSGALG00000006955		MD22	CCNJ	2.05416	4.15301	2.98427	0.000328111	0.00528381
ENSGALG00000006992			MMP9	2.05318	4.15018	11.5535	5.07632e-05	0.00111098
ENSGALG00000017327			P2RY6	2.05242	4.148	5.22572	4.90582e-09	3.38502e-07
ENSGALG00000000771			PLA2G15	2.04317	4.12151	6.25705	1.2781e-07	6.19474e-06
ENSGALG00000016619		MD2	ZNF395	2.0425	4.11958	3.05447	5.02848e-05	0.00110537
ENSGALG00000023920	12		PHYKPL	2.03777	4.10609	1.97118	2.1312e-05	0.000537451
ENSGALG00000024049			RAB33A	2.02458	4.06874	1.48391	9.08539e-05	0.00183854
ENSGALG00000009718			FAM53B	2.02338	4.06536	2.08005	0.000582688	0.0084767
ENSGALG00000014824		MD25_30	PTGER4	2.00993	4.02764	1.966	0.000672601	0.00953346
ENSGALG00000008728			PTER	2.00322	4.00894	3.37128	3.00246e-06	9.71741e-05
ENSGALG00000027438			EXOSC5	1.99092	3.9749	3.61798	7.36045e-07	2.89065e-05
ENSGALG00000027429			HSD17B1	1.98904	3.96974	1.843	0.000126171	0.00240161
ENSGALG00000027632			ACYP2	1.98886	3.96924	0.557361	0.00143344	0.0174543
ENSGALG00000027231			NRARP	1.98858	3.96847	1.80027	0.000731157	0.0101678
ENSGALG00000002517			TMEM35B	1.98749	3.96547	2.77275	3.64853e-06	0.000115085
ENSGALG00000021362			GPRC5C	1.98627	3.96212	6.31886	3.2427e-09	2.42252e-07
ENSGALG00000007846				1.98304	3.95326	4.36781	9.84376e-09	6.22978e-07
ENSGALG00000005739		MD22	SCD	1.98247	3.95169	4.4083	8.17161e-06	0.000233314
ENSGALG00000017072			N4BP2L1	1.97893	3.94202	3.96493	0.000117366	0.00226877
ENSGALG00000028618			TRAPPC5	1.97717	3.9372	4.76807	2.32493e-07	1.06947e-05
ENSGALG00000002374			SLC9A9	1.97643	3.93518	4.02493	1.89031e-07	8.81788e-06
ENSGALG00000004181			GAA	1.97009	3.91791	7.28019	3.32321e-09	2.46413e-07
ENSGALG00000012116			EEPD1	1.96798	3.91221	6.64011	1.23723e-08	7.54179e-07
ENSGALG00000002028			GPRC5B	1.96194	3.89587	6.96268	4.42914e-05	0.00100246
ENSGALG00000002645		MD24	PIWIL1	1.96181	3.8955	2.30372	0.00011151	0.00218104
ENSGALG00000013378			CTSG	1.95972	3.88987	5.11763	4.32937e-07	1.84621e-05
ENSGALG00000021395			ABCA9	1.95638	3.88088	7.78048	1.77391e-08	1.04293e-06
ENSGALG00000026200			FAM134B	1.95357	3.87333	1.10929	0.000499068	0.00751324
ENSGALG00000014964			NT5DC1	1.9525	3.87045	4.52201	1.5297e-07	7.27228e-06
ENSGALG00000022316			LOC426106	1.94004	3.83715	4.01907	4.72209e-05	0.00105199
ENSGALG00000004475			ENSGALG00000004475	1.93755	3.83054	1.72582	0.00339653	0.0348695
ENSGALG00000004334			MYLK3	1.93619	3.82693	5.88679	5.14105e-09	3.52286e-07
ENSGALG00000009410			PEX1	1.9316	3.81477	5.023	4.19053e-10	3.62062e-08
ENSGALG00000016996			ITM2B	1.93148	3.81447	6.55951	4.08363e-12	4.45879e-10
ENSGALG00000028238			INAH	1.92516	3.7978	0.430556	0.00249111	0.0273802
ENSGALG00000017362	12		HAVCR1	1.92342	3.79322	1.13764	0.00372849	0.0375545
ENSGALG00000002722		MD13	MST1	1.89115	3.70931	6.12292	7.8374e-07	3.04189e-05
ENSGALG00000011826			PLBD1	1.8788	3.67769	7.63622	4.57026e-07	1.93234e-05
ENSGALG00000026855				1.87382	3.66501	1.29311	0.000751804	0.0104183
ENSGALG00000000141			BLB1	1.87178	3.65983	7.50794	9.53899e-07	3.52987e-05
ENSGALG00000027865			CD1.2	1.86894	3.65264	5.98919	1.11297e-06	4.03593e-05
ENSGALG00000010595		MD19_20_21	GPR65	1.86504	3.64279	5.32928	1.36769e-06	4.85334e-05
ENSGALG00000028143			GADD45B	1.86353	3.63898	6.83116	1.46824e-07	7.01369e-06
ENSGALG00000026093			PTPRN	1.84749	3.59874	1.21249	0.00335514	0.0345816
ENSGALG00000010593		MD19_20_21	GALC	1.84467	3.5917	6.7044	5.68682e-05	0.00121776
ENSGALG00000019284			AKR1B10L3	1.84081	3.58212	5.00731	4.9151e-08	2.57034e-06
ENSGALG00000018778			SLC48A1	1.83924	3.5782	5.06986	1.2044e-07	5.92421e-06
ENSGALG00000026613			S100A2H	1.83716	3.57306	7.25767	3.35172e-05	0.000798871
ENSGALG00000011722			STRA8	1.83408	3.56544	1.69171	0.00179963	0.0210367
ENSGALG00000007069			ADAMTS17	1.82174	3.53507	3.18597	0.000895158	0.0119226
ENSGALG00000010891			ABCB11	1.81842	3.52695	0.816478	0.00356152	0.0361833
ENSGALG00000012103		MD19_20_21	CCDC73	1.81619	3.52149	-0.266995	0.00224445	0.0251987
ENSGALG00000009746			ARSA	1.80167	3.48624	6.01957	6.40373e-10	5.34685e-08
ENSGALG00000026781			ALOX5AP	1.79798	3.47732	7.19967	6.91128e-07	2.75785e-05
ENSGALG00000016998			LPAR6	1.79434	3.46857	4.85322	6.50199e-07	2.62617e-05
ENSGALG00000013803			ADGRG6	1.79067	3.45976	5.75859	1.39542e-09	1.10919e-07
ENSGALG00000029043			LGALS1	1.76256	3.393	2.62221	6.85035e-05	0.00143901
ENSGALG00000024090		MD19_20_21	UNC93B1	1.76247	3.39279	7.20737	6.51082e-09	4.37105e-07
ENSGALG00000027191			TMEM186	1.75945	3.38568	5.10023	6.00998e-08	3.0781e-06
ENSGALG00000029072	14		NTN3	1.75916	3.38502	1.4341	0.00409059	0.0405225
ENSGALG00000003386		MD19_20_21	SPTB	1.75297	3.37052	2.86832	0.000970414	0.0128219
ENSGALG00000028354			METRNL	1.75165	3.36743	8.44279	1.8336e-06	6.32593e-05
ENSGALG00000008716			FLRT3	1.74898	3.36121	4.94875	7.93546e-07	3.06797e-05
ENSGALG00000027835			PCBD1	1.73735	3.33423	4.83848	2.67477e-06	8.84638e-05
ENSGALG00000004594	12		CD74	1.7351	3.32903	11.1955	5.27022e-08	2.74162e-06
ENSGALG00000028448			SH2D1B	1.73252	3.32308	2.08771	0.000492887	0.00744275
ENSGALG00000015053		MD25_30	GLDC	1.73247	3.32296	3.82047	0.00386511	0.0387134
ENSGALG00000015677		MD25_30	SUSD1	1.72095	3.29653	7.82785	8.59815e-09	5.62048e-07
ENSGALG00000010949			GPNMB	1.71745	3.28855	2.33059	0.000336532	0.00538451
ENSGALG00000026678			SLC27A2	1.71654	3.28646	1.43814	0.000822468	0.0111488
ENSGALG00000003608		MD19_20_21	LOC428816	1.71451	3.28186	0.720683	0.00185873	0.0214998
ENSGALG00000002353			C1orf216	1.71377	3.28016	3.25308	2.80183e-05	0.000687381
ENSGALG00000003175			STKLD1	1.70433	3.25878	2.5346	0.00032921	0.00529293
ENSGALG00000026895			WDR74	1.704	3.25802	2.02155	0.00272704	0.0293773
ENSGALG00000015441			CD247	1.7015	3.25239	2.31793	0.000555827	0.00818177
ENSGALG00000015675		MD2	ABCC13	1.69178	3.23056	6.48429	2.39997e-07	1.0989e-05
ENSGALG00000019710			LOC420370	1.67579	3.19493	1.70401	0.00252316	0.0276234
ENSGALG00000009207		MD8	TRIM2	1.67469	3.19251	4.47827	0.00447197	0.0431812
ENSGALG00000016820		MD2	GAS6	1.67369	3.19029	8.09849	2.18015e-08	1.25941e-06
ENSGALG00000007728		MD24	PRODH	1.6711	3.18457	2.05426	0.00162188	0.0193922
ENSGALG00000016590		MD2	TLR7	1.66319	3.16716	1.83094	0.00414796	0.0409405
ENSGALG00000021529		MD24	GP1BB	1.66141	3.16325	1.91022	0.000397065	0.00620321
ENSGALG00000009298			TNIK	1.6426	3.12229	5.89668	1.63331e-06	5.73449e-05
ENSGALG00000001882			TNFRSF18	1.6372	3.11061	4.63947	4.56401e-05	0.00102366
ENSGALG00000028845			CARTL	1.62878	3.09251	0.171687	0.00415893	0.0409405
ENSGALG00000008409			GSTO1	1.62406	3.08242	7.87265	1.08999e-06	3.9671e-05
ENSGALG00000028154			LOC100857615	1.61496	3.06302	3.80093	4.52639e-05	0.00101752
ENSGALG00000026262			PMP22	1.60954	3.05154	4.15832	0.000197509	0.00348428
ENSGALG00000006837		MD19_20_21	TSPAN4	1.6008	3.03312	6.09337	1.86739e-06	6.39807e-05
ENSGALG00000028960			NEU3	1.5985	3.02828	3.83272	4.24781e-05	0.000974739
ENSGALG00000008731			DZANK1	1.5944	3.01968	0.902966	0.00253286	0.0276859
ENSGALG00000005092		MD13	HDAC11	1.58921	3.00884	2.1342	0.00280232	0.0300689
ENSGALG00000009594			RARRES1	1.58778	3.00586	6.53176	0.00361942	0.0365993
ENSGALG00000012456	2		RAC2	1.57877	2.98714	5.39904	1.59862e-05	0.00041736
ENSGALG00000011572			ASPG	1.57655	2.98255	5.36838	5.39025e-07	2.2223e-05
ENSGALG00000016224		MD2	MAOA	1.57536	2.98011	6.03985	1.48238e-05	0.000391727
ENSGALG00000012613		MD25_30	FBP1	1.56558	2.95996	5.0085	2.23537e-06	7.47833e-05
ENSGALG00000000528			DBNDD1	1.56514	2.95906	2.19247	0.00107699	0.0139331
ENSGALG00000011900			NAGA	1.56474	2.95824	8.34366	1.8107e-08	1.0583e-06
ENSGALG00000022706			TPP1	1.5642	2.95714	8.15673	5.46953e-08	2.83048e-06
ENSGALG00000005298	15		ST6GALNAC6	1.55794	2.94433	3.48619	0.000163443	0.00296887
ENSGALG00000007434			RHBDF1	1.55706	2.94254	0.373981	0.00536959	0.0494002
ENSGALG00000015143		MD2	TTR	1.55402	2.93634	1.57321	0.00270301	0.0292011
ENSGALG00000011007			OSBPL3	1.55012	2.92842	4.90081	2.04888e-06	6.92439e-05
ENSGALG00000000516			FANCA	1.54512	2.91829	2.73269	0.00139148	0.0171535
ENSGALG00000011335			NHEJ1H	1.54345	2.9149	2.5418	0.000775928	0.0107227
ENSGALG00000000166			DMB2	1.54094	2.90984	5.33254	0.000590863	0.00855804
ENSGALG00000008319		MD24	PLBD2	1.54019	2.90832	7.36885	1.2472e-07	6.09205e-06
ENSGALG00000016322		MD1	GSTAL3	1.53959	2.90711	1.79389	0.00400476	0.039871
ENSGALG00000007053	10		FAM43A	1.53786	2.90363	3.28126	0.000720027	0.0100621
ENSGALG00000027851			LOC101748171	1.53652	2.90093	4.79808	9.81195e-06	0.000272323
ENSGALG00000023120			SULT1B1	1.52531	2.87849	4.92202	1.9206e-06	6.53529e-05
ENSGALG00000012978			CDYL2	1.52488	2.87763	2.99897	0.0011523	0.0148115
ENSGALG00000008661		MD23	CYR61	1.52036	2.86862	3.69138	0.000229236	0.00394063
ENSGALG00000012885		MD16_17	BCL2	1.51952	2.86696	2.38631	0.000704658	0.00993085
ENSGALG00000011488			CMTM7	1.51918	2.86628	5.50903	6.14248e-06	0.000183278
ENSGALG00000029174			AES	1.51737	2.86269	7.26951	9.98857e-07	3.66223e-05
ENSGALG00000003516		MD19_20_21	TCIRG1	1.51675	2.86145	9.6236	6.78507e-07	2.71841e-05
ENSGALG00000005359		MD22	ENSGALG00000005359	1.51331	2.85465	5.06017	6.36783e-05	0.00134333
ENSGALG00000006802		MD13	LAMB2	1.51297	2.85396	7.00065	0.000112714	0.00220025
ENSGALG00000027359				1.51046	2.84902	5.80311	6.70856e-06	0.000197793
ENSGALG00000012300			RAB32	1.5101	2.8483	7.55976	1.00386e-07	4.98716e-06
ENSGALG00000006876			CTSA	1.50699	2.84217	10.425	3.03215e-07	1.339e-05
ENSGALG00000010434			CP	1.50414	2.83656	3.23556	0.000232484	0.00398958
ENSGALG00000005175		MD19_20_21	BAAT	1.4988	2.82608	1.94782	0.00423566	0.0414227
ENSGALG00000007186			TMEM268	1.49771	2.82395	7.65925	1.91658e-06	6.53529e-05
ENSGALG00000012420	2		LGALS1	1.49463	2.81792	10.1715	3.07717e-06	9.89475e-05
ENSGALG00000011499		MD7	SCARB2	1.49237	2.81351	8.34465	4.75503e-07	1.98513e-05
ENSGALG00000014371			LGALS8	1.48635	2.80179	6.93783	1.44264e-06	5.1011e-05
ENSGALG00000025824				1.48419	2.7976	2.99698	0.000576575	0.00842477
ENSGALG00000027908			CYP2U1	1.48301	2.79532	3.81423	0.00135629	0.0167613
ENSGALG00000013095			DERA	1.47887	2.7873	7.42725	1.59584e-07	7.55059e-06
ENSGALG00000014674	4		CLSTN3	1.47736	2.78439	4.89602	2.73712e-05	0.000676518
ENSGALG00000013469			COX8A	1.47403	2.77797	4.51819	0.00207869	0.0236314
ENSGALG00000025738			ENSGALG00000025738	1.47208	2.77421	2.71645	0.00270581	0.0292011
ENSGALG00000004058			GPR146	1.47108	2.7723	6.63185	3.58011e-07	1.56705e-05
ENSGALG00000023042		MD25_30	CCDC112	1.46827	2.7669	1.41237	0.00470377	0.0446813
ENSGALG00000006003	12		LOC416292	1.46807	2.76652	3.41282	0.00246789	0.027155
ENSGALG00000016425			IAH1	1.46124	2.75345	5.41483	0.000123554	0.00236538
ENSGALG00000007016			FAM169B	1.45759	2.7465	4.04157	0.000120911	0.00231926
ENSGALG00000027133			CD83	1.45712	2.7456	6.72835	3.09251e-05	0.000751275
ENSGALG00000008959			EXD3H	1.45415	2.73995	4.1091	4.81586e-05	0.00106809
ENSGALG00000011162			CYP46A1	1.44674	2.72592	3.78083	0.000150735	0.00277352
ENSGALG00000011110			DPP4	1.43888	2.7111	8.8565	9.23242e-07	3.4357e-05
ENSGALG00000010889		MD23	HOOK1	1.43805	2.70954	2.90548	0.00238277	0.0264232
ENSGALG00000004948			GLA	1.43765	2.7088	7.22455	5.17894e-07	2.14408e-05
ENSGALG00000004870			PIH1D3	1.4361	2.70589	1.09932	0.00488285	0.0461179
ENSGALG00000028352	10		CPN2	1.43584	2.7054	3.96293	0.000449427	0.00691255
ENSGALG00000021325			LOC415708	1.43557	2.7049	5.94971	0.000127538	0.00242297
ENSGALG00000018702			ENSGALG00000018702	1.43482	2.70349	4.33512	0.00167719	0.0199206
ENSGALG00000014933		MD25_30	HEXB	1.43297	2.70003	9.14576	2.2098e-06	7.41776e-05
ENSGALG00000007462			CTSZ	1.43148	2.69724	10.6124	7.1897e-06	0.000208927
ENSGALG00000028174			SDPR	1.42532	2.68573	7.63438	1.04267e-06	3.8088e-05
ENSGALG00000002849			DCXR	1.42414	2.68355	4.35546	5.62717e-05	0.00120759
ENSGALG00000027872			STBD1H	1.42074	2.67724	4.15884	3.33127e-05	0.000798871
ENSGALG00000027181			EMC4	1.41848	2.67304	5.26616	1.89655e-05	0.000484426
ENSGALG00000004055			C7orf50	1.41778	2.67175	4.8152	0.00011479	0.002232
ENSGALG00000002587			CRCP	1.41685	2.67002	6.06701	8.07758e-07	3.09878e-05
ENSGALG00000013036			ATP6V1E1	1.41504	2.66668	9.989	7.19133e-06	0.000208927
ENSGALG00000002118			KCNMB1	1.41472	2.66608	4.93963	0.000453646	0.00696666
ENSGALG00000026652			CYBRD1	1.41097	2.65916	5.4806	6.20994e-05	0.00132108
ENSGALG00000009870		MD8	IL15	1.40343	2.6453	4.02614	0.000303028	0.00492364
ENSGALG00000014910		MD2	COLEC12	1.40314	2.64477	6.7992	0.000215555	0.00375747
ENSGALG00000014855		MD25_30	GHR	1.40269	2.64395	5.11105	4.37956e-05	0.000993499
ENSGALG00000016975			KCTD4	1.40234	2.6433	3.01546	0.000582506	0.0084767
ENSGALG00000021490			ADGRG3	1.40174	2.6422	4.67966	0.00121366	0.0153813
ENSGALG00000011608			INF2	1.39574	2.63123	8.67075	0.000142229	0.00264642
ENSGALG00000024466			CCL17	1.38649	2.61442	11.5696	0.00190761	0.0219375
ENSGALG00000028695			MMP14	1.38244	2.60708	3.03288	0.00104363	0.013555
ENSGALG00000000820			HTR1D	1.38153	2.60545	3.10213	0.00118894	0.0151647
ENSGALG00000007484		MD22	GOT1	1.37891	2.60072	5.97511	2.67991e-06	8.84638e-05
ENSGALG00000001606			INPP5B	1.37752	2.59821	3.82394	0.00114503	0.0147371
ENSGALG00000015086		MD2	OSBPL1A	1.37421	2.59226	4.77897	2.12174e-05	0.000536429
ENSGALG00000027047			LOC101750289	1.37012	2.58493	3.54873	0.000533353	0.00792137
ENSGALG00000008291			AP3S2	1.36606	2.57766	5.21378	3.51341e-05	0.000829198
ENSGALG00000016227		MD2	GPR34	1.36578	2.57716	4.51214	0.000805576	0.0109797
ENSGALG00000004276			CHST12	1.36147	2.56947	5.94916	2.52195e-06	8.40876e-05
ENSGALG00000003268			PPAPDC1B	1.35513	2.55821	5.0319	1.27255e-05	0.000341732
ENSGALG00000026516			C1orf123	1.35408	2.55634	3.29865	0.00132872	0.0165234
ENSGALG00000001688		MD24	SEPT5	1.34952	2.54828	7.95506	1.82361e-06	6.31336e-05
ENSGALG00000023684		MD22	R3HCC1L	1.34881	2.54702	4.19283	0.000140684	0.00262258
ENSGALG00000010703		MD19_20_21	DGLUCY	1.34061	2.53259	2.61168	0.00426039	0.0415012
ENSGALG00000009738			CTBP2	1.32683	2.50851	2.75639	0.00147681	0.0179384
ENSGALG00000003973			TLCD1	1.32485	2.50506	8.14298	5.45468e-05	0.00117821
ENSGALG00000005614		MD24	SRRD	1.32366	2.503	3.66073	0.000286837	0.00475002
ENSGALG00000006613		MD19_20_21	CTSD	1.31924	2.49534	10.0008	0.00119322	0.0151803
ENSGALG00000009770			RABL2B	1.31876	2.49452	2.31596	0.0047438	0.0449326
ENSGALG00000007695			SNAPC5	1.31822	2.49359	3.85003	0.000694165	0.00981113
ENSGALG00000001426			MECR	1.31341	2.48528	5.71769	0.000662426	0.00941612
ENSGALG00000007218	10		MB21D2	1.31213	2.48309	6.63721	1.14803e-05	0.000313375
ENSGALG00000028590			JMJD8	1.312	2.48285	3.89694	0.00117429	0.0149971
ENSGALG00000005477			MPHOSPH6	1.3081	2.47614	5.54625	0.000184111	0.0032725
ENSGALG00000011295			SOCS2	1.30737	2.47491	5.99015	6.90628e-06	0.000201826
ENSGALG00000008705			TRABD	1.30541	2.47155	6.93214	4.97694e-06	0.000151226
ENSGALG00000013232			RHBG	1.30511	2.47103	4.13687	0.000711329	0.00998313
ENSGALG00000027765			MMR1L1	1.30386	2.46889	3.24242	0.00353096	0.0359463
ENSGALG00000017247			PRCP	1.30373	2.46866	7.04146	3.12568e-05	0.000757481
ENSGALG00000004112			FUCA1	1.30029	2.46278	4.94054	3.36079e-05	0.000798871
ENSGALG00000001557			ACAD8	1.29911	2.46077	3.94376	0.000200874	0.00352631
ENSGALG00000026910			SMPD1	1.29583	2.45518	7.87072	0.000161232	0.00294485
ENSGALG00000028790			DNASE2B	1.29164	2.44806	7.42437	2.83937e-05	0.000694875
ENSGALG00000005845			SLC7A5	1.29056	2.44623	3.26627	0.00529029	0.0488516
ENSGALG00000011893			SLC38A6	1.2897	2.44477	7.24357	9.69592e-05	0.00194624
ENSGALG00000008143			UACA	1.2895	2.44443	5.22677	0.00328751	0.0339197
ENSGALG00000000731			THEMIS2	1.28868	2.44304	6.41473	0.000165298	0.00299708
ENSGALG00000005000		MD22	COMTD1	1.28692	2.44006	3.83026	0.00153826	0.0184592
ENSGALG00000005063	15	MD14	ST6GALNAC4	1.27935	2.42729	5.42297	0.000183345	0.00326473
ENSGALG00000019894		MD1	TMEM14A	1.27593	2.42155	5.45118	6.2225e-05	0.00132108
ENSGALG00000010326		MD19_20_21	FLVCR2	1.27323	2.41702	6.16215	0.000146738	0.00271001
ENSGALG00000008906			EHBP1	1.26755	2.40753	3.51534	0.00305987	0.0321723
ENSGALG00000025893			TMEM79	1.26593	2.40483	5.23286	0.000962121	0.0127292
ENSGALG00000026557			PGF	1.26232	2.39881	3.34759	0.00315018	0.0328784
ENSGALG00000005626		MD24	TPST2	1.25507	2.38679	3.96868	0.000633513	0.00904395
ENSGALG00000014813		MD25_30	HOMER1	1.25385	2.38478	2.56373	0.00404229	0.0402044
ENSGALG00000001612			HEXDC	1.25321	2.38371	3.78394	0.00130108	0.0162547
ENSGALG00000011278		MD4	ENSGALG00000011278	1.25201	2.38174	8.49573	1.16073e-05	0.000315109
ENSGALG00000027845			RYBP	1.25149	2.38087	3.97122	0.000388994	0.00609628
ENSGALG00000015030		MD2	NPC1	1.24383	2.36826	8.56786	4.11809e-05	0.000949357
ENSGALG00000004725		MD24	AC002996.1H	1.24326	2.36733	6.38964	1.36691e-05	0.000364118
ENSGALG00000026510			FCER2	1.23759	2.35804	7.37599	0.00150787	0.0182044
ENSGALG00000001007			MMP15	1.23705	2.35716	8.49655	0.000273494	0.00456712
ENSGALG00000023621		MD22	SFXN3	1.23589	2.35527	4.36114	0.000461356	0.00705236
ENSGALG00000023723			PQLC2	1.23232	2.34945	8.11534	6.25579e-05	0.00132532
ENSGALG00000011679		MD9	DIRC2	1.23086	2.34708	3.40038	0.0017768	0.0208433
ENSGALG00000017675		MD19_20_21	NDUFS8	1.23064	2.34671	6.86899	0.00013822	0.00258635
ENSGALG00000000954			SMPD2	1.22069	2.33058	4.50972	0.000711358	0.00998313
ENSGALG00000027074			CD244	1.21924	2.32824	7.04454	1.75883e-05	0.000451568
ENSGALG00000006483			AMOTL2H	1.21904	2.32792	3.47381	0.00150297	0.0181673
ENSGALG00000005675			PTTG1IP	1.21779	2.32591	6.78288	8.50325e-06	0.000240707
ENSGALG00000004300		MD19_20_21	PTDSS2	1.21457	2.32072	5.33535	0.000205068	0.00358725
ENSGALG00000022030			PGAP3	1.20777	2.30981	4.72398	0.000986269	0.0129624
ENSGALG00000000785			HYAL1	1.20563	2.30638	5.2748	0.000295276	0.00486544
ENSGALG00000008518			GSL	1.2039	2.30361	7.51233	2.47563e-05	0.000616487
ENSGALG00000025911			ARHGDIG	1.20388	2.30358	3.49133	0.00180716	0.0210758
ENSGALG00000006259			KIRREL	1.2034	2.30282	5.07153	0.000879103	0.0117403
ENSGALG00000016102	8		CYP26B1	1.20139	2.29962	5.14767	0.00171474	0.0203031
ENSGALG00000025440			gga-mir-1797	1.19994	2.2973	3.75258	0.00211544	0.0240217
ENSGALG00000008133		MD22	AS3MT	1.19691	2.29248	4.58305	0.000704513	0.00993085
ENSGALG00000007018			SLC26A11	1.1955	2.29024	4.89101	0.000171965	0.00310432
ENSGALG00000011481			GPD1L	1.19514	2.28967	6.38343	3.99984e-05	0.000928562
ENSGALG00000027411			ANAPC15	1.19419	2.28817	4.21826	0.0022002	0.0247579
ENSGALG00000028264			TMEM55A	1.1938	2.28754	5.28383	6.62409e-05	0.00139443
ENSGALG00000011203		MD7	HPSE	1.18681	2.27649	5.87779	0.00134696	0.0166875
ENSGALG00000025747			NQO2	1.18577	2.27484	5.06357	0.000103701	0.00204846
ENSGALG00000004793			NXN	1.18476	2.27325	4.64224	0.000845885	0.0114063
ENSGALG00000016851		MD2	ARHGEF7	1.18443	2.27274	5.10651	0.000311034	0.00503073
ENSGALG00000001333			MRRF	1.18399	2.27204	3.65743	0.00129552	0.0162213
ENSGALG00000002067			ALG1L2H	1.1823	2.26939	4.36777	0.000712671	0.00998745
ENSGALG00000001938		MD23	SLC25A24	1.18033	2.26629	7.52126	5.28054e-05	0.00114808
ENSGALG00000024103			TACC1	1.17847	2.26336	7.21515	0.000113369	0.00220869
ENSGALG00000015474			CD80	1.17784	2.26237	6.01921	0.00115531	0.0148118
ENSGALG00000020614		MD23	TM2D1	1.17141	2.25232	4.97911	0.0001746	0.00312972
ENSGALG00000007713			CD300LG	1.17034	2.25065	7.75997	0.000441128	0.00681656
ENSGALG00000001666			RPAIN	1.16968	2.24962	4.21178	0.000590762	0.00855804
ENSGALG00000011096			ABCB10	1.16456	2.24165	3.95769	0.00146523	0.0178195
ENSGALG00000013773			FUCA2	1.16402	2.24081	5.52887	0.000408069	0.00635514
ENSGALG00000012269			VCPKMT	1.1638	2.24046	4.72376	0.00314064	0.0328132
ENSGALG00000004638			HEPH	1.16186	2.23746	7.2541	3.66171e-05	0.000862151
ENSGALG00000011056			EGLN1	1.16055	2.23543	7.91185	0.000174323	0.00312972
ENSGALG00000002225			RFFL	1.15987	2.23437	5.23233	0.000301407	0.00491754
ENSGALG00000014852		MD2	LOC770011	1.15786	2.23126	6.57677	0.00123721	0.0155803
ENSGALG00000001184			COQ9	1.15651	2.22918	3.97158	0.00122568	0.0155006
ENSGALG00000026547			TPGS2	1.15213	2.22242	5.18931	0.00020543	0.00358727
ENSGALG00000015995	8		PTPRA	1.15173	2.22179	6.87381	2.36802e-05	0.000592661
ENSGALG00000006174		MD22	VSTM4	1.14853	2.21688	4.242	0.000869408	0.0116736
ENSGALG00000005473			PNAT3	1.14237	2.20743	5.60413	0.000408985	0.00635942
ENSGALG00000003732			UCK1	1.14161	2.20628	8.04574	0.00035396	0.00562287
ENSGALG00000013777			PEX3	1.13973	2.20339	5.2601	0.000496043	0.00747903
ENSGALG00000009778			HCLS1	1.13447	2.19538	8.43658	0.00240155	0.0266018
ENSGALG00000011803			EMP1	1.13235	2.19215	7.11155	4.07781e-05	0.000942258
ENSGALG00000016911		MD2	RNF219	1.12948	2.18779	5.12508	0.000665559	0.00944714
ENSGALG00000003389			GILT	1.12702	2.18406	10.986	0.000386823	0.00607185
ENSGALG00000010437			HPS3	1.12665	2.18351	5.09862	0.00215722	0.0244125
ENSGALG00000003433			DPEP2	1.12488	2.18083	6.20197	0.000228489	0.0039346
ENSGALG00000003832		MD13	TEX264	1.12061	2.1744	5.84357	0.000235645	0.00403685
ENSGALG00000011592		MD9	MRAS	1.12029	2.17391	4.38427	0.00163207	0.0194701
ENSGALG00000011541			BIN1	1.11973	2.17306	4.73376	0.00453729	0.0436423
ENSGALG00000016713		MD2	PLA2G7	1.11635	2.16797	7.4545	0.000134411	0.00252937
ENSGALG00000008525			ABHD12	1.1116	2.16085	9.88553	5.59608e-05	0.00120352
ENSGALG00000012101			AP5M1	1.11116	2.16019	6.23363	0.000371702	0.00588094
ENSGALG00000021559			CD14	1.10932	2.15744	4.45638	0.00205521	0.023445
ENSGALG00000018760			LAMTOR2	1.10457	2.15035	5.16805	0.00168471	0.0199753
ENSGALG00000005257		MD23	VCAM1	1.10424	2.14985	5.29495	0.00180722	0.0210758
ENSGALG00000006511			BCL2A1	1.10186	2.14631	4.43756	0.00243405	0.026872
ENSGALG00000019017			GLTP	1.09863	2.14152	5.53196	0.000800411	0.0109544
ENSGALG00000009856			GNS	1.09717	2.13934	11.38	0.000115217	0.00223593
ENSGALG00000009898		MD8	GAB1	1.0963	2.13806	6.06757	0.00051796	0.00773902
ENSGALG00000011904			TRMT5	1.09574	2.13722	5.16831	0.000786283	0.0108057
ENSGALG00000004589			OPHN1	1.093	2.13317	7.89497	7.85391e-05	0.00162238
ENSGALG00000007936			PGK1	1.08866	2.12676	9.37338	9.20814e-05	0.0018596
ENSGALG00000002080			DOCK2	1.0873	2.12477	5.64401	0.000202192	0.00354318
ENSGALG00000009505			PNPLA8	1.08728	2.12473	4.96903	0.000541543	0.0080071
ENSGALG00000007960			AHCYL2	1.08358	2.11929	6.85272	0.000183204	0.00326473
ENSGALG00000013031			CECR1	1.08031	2.1145	4.53599	0.00422413	0.0413507
ENSGALG00000016172		MD2	RPLP1	1.07959	2.11343	8.60039	0.00119156	0.0151786
ENSGALG00000002728			SLC16A3	1.077	2.10965	7.08401	0.000430278	0.00668007
ENSGALG00000006966		MD22	ZNF518A	1.07523	2.10706	4.62134	0.00268642	0.0290765
ENSGALG00000012792	2		HIPK2	1.06931	2.09843	7.6964	0.000134308	0.00252937
ENSGALG00000008571			PEX6	1.06899	2.09796	4.38088	0.00294601	0.0312397
ENSGALG00000009536			TCN2	1.05983	2.08469	5.01399	0.000644052	0.00918121
ENSGALG00000009940			SLC35E3	1.05794	2.08196	7.67669	9.02496e-05	0.00183004
ENSGALG00000016289		MD1	DST	1.0551	2.07787	6.65688	0.000771749	0.0106798
ENSGALG00000004325		MD22	P4HA1	1.05364	2.07576	7.19128	0.000354259	0.00562287
ENSGALG00000000356			SLC37A2	1.0493	2.06952	8.39205	0.00049001	0.00741056
ENSGALG00000012964		MD16_17	ANKH	1.04669	2.06579	7.01161	0.000174818	0.00312972
ENSGALG00000004585		MD22	SLC29A3	1.04454	2.06271	4.34221	0.00177432	0.0208388
ENSGALG00000000742			PIM1	1.04242	2.05968	4.79397	0.0018101	0.0210846
ENSGALG00000006783	10		PLOD2	1.04141	2.05823	6.71152	0.000174011	0.00312972
ENSGALG00000005336			GUK1	1.0398	2.05594	4.35633	0.00359594	0.0364213
ENSGALG00000014551			TTC38	1.03505	2.04919	4.18456	0.00305195	0.032123
ENSGALG00000004628			CTNS	1.03294	2.04619	6.91409	0.000385316	0.00605775
ENSGALG00000027621				1.0283	2.03962	5.38116	0.0011616	0.0148542
ENSGALG00000002473			GPR157	1.02556	2.03575	4.74687	0.00290468	0.0309666
ENSGALG00000008818			IDH1	1.02287	2.03195	7.98764	0.000894791	0.0119226
ENSGALG00000006942		MD24	PIK3IP1	1.0217	2.03031	6.92919	0.000480434	0.00728792
ENSGALG00000011241		MD4	RFTN1	1.0207	2.0289	4.33644	0.00469157	0.0446094
ENSGALG00000018386				1.0179	2.02497	9.63397	0.00106158	0.01377
ENSGALG00000006937		MD13	P4HTM	1.01172	2.01631	3.87221	0.00323545	0.033627
ENSGALG00000026796			SNAPIN	1.00723	2.01005	5.00486	0.00389504	0.0389739
ENSGALG00000003333			GHDC	1.00603	2.00837	4.65186	0.00434852	0.0422459
ENSGALG00000026940			TTYH2	1.00365	2.00507	6.883	0.000274946	0.00458366
ENSGALG00000013224			SOS1	1.00339	2.0047	7.29786	0.000814579	0.011072
ENSGALG00000012448			ORC4	1.00053	2.00074	4.66577	0.00424695	0.0414788
ENSGALG00000018384				1.00033	2.00046	10.2007	0.00503912	0.0472346
ENSGALG00000016807		MD2	LIMS1	-1.00151	-2.00209	5.57177	0.000937037	0.0124304
ENSGALG00000003475			ACLY	-1.00255	-2.00353	6.84889	0.000717449	0.0100402
ENSGALG00000014428	4		TAPBPL	-1.00313	-2.00434	4.81144	0.00151711	0.0182494
ENSGALG00000012193			FKBP9	-1.00574	-2.00798	5.53145	0.00132678	0.0165199
ENSGALG00000016261		MD2	CYBB	-1.00606	-2.00842	8.87934	0.00119919	0.0152368
ENSGALG00000006407		MD19_20_21	DDTNFR23	-1.00641	-2.00891	4.66494	0.00214904	0.0243754
ENSGALG00000012546	2		MCM5	-1.01159	-2.01613	5.65537	0.000839403	0.0113474
ENSGALG00000007493			NSDHL	-1.01267	-2.01765	4.4036	0.00424975	0.0414788
ENSGALG00000010733	6		CEP170	-1.01896	-2.02646	6.83923	0.0005096	0.00763667
ENSGALG00000013941			PDE7B	-1.02027	-2.02829	5.94749	0.000780822	0.0107753
ENSGALG00000012348			MCM6	-1.02138	-2.02987	5.95287	0.00149043	0.0180597
ENSGALG00000009398			TES	-1.02147	-2.02999	5.2403	0.00203246	0.0232388
ENSGALG00000003045			E2F1	-1.0216	-2.03016	5.38374	0.000790306	0.010846
ENSGALG00000009086			EHD3	-1.02309	-2.03226	6.2587	0.000910858	0.0120993
ENSGALG00000003628			TLN2H1	-1.02536	-2.03547	4.56395	0.00444653	0.0430612
ENSGALG00000006121		MD19_20_21	PIK3C2A	-1.02565	-2.03588	6.61674	0.00217465	0.0245538
ENSGALG00000016373		MD2	ATAD2	-1.02711	-2.03794	5.5799	0.00150012	0.0181549
ENSGALG00000014122			CYB5R3	-1.03011	-2.04218	8.43611	0.000363239	0.0057562
ENSGALG00000017644			COTL1	-1.03048	-2.0427	8.87822	0.000811977	0.0110518
ENSGALG00000017171			CWF19L2	-1.03265	-2.04578	3.65499	0.00492716	0.0463601
ENSGALG00000006193		MD13	TXNRD3	-1.03917	-2.05505	5.91321	0.000330339	0.00530251
ENSGALG00000021251			DDX6	-1.05031	-2.07098	6.08872	0.000972683	0.0128345
ENSGALG00000016964			EPSTI1	-1.05138	-2.07251	6.02461	0.000439383	0.00681078
ENSGALG00000016572		MD2	C3H8ORF80	-1.05608	-2.07927	4.47072	0.00284881	0.030469
ENSGALG00000013603			MYCT1	-1.05668	-2.08014	4.33813	0.00165043	0.0196626
ENSGALG00000011998			SEC24D	-1.05812	-2.08222	5.60924	0.000219321	0.00379646
ENSGALG00000015529		MD5	WFS1	-1.06021	-2.08523	6.06406	0.000263502	0.00443756
ENSGALG00000003072			RPA1	-1.06257	-2.08865	6.56019	0.000221905	0.00383451
ENSGALG00000008956			CCDC186	-1.0644	-2.09129	5.76289	0.00442233	0.0428685
ENSGALG00000001945		MD13	RFT1	-1.0723	-2.10278	5.12959	0.000445135	0.00685715
ENSGALG00000017220			TAF1D	-1.07489	-2.10657	4.55986	0.00123657	0.0155803
ENSGALG00000009579			IQCJ-SCHIP1	-1.07777	-2.11077	4.92625	0.00303433	0.0319714
ENSGALG00000006900			ST6GALNAC2L	-1.08244	-2.11761	4.93418	0.000830737	0.0112455
ENSGALG00000000241		MD25_30	STARD4	-1.08649	-2.12356	6.12905	0.000349235	0.0055609
ENSGALG00000009050		MD19_20_21	CAPN3	-1.09085	-2.12999	7.04052	9.88867e-05	0.00196902
ENSGALG00000024033			PHLDB1	-1.0915	-2.13095	5.84904	0.00463323	0.0442227
ENSGALG00000007887			AAGAB	-1.09222	-2.13202	4.49025	0.0013977	0.0171747
ENSGALG00000014627		MD13	FRMD4B	-1.0927	-2.13273	7.55177	0.000218475	0.00379433
ENSGALG00000004106		MD19_20_21	DHCR7	-1.10209	-2.14665	7.24194	0.000153736	0.0028183
ENSGALG00000009364			PRKCI	-1.10789	-2.15531	3.78503	0.00171849	0.0203031
ENSGALG00000016611		MD2	WWC3	-1.11613	-2.16765	4.75263	0.00326976	0.0338068
ENSGALG00000016420		MD2	SH3KBP1	-1.11783	-2.1702	8.79196	0.000270289	0.00454415
ENSGALG00000015624		MD25_30	VCAN	-1.11943	-2.17261	6.53554	0.00229262	0.0255949
ENSGALG00000016480		MD2	SDC1	-1.12035	-2.174	8.78501	9.86061e-05	0.00196737
ENSGALG00000012808		MD16_17	CDYL	-1.12081	-2.1747	4.71443	0.000781904	0.0107753
ENSGALG00000014262		MD5	APBB2	-1.13306	-2.19324	5.96897	9.84289e-05	0.00196737
ENSGALG00000003362			ACSS2	-1.13409	-2.19479	9.29334	0.0029154	0.0310476
ENSGALG00000002764			ATP1B3	-1.13896	-2.20223	7.68123	4.49309e-05	0.00101462
ENSGALG00000001277			STAG1	-1.14765	-2.21553	5.46876	0.000218815	0.00379433
ENSGALG00000007712			MYO1B	-1.148	-2.21607	4.59421	0.00073168	0.0101678
ENSGALG00000002005			LOC419429	-1.15053	-2.21996	5.65981	0.000106808	0.00209733
ENSGALG00000012761	2		DRAM1	-1.15176	-2.22185	6.58448	0.000287926	0.00476012
ENSGALG00000004195			KIF4A	-1.1527	-2.2233	5.78766	0.00255688	0.0279177
ENSGALG00000016676		MD2	MCM3	-1.15557	-2.22773	5.78826	0.000298625	0.00489627
ENSGALG00000005882			LRCH2	-1.15739	-2.23053	5.45935	0.00197556	0.0226665
ENSGALG00000014140			ARFGAP3	-1.16153	-2.23694	6.45783	3.46768e-05	0.000822311
ENSGALG00000012484			RIF1	-1.16275	-2.23884	5.07718	0.00363714	0.0367262
ENSGALG00000000385			DHDDS	-1.1633	-2.2397	7.44092	1.85989e-05	0.000476285
ENSGALG00000011046			SNX10	-1.16334	-2.23976	7.14569	0.000379351	0.00598291
ENSGALG00000001971			UBE2O	-1.16504	-2.2424	5.37496	0.00158174	0.0189579
ENSGALG00000007943			lasp-2	-1.16731	-2.24593	3.68201	0.00377155	0.0378527
ENSGALG00000009519		MD19_20_21	ARG2	-1.1693	-2.24903	3.45104	0.00457117	0.0438573
ENSGALG00000003039			SRM	-1.17105	-2.25175	5.52409	0.00025046	0.00425743
ENSGALG00000005966		MD13	SEC61A1	-1.17162	-2.25264	6.76672	0.000311383	0.00503073
ENSGALG00000017126			ZDHHC20	-1.17427	-2.25679	5.48809	0.000253109	0.00429162
ENSGALG00000016206		MD2	AGPAT3	-1.1743	-2.25684	4.63237	0.000629712	0.00900262
ENSGALG00000011071		MD19_20_21	CLMN	-1.17873	-2.26378	4.47726	0.00223222	0.0250897
ENSGALG00000010560			EIF2AK2	-1.18172	-2.26847	5.50483	0.00014255	0.00264744
ENSGALG00000004336			INPPL1	-1.18369	-2.27157	4.99113	0.00536302	0.0493855
ENSGALG00000002786			PSTPIP1	-1.18463	-2.27305	6.1568	0.000217149	0.00377863
ENSGALG00000002540		MD23	RGS2	-1.187	-2.27678	8.13476	0.0021881	0.0246775
ENSGALG00000012714	2		TXNRD1	-1.18767	-2.27785	8.72969	8.38368e-05	0.00171753
ENSGALG00000015396			CD200	-1.19025	-2.28192	3.55534	0.0035795	0.0363289
ENSGALG00000002042			KNOP1	-1.19136	-2.28368	4.81349	0.000300666	0.00491352
ENSGALG00000010628	7		ACSL1	-1.19171	-2.28424	7.31337	0.00246359	0.0271377
ENSGALG00000012696		MD16_17	RANBP9	-1.19399	-2.28785	8.01681	1.15252e-05	0.000313737
ENSGALG00000012726	2		HSP90B1	-1.19753	-2.29347	10.338	0.0002999	0.00490907
ENSGALG00000005135			SERPINE2	-1.20654	-2.30784	8.30163	0.000250664	0.00425743
ENSGALG00000007233			P4HB	-1.20722	-2.30893	9.26626	1.49855e-05	0.000394816
ENSGALG00000001332			RBL1	-1.21216	-2.31684	5.07855	0.000320415	0.00516826
ENSGALG00000004700		MD12	NCF2	-1.21275	-2.31779	9.99829	0.000137768	0.00258501
ENSGALG00000019795			ENSGALG00000019795	-1.21401	-2.31981	5.07541	0.000225541	0.00389058
ENSGALG00000025946			MOB3C	-1.21789	-2.32606	5.7638	9.27468e-05	0.00186923
ENSGALG00000016852		MD2	TNFSF13B	-1.2191	-2.32802	6.16804	2.40788e-05	0.000601123
ENSGALG00000008551			CRELD2	-1.2224	-2.33335	5.83813	0.000462514	0.0070592
ENSGALG00000003409			SOGA1	-1.22344	-2.33502	6.3491	0.00272899	0.0293773
ENSGALG00000011571			AGPAT4	-1.22422	-2.33629	4.38333	0.000466349	0.00709594
ENSGALG00000015459			ZFP92	-1.22452	-2.33678	3.22219	0.00207007	0.0235604
ENSGALG00000007128			SH3BGRL	-1.22805	-2.34249	6.99356	8.09421e-05	0.00166509
ENSGALG00000012057			TRANK1	-1.23827	-2.35916	6.56731	0.00419664	0.0411542
ENSGALG00000016886		MD2	FARP1	-1.23965	-2.36142	4.20625	0.00143345	0.0174543
ENSGALG00000016075		MD2	DCSTAMP	-1.24063	-2.36301	6.65995	8.70116e-05	0.00177525
ENSGALG00000028501			DCK	-1.24616	-2.3721	4.265	0.00260986	0.0284026
ENSGALG00000005769		MD19_20_21	WEE1	-1.24788	-2.37493	3.75975	0.00293816	0.031223
ENSGALG00000011389			TRAF3	-1.24964	-2.37783	4.19494	0.00101284	0.0132242
ENSGALG00000028217			CSF1	-1.25132	-2.3806	6.2439	0.00143307	0.0174543
ENSGALG00000015352		MD25_30	GAK	-1.25175	-2.3813	4.76322	0.00313013	0.0327723
ENSGALG00000012104			ANLN	-1.2545	-2.38584	5.44342	0.00226693	0.0253651
ENSGALG00000010926		MD7	SPP1	-1.25512	-2.38687	13.6432	0.00016924	0.00306296
ENSGALG00000009847		MD19_20_21	STXBP6	-1.26073	-2.39617	3.37706	0.00392976	0.0392029
ENSGALG00000023689			ASS1	-1.26173	-2.39782	8.88554	0.000705634	0.00993085
ENSGALG00000010098		MD11	SLC6A9	-1.26415	-2.40186	2.64753	0.00404805	0.0402215
ENSGALG00000008497			SLC38A2	-1.26914	-2.41018	9.00557	3.3589e-05	0.000798871
ENSGALG00000015412			ARL13B	-1.27073	-2.41284	4.00989	0.000396516	0.00620321
ENSGALG00000011623			ADAMTS3	-1.27139	-2.41393	6.25043	0.00027336	0.00456712
ENSGALG00000005232		MD22	USP54	-1.27478	-2.41962	4.40082	0.000565715	0.00830273
ENSGALG00000006461			UBE3C	-1.27759	-2.42434	5.27889	0.000456269	0.00698535
ENSGALG00000007659			HYOU1	-1.27846	-2.42579	8.48017	9.32455e-06	0.000260982
ENSGALG00000005065		MD12	PLA2G4A	-1.27953	-2.4276	7.98123	3.49744e-06	0.000110671
ENSGALG00000019552		MD16_17	SERPINB2	-1.27996	-2.42832	7.40355	0.000537119	0.00796419
ENSGALG00000004812		MD12	FAM129A	-1.28688	-2.44	6.1274	9.82145e-05	0.00196737
ENSGALG00000013902		MD2	PTPRM	-1.28742	-2.4409	3.34096	0.0049112	0.0462537
ENSGALG00000015656		MD25_30	AKAP2	-1.28797	-2.44184	2.99538	0.00469171	0.0446094
ENSGALG00000028805				-1.28961	-2.44461	3.2573	0.00489444	0.0461396
ENSGALG00000001304			TMEM52H	-1.29056	-2.44624	8.00746	1.60429e-05	0.00041736
ENSGALG00000027871			MAD2L1BP	-1.30543	-2.47158	3.96735	0.000609875	0.00875682
ENSGALG00000015360		MD1	KIAA1524	-1.31238	-2.48351	3.91345	0.00507327	0.0474652
ENSGALG00000002963			PID1	-1.31775	-2.49277	5.72927	5.44579e-05	0.00117821
ENSGALG00000002346			CLSPN	-1.31922	-2.49531	3.62662	0.00325506	0.033725
ENSGALG00000000379			ITGB3	-1.31979	-2.4963	9.46041	0.000116939	0.00226493
ENSGALG00000013233				-1.3223	-2.50064	3.06163	0.00268525	0.0290765
ENSGALG00000001491			NCAPD3H1	-1.32803	-2.5106	3.88434	0.00353917	0.035993
ENSGALG00000005857		MD22	ALOX5	-1.3316	-2.51682	6.09582	5.47174e-05	0.00117933
ENSGALG00000002102			ENSGALG00000002102	-1.33932	-2.53032	3.02089	0.00165306	0.0196705
ENSGALG00000013209		MD1	SLC39A6	-1.33978	-2.53112	3.71471	0.000852605	0.011479
ENSGALG00000002781			BRCA1	-1.34069	-2.53272	3.79631	0.00472418	0.0448323
ENSGALG00000006830		MD19_20_21	CHID1	-1.34304	-2.53685	2.8542	0.0017401	0.0205096
ENSGALG00000003580			MMP2	-1.3468	-2.54348	8.02316	2.62731e-05	0.000652623
ENSGALG00000003922			TOP2A	-1.34934	-2.54795	5.72709	0.000729877	0.0101678
ENSGALG00000015929		MD2	FAM92A1	-1.35209	-2.55281	2.85739	0.00457737	0.0438573
ENSGALG00000000486		MD5	PGM2	-1.35297	-2.55438	6.83946	1.44862e-06	5.10407e-05
ENSGALG00000006872		MD24	PISD	-1.35442	-2.55695	5.69235	2.03641e-06	6.90571e-05
ENSGALG00000015701		MD2	CXADR	-1.35518	-2.55829	4.27924	0.000623803	0.00893099
ENSGALG00000007409			SCN4B	-1.35635	-2.56037	1.75528	0.00511543	0.0477497
ENSGALG00000028708			FAM107B	-1.36182	-2.5701	4.66407	0.00296199	0.0313422
ENSGALG00000006775			TGM2	-1.36366	-2.57338	5.69149	0.00023838	0.00407667
ENSGALG00000014369			EDARADD	-1.37225	-2.58874	2.32631	0.00299827	0.0316791
ENSGALG00000006354			GAL3ST2	-1.37243	-2.58906	3.73369	0.0010971	0.0141385
ENSGALG00000004186			NSRP1	-1.37259	-2.58936	5.03248	1.21036e-05	0.000326798
ENSGALG00000009090			UAP1L1	-1.37261	-2.58939	6.08287	4.3416e-05	0.000989171
ENSGALG00000010035		MD8	NR3C2	-1.37369	-2.59133	4.4523	6.18914e-05	0.00131964
ENSGALG00000016559		MD2	PIGA	-1.37484	-2.5934	4.56081	5.06436e-05	0.00111081
ENSGALG00000003510		MD23	UCK2	-1.37639	-2.59618	5.23231	0.000186173	0.00330325
ENSGALG00000004132			UHRF1	-1.37652	-2.59641	5.42689	0.000579597	0.00845649
ENSGALG00000016278		MD1	PRIM2	-1.37913	-2.60112	3.2241	0.00225011	0.0252338
ENSGALG00000014603	4		C1S	-1.38119	-2.60483	4.75632	0.000900239	0.0119743
ENSGALG00000008612			MAPK11	-1.38184	-2.60601	4.20901	0.000160056	0.00292876
ENSGALG00000016457		MD2	TRIB2	-1.38261	-2.6074	4.58885	7.43423e-05	0.00154533
ENSGALG00000006445			ARNT2	-1.38365	-2.60927	2.74589	0.00391537	0.0390986
ENSGALG00000000636			MDM4	-1.39331	-2.62682	5.06737	0.00187133	0.0216204
ENSGALG00000015842		MD2	TIAM1	-1.39356	-2.62725	5.55938	0.00252436	0.0276234
ENSGALG00000003065			NECAB3	-1.39937	-2.63786	4.28695	0.00019813	0.00348428
ENSGALG00000008335			PHTF2	-1.40567	-2.6494	4.26578	0.000145483	0.00269183
ENSGALG00000014681		MD25_30	PCSK1	-1.40852	-2.65465	2.40776	0.00313647	0.0328042
ENSGALG00000006785			IRF1	-1.42026	-2.67634	5.08578	0.00192505	0.0221125
ENSGALG00000007191			TK1	-1.4213	-2.67827	4.18903	0.000292886	0.00483408
ENSGALG00000006324			PFKFB3	-1.42308	-2.68158	4.46554	0.00134121	0.016637
ENSGALG00000016817		MD2	RASA3	-1.43232	-2.69881	7.17439	1.24468e-06	4.49714e-05
ENSGALG00000013727			SYNJ2	-1.43546	-2.70469	3.97943	8.73407e-05	0.00177831
ENSGALG00000027365			HIVEP3	-1.43709	-2.70774	4.74893	0.000104279	0.00205578
ENSGALG00000008381	9		TMEM237	-1.44186	-2.7167	2.07908	0.00225294	0.025237
ENSGALG00000026945			CIDEC	-1.44468	-2.72203	2.82283	0.00174505	0.0205436
ENSGALG00000002908		MD13	TRAIP	-1.45603	-2.74353	2.83345	0.00338807	0.0348487
ENSGALG00000001805			MXRA7	-1.45672	-2.74483	5.946	3.14981e-06	0.000100956
ENSGALG00000013760	12		GFPT2	-1.46102	-2.75303	4.0518	0.000307594	0.00498573
ENSGALG00000011089			IFIH1	-1.47938	-2.78829	6.47918	8.79548e-07	3.3103e-05
ENSGALG00000007905			LAMB1	-1.47942	-2.78837	5.19525	8.02314e-06	0.000229735
ENSGALG00000005817			DLG3	-1.48483	-2.79885	4.18222	4.8463e-05	0.00107245
ENSGALG00000008758	10		B3GNT5	-1.4918	-2.8124	1.72657	0.00336375	0.0346344
ENSGALG00000013993			VNN1	-1.49267	-2.8141	5.36659	3.74069e-06	0.000117247
ENSGALG00000008950		MD19_20_21	EHD4	-1.49344	-2.81559	6.62451	0.000406301	0.00633752
ENSGALG00000000019			AAK1	-1.49758	-2.82368	5.47465	2.95872e-05	0.000721699
ENSGALG00000006826			KLHL25	-1.50525	-2.83874	4.2564	0.000132315	0.0024994
ENSGALG00000000452			TNFRSF10B	-1.50561	-2.83944	4.19377	4.02367e-05	0.000931915
ENSGALG00000006958		MD14	COL27A1	-1.51305	-2.85413	2.31645	0.000792152	0.0108563
ENSGALG00000009014			TRAF2	-1.51524	-2.85846	4.91117	0.00167809	0.0199206
ENSGALG00000016442			RRM2	-1.53799	-2.9039	6.59355	0.000118059	0.00227333
ENSGALG00000024056		MD22	CHST3	-1.53806	-2.90404	3.66459	8.3372e-05	0.00171154
ENSGALG00000015910			CD109	-1.53833	-2.90459	6.02394	0.000298033	0.00489463
ENSGALG00000019470		MD2	MSC	-1.53904	-2.90602	5.3879	0.000440691	0.00681656
ENSGALG00000005924	12		MGAT4B	-1.54077	-2.9095	4.65496	3.67395e-06	0.00011552
ENSGALG00000006715			OAF	-1.54185	-2.91168	6.214	4.71193e-05	0.00105199
ENSGALG00000003671		MD23	RGSL1	-1.54307	-2.91414	2.04297	0.00515459	0.0479551
ENSGALG00000008401			ASB13	-1.54383	-2.91568	2.23136	0.00148912	0.0180597
ENSGALG00000012080			ENSGALG00000012080	-1.54546	-2.91898	4.0449	0.00344665	0.0352324
ENSGALG00000026301			STK35H	-1.54978	-2.92772	2.26405	0.00528024	0.0488042
ENSGALG00000013615			MTUS1	-1.55779	-2.94402	3.21107	0.00109618	0.0141385
ENSGALG00000010589		MD19_20_21	FLRT2	-1.55806	-2.94457	1.43055	0.00286242	0.0305817
ENSGALG00000024047			MYCL	-1.55955	-2.94763	1.06042	0.00311549	0.0326534
ENSGALG00000016200		MD2	SIK1	-1.56963	-2.96828	5.46688	6.75011e-06	0.000198429
ENSGALG00000000951			CCL4	-1.56976	-2.96854	11.1677	0.000130735	0.00247898
ENSGALG00000001583			TRAF1	-1.57371	-2.97668	6.4151	6.34648e-09	4.2897e-07
ENSGALG00000014872		MD25_30	FGF10	-1.57394	-2.97716	3.323	6.8669e-05	0.00143944
ENSGALG00000006470		MD22		-1.57867	-2.98694	2.69174	0.00497935	0.0467184
ENSGALG00000008081			PIK3CG	-1.58894	-3.00829	6.69402	1.9289e-05	0.000491425
ENSGALG00000003706	12		DUSP1	-1.59289	-3.01652	4.98374	4.10525e-07	1.77347e-05
ENSGALG00000015181		MD2	GAREM1	-1.59293	-3.01661	1.54363	0.00415251	0.0409405
ENSGALG00000028982			CMPK2	-1.59351	-3.01782	6.26782	9.56912e-09	6.1148e-07
ENSGALG00000016992			HTR2A	-1.59481	-3.02055	5.86048	8.69959e-07	3.28666e-05
ENSGALG00000004157			PLIN3	-1.59631	-3.02369	4.06102	0.000975317	0.0128354
ENSGALG00000008185	9		AOX1	-1.59814	-3.02753	1.58677	0.00203962	0.0232939
ENSGALG00000001174			RCC1L	-1.60032	-3.0321	5.81998	9.65924e-06	0.000268835
ENSGALG00000006032			IL13RA1	-1.60356	-3.03893	4.84753	1.63627e-05	0.000424491
ENSGALG00000005806		MD25_30	KIF24	-1.60593	-3.04393	0.928715	0.00265242	0.0288342
ENSGALG00000009170			NCEH1	-1.60869	-3.04976	4.25764	0.00270675	0.0292011
ENSGALG00000010892		MD7	ANTXR2	-1.61132	-3.05531	8.74648	1.90796e-08	1.10863e-06
ENSGALG00000002632		MD10	CALCRL	-1.61543	-3.06402	3.6317	5.38193e-05	0.00116757
ENSGALG00000011226		MD4	ANKRD28	-1.62392	-3.08212	5.75156	6.63079e-08	3.37864e-06
ENSGALG00000026153			FOXO6	-1.6266	-3.08785	0.297461	0.00372405	0.0375545
ENSGALG00000016728		MD2	RP2	-1.62839	-3.09167	9.1865	1.31956e-08	7.89827e-07
ENSGALG00000026098			IL8	-1.63073	-3.09669	9.57685	0.00447094	0.0431812
ENSGALG00000012715		MD16_17	CAP2	-1.63425	-3.10426	1.52591	0.00375758	0.0377782
ENSGALG00000013575			IFI6	-1.63724	-3.11071	2.88706	0.000443323	0.00683984
ENSGALG00000001730			DGKD	-1.63745	-3.11115	6.20444	1.20229e-08	7.41987e-07
ENSGALG00000009378		MD8	PDGFC	-1.63868	-3.11381	4.2969	3.8182e-06	0.000118927
ENSGALG00000013494			CENPN	-1.63953	-3.11565	2.76094	0.000503948	0.00756379
ENSGALG00000006705		MD22	MYOF	-1.64074	-3.11826	9.91593	1.86554e-06	6.39807e-05
ENSGALG00000015779			PM20D2	-1.6437	-3.12466	3.80285	7.68134e-06	0.000221866
ENSGALG00000009020			JAG1	-1.64454	-3.12647	0.144867	0.00458063	0.0438573
ENSGALG00000010356		MD23	RAD54L	-1.64557	-3.12872	2.35622	0.000805418	0.0109797
ENSGALG00000010337			GPR149	-1.64644	-3.13059	2.37548	0.000537839	0.00796419
ENSGALG00000016931			BORA	-1.65298	-3.14484	2.4431	0.00451136	0.0434957
ENSGALG00000013723			OASL	-1.65333	-3.14559	7.84413	6.63581e-07	2.66937e-05
ENSGALG00000006344		MD24	GSTT1	-1.65438	-3.14789	6.00192	5.66766e-06	0.000171167
ENSGALG00000006644			ACSL6	-1.65816	-3.15614	4.63932	3.21105e-05	0.000774393
ENSGALG00000009158			CDC42BPA	-1.66566	-3.17259	1.15161	0.00381828	0.038283
ENSGALG00000012123		MD19_20_21	PAX6	-1.6666	-3.17465	1.24337	0.00321734	0.0334739
ENSGALG00000013745			RTTN	-1.6725	-3.18768	3.28553	0.000331964	0.00531998
ENSGALG00000026209			CHIR-AB-600	-1.67725	-3.19817	4.55838	8.19755e-06	0.000233383
ENSGALG00000025953			LOC101748094	-1.68444	-3.21416	5.50344	2.75605e-05	0.000679478
ENSGALG00000016896		MD2	ABCC4	-1.68749	-3.22096	3.89651	0.0023776	0.0263954
ENSGALG00000011415		MD7	SPINK2	-1.69013	-3.22685	6.28262	0.00171675	0.0203031
ENSGALG00000010708			ICA1	-1.69313	-3.23357	5.27581	1.41255e-07	6.78026e-06
ENSGALG00000008233			BUB1	-1.69471	-3.23712	4.55811	8.42547e-05	0.00172254
ENSGALG00000026553			SPRYD4H	-1.69566	-3.23926	1.83869	0.00130221	0.0162547
ENSGALG00000002958			DNER	-1.70723	-3.26533	1.67968	0.00189513	0.0218699
ENSGALG00000012227		MD6	TSPAN5	-1.70784	-3.26671	5.14881	5.25529e-05	0.0011451
ENSGALG00000014847		MD2	MYOM1	-1.71156	-3.27514	4.47432	4.7292e-06	0.000144139
ENSGALG00000012712		MD16_17	RBM24	-1.71241	-3.27709	6.30742	7.40578e-07	2.897e-05
ENSGALG00000011882			CDCP1	-1.71424	-3.28124	3.30264	0.000285591	0.00473728
ENSGALG00000010829			CDCA7	-1.72477	-3.30528	4.80094	4.19009e-06	0.000129294
ENSGALG00000009816			BATF3	-1.72594	-3.30796	3.68491	0.00123348	0.0155729
ENSGALG00000010384			CLRN1	-1.72682	-3.30997	0.791187	0.00139915	0.0171747
ENSGALG00000004917			DOC2B	-1.72755	-3.31166	0.566918	0.00122619	0.0155006
ENSGALG00000008589	9		GPR1	-1.72771	-3.31201	2.61354	0.00473125	0.0448566
ENSGALG00000026258			MAF	-1.73569	-3.33038	2.01202	0.00178478	0.0209041
ENSGALG00000006000	12		ADAMTS2	-1.7371	-3.33365	7.30213	9.55652e-07	3.52987e-05
ENSGALG00000003323			OSGIN1	-1.74323	-3.34785	4.58377	3.89455e-05	0.000909772
ENSGALG00000005438		MD19_20_21	PARVA	-1.74495	-3.35183	1.46699	0.000557007	0.00818701
ENSGALG00000009807			FLVCR1	-1.75831	-3.38302	2.28845	0.000198088	0.00348428
ENSGALG00000025887			ATF3	-1.76617	-3.40151	7.31226	3.18392e-07	1.3998e-05
ENSGALG00000005870			LOC101748736	-1.78096	-3.43655	3.02794	0.000256147	0.00432836
ENSGALG00000009759			SLC16A7	-1.78256	-3.44035	2.95168	0.000653562	0.00930343
ENSGALG00000006527			CRTAM	-1.78669	-3.45021	0.169933	0.00376033	0.0377782
ENSGALG00000014770		MD2	EPB41L3	-1.79256	-3.46429	6.88648	3.22968e-08	1.77113e-06
ENSGALG00000008912			ABCB1	-1.79488	-3.46985	0.0198121	0.00258452	0.0281576
ENSGALG00000007768			AURKA	-1.80179	-3.48652	4.66619	0.000253654	0.00429353
ENSGALG00000015271		MD1	FILIP1L	-1.81258	-3.51271	4.68238	2.731e-05	0.000676518
ENSGALG00000007565			PPP2R2B	-1.81296	-3.51363	2.73217	4.35052e-05	0.000989171
ENSGALG00000004662			DISP3	-1.8152	-3.51909	2.0592	0.000125366	0.00239332
ENSGALG00000001846			PALM	-1.83157	-3.55923	1.04383	0.000804416	0.0109797
ENSGALG00000017870		MD23	RF00069	-1.83293	-3.5626	0.624672	0.00140011	0.0171747
ENSGALG00000028509				-1.83564	-3.5693	2.25863	0.000131225	0.00248352
ENSGALG00000001288			CFAP74	-1.83966	-3.57926	0.879351	0.00319119	0.0332365
ENSGALG00000005969		MD22	ENSGALG00000005969	-1.86093	-3.63243	1.13925	0.000341807	0.00545136
ENSGALG00000007346			JCAD	-1.86554	-3.64405	3.3996	3.7215e-05	0.000874158
ENSGALG00000003484		MD10	BARD1	-1.86818	-3.6507	2.98494	0.000592549	0.00856997
ENSGALG00000023768			EphA2	-1.8695	-3.65407	5.01013	1.68175e-06	5.86417e-05
ENSGALG00000007303	10		LEPREL1	-1.87796	-3.67554	5.50062	3.22188e-05	0.000775124
ENSGALG00000011164		MD4	CHN2	-1.88117	-3.68373	6.52213	7.52798e-07	2.93325e-05
ENSGALG00000009248			HSPA12A	-1.89518	-3.71968	1.16914	0.00310306	0.0325903
ENSGALG00000005086		MD22	PLAU	-1.89686	-3.72403	11.6774	6.43897e-06	0.00019155
ENSGALG00000023876			PRKCQ	-1.91117	-3.76114	4.75944	3.01924e-06	9.73999e-05
ENSGALG00000022985			PPAR	-1.91325	-3.76658	0.990981	0.0006096	0.00875682
ENSGALG00000016969			LACC1H	-1.91598	-3.77369	1.23482	0.000239725	0.00409262
ENSGALG00000014496		MD5	PROM1	-1.92846	-3.80648	5.57016	4.71279e-07	1.97579e-05
ENSGALG00000022800		MD2	KCNB2	-1.95562	-3.87883	1.18133	0.00129627	0.0162213
ENSGALG00000027678			SLC35G1	-1.95901	-3.88796	1.48651	0.00048441	0.00733704
ENSGALG00000014836		MD2	LPIN2	-1.95943	-3.88909	5.75501	3.10292e-08	1.71281e-06
ENSGALG00000002637			RBP7	-1.96047	-3.89189	8.85732	4.27406e-05	0.000978165
ENSGALG00000011639			CEP170B	-1.96151	-3.89469	0.998061	0.000588226	0.00854475
ENSGALG00000005517			KIF9	-1.96484	-3.9037	2.7661	0.00124716	0.0156859
ENSGALG00000016927			KLF5	-1.97231	-3.92395	4.13845	8.40399e-06	0.000238577
ENSGALG00000011784			APOLD1	-1.97501	-3.9313	0.0645323	0.00514414	0.0479301
ENSGALG00000009157			ECT2	-1.97565	-3.93304	2.9827	0.00217291	0.0245538
ENSGALG00000015247		MD1	GPR161	-1.98411	-3.95618	3.2776	6.77496e-06	0.000198572
ENSGALG00000010243		MD23	PRDX1	-1.99737	-3.99272	10.7198	1.40293e-05	0.000372715
ENSGALG00000028772			ORMDL1	-1.99903	-3.9973	1.98557	3.505e-05	0.000829183
ENSGALG00000014317			LOC776463	-2.00387	-4.01076	3.99554	2.48105e-08	1.41676e-06
ENSGALG00000026998			HTR7	-2.00406	-4.01128	2.20609	0.000100653	0.00199619
ENSGALG00000016889		MD2	RAP2A	-2.0083	-4.02308	3.33736	4.01592e-06	0.000124306
ENSGALG00000025780			ITPRIP	-2.01197	-4.03332	2.9929	0.000193527	0.00342761
ENSGALG00000009052			LBH	-2.01387	-4.03865	8.26629	5.80782e-10	4.93218e-08
ENSGALG00000016286		MD2	CXorf21	-2.01531	-4.04267	1.33361	0.00316244	0.0329717
ENSGALG00000013072			AKR1B10L2	-2.04063	-4.11424	4.40074	1.3137e-08	7.89827e-07
ENSGALG00000012525			FMNL2	-2.055	-4.15545	4.81279	8.53757e-07	3.25017e-05
ENSGALG00000009479			SAMD9L	-2.05846	-4.16543	5.43771	6.33601e-05	0.00133946
ENSGALG00000001745		MD25_30	PSTPIP2	-2.05863	-4.16592	6.00466	2.30646e-07	1.06591e-05
ENSGALG00000004878			CCDC30H	-2.05967	-4.1689	0.0338144	0.000731042	0.0101678
ENSGALG00000002431		MD23	CFH	-2.06857	-4.19472	4.43522	5.80591e-06	0.000174283
ENSGALG00000010748	6		EXO1	-2.06906	-4.19613	3.07873	5.70279e-06	0.000171706
ENSGALG00000002040		MD24	ARVCF	-2.07102	-4.20183	2.56921	0.000246705	0.00420457
ENSGALG00000016417		MD2	DSCC1	-2.09562	-4.27409	2.70175	0.000180121	0.00321885
ENSGALG00000023709			TOR1BL	-2.09874	-4.28334	0.811328	0.000196308	0.00347067
ENSGALG00000009826		MD8	CLGN	-2.10937	-4.31502	1.3328	0.000144429	0.00267733
ENSGALG00000025822			CYP1B1	-2.12063	-4.34885	2.07738	1.7199e-05	0.000443869
ENSGALG00000010013		MD8	EDNRA	-2.14626	-4.4268	4.88256	1.22972e-09	9.85364e-08
ENSGALG00000012136		MD19_20_21	MPPED2	-2.14908	-4.43544	2.61001	6.67565e-06	0.000197408
ENSGALG00000025743			CDR2	-2.1588	-4.46543	1.84934	0.000137888	0.00258501
ENSGALG00000000956			CCL4	-2.15973	-4.46831	10.4441	8.57363e-07	3.25143e-05
ENSGALG00000016511		MD2	ADGRG2	-2.17456	-4.51447	3.10984	0.000162419	0.00295567
ENSGALG00000015489			FAXC	-2.17575	-4.5182	0.437161	0.00435385	0.0422459
ENSGALG00000017085			SLC7A1	-2.18442	-4.54545	3.49578	2.9868e-06	9.69832e-05
ENSGALG00000011172			MYO10L	-2.20894	-4.62337	5.83701	9.54088e-10	7.83456e-08
ENSGALG00000015712	8	MD1	SLBP	-2.21928	-4.65661	3.41213	2.31384e-05	0.000580565
ENSGALG00000013776			CEP135	-2.22197	-4.66531	1.81951	0.000526232	0.00785081
ENSGALG00000011888			TGM4	-2.22344	-4.67006	3.54284	1.53122e-05	0.00040143
ENSGALG00000003122			ZFAND2A	-2.23328	-4.70201	5.15798	4.24347e-07	1.81738e-05
ENSGALG00000027530				-2.23392	-4.70409	2.64838	2.06397e-06	6.95173e-05
ENSGALG00000001407			ADAMTS15	-2.24507	-4.7406	1.83731	0.00219277	0.0247023
ENSGALG00000012111			TMEM37	-2.24719	-4.74757	0.777089	0.000258188	0.00435544
ENSGALG00000005540		MD19_20_21	MICAL2	-2.24827	-4.75112	5.41364	2.63922e-07	1.19741e-05
ENSGALG00000028022				-2.25244	-4.76489	-0.323703	0.000544211	0.0080329
ENSGALG00000009396			CAV2	-2.26077	-4.79247	3.61113	3.94812e-06	0.000122589
ENSGALG00000014186			MPPED1	-2.2676	-4.81521	4.61079	3.92798e-09	2.84879e-07
ENSGALG00000011017		MD7	KLHL8	-2.26769	-4.8155	0.701562	0.000125495	0.00239332
ENSGALG00000002136			AP3B2	-2.27362	-4.83537	1.40268	3.34197e-05	0.000798871
ENSGALG00000014903		MD25_30	ITGA2	-2.30021	-4.9253	2.19679	3.1994e-06	0.000101889
ENSGALG00000027086			LOC420300	-2.30162	-4.93012	2.75414	2.97372e-06	9.68749e-05
ENSGALG00000010551			CDC42EP3	-2.30734	-4.9497	4.63955	2.65934e-11	2.61616e-09
ENSGALG00000027396			LOC100859725	-2.31848	-4.98805	-0.0125242	0.000278488	0.00462719
ENSGALG00000019061			MMP1	-2.32142	-4.99825	6.77975	0.000105064	0.00206715
ENSGALG00000019060			MMP27	-2.3313	-5.0326	4.99941	7.03254e-05	0.00146822
ENSGALG00000013994			TAAR1	-2.33178	-5.03426	2.96489	3.01011e-07	1.3352e-05
ENSGALG00000010331			MME	-2.33211	-5.03543	5.61918	1.92386e-13	2.48253e-11
ENSGALG00000011449			LOC423478	-2.3444	-5.0785	3.3295	1.68205e-06	5.86417e-05
ENSGALG00000016304		MD1	LRRC1	-2.35064	-5.1005	2.03394	4.64059e-06	0.000141874
ENSGALG00000027601			LOC100858403	-2.35569	-5.11838	2.48405	7.15214e-07	2.83122e-05
ENSGALG00000029032				-2.35696	-5.12291	0.835505	4.63342e-05	0.00103689
ENSGALG00000026295			CDR2L	-2.36226	-5.14175	1.55458	7.84828e-06	0.000225377
ENSGALG00000027461				-2.36438	-5.14933	1.70928	3.98826e-05	0.00092804
ENSGALG00000012740			ADAM12	-2.36912	-5.16627	6.87449	2.80548e-14	4.56972e-12
ENSGALG00000008430		MD19_20_21	MAPK8IP1	-2.37267	-5.17898	1.86289	4.28242e-05	0.000978165
ENSGALG00000010090		MD8	FAM160A1	-2.37367	-5.18258	0.676719	5.23213e-05	0.00114256
ENSGALG00000010005			EPAS1	-2.37443	-5.18531	1.34442	0.0052067	0.0483042
ENSGALG00000024007				-2.3817	-5.21152	-0.291666	0.000151081	0.00277476
ENSGALG00000002390			ENSGALG00000002390	-2.38195	-5.2124	-0.129277	0.00027725	0.00461432
ENSGALG00000027348			LOC101748339	-2.38437	-5.22117	-0.10314	0.000102128	0.0020214
ENSGALG00000015835		MD2	GRIK1	-2.39742	-5.2686	3.84813	5.73021e-09	3.89968e-07
ENSGALG00000012670		MD16_17	NRSN1	-2.3977	-5.26962	2.48418	4.5148e-05	0.00101721
ENSGALG00000019141		MD2	LOC418700	-2.41062	-5.31702	0.637994	4.80398e-05	0.00106784
ENSGALG00000004814			RHPN2	-2.41757	-5.34271	5.18612	6.81415e-12	7.2027e-10
ENSGALG00000017269			LOC101749645	-2.42852	-5.38342	2.00966	0.0018394	0.0213508
ENSGALG00000009495			FGFR2	-2.42877	-5.38434	-0.0850986	0.000140369	0.00262163
ENSGALG00000011122			TBR1	-2.43504	-5.4078	2.11649	1.04864e-05	0.000288624
ENSGALG00000006374		MD24	TBX6	-2.43673	-5.41412	3.46461	8.10873e-07	3.09878e-05
ENSGALG00000028052			LOC100857375	-2.43848	-5.42071	3.20639	1.40672e-07	6.78026e-06
ENSGALG00000011274			DCN	-2.44234	-5.43523	7.98072	6.3887e-10	5.34685e-08
ENSGALG00000002003		MD22	BMPR1A	-2.48581	-5.6015	1.89559	0.00017215	0.00310432
ENSGALG00000016804		MD2	SLC5A7	-2.48665	-5.60475	5.76764	9.11023e-12	9.42909e-10
ENSGALG00000009739			AMIGO2	-2.48806	-5.61024	2.72558	8.86035e-06	0.00024869
ENSGALG00000010068			KCNK17	-2.50296	-5.66846	-0.449863	0.00103691	0.0134911
ENSGALG00000011329			AFDN	-2.51539	-5.71751	2.17652	2.9457e-07	1.31249e-05
ENSGALG00000021128			FSCN1	-2.52411	-5.75217	5.56005	2.66897e-07	1.2054e-05
ENSGALG00000005720			LOC776594	-2.52901	-5.77174	2.4491	9.05739e-07	3.38324e-05
ENSGALG00000014908		MD25_30	FST	-2.53979	-5.81503	3.23556	1.71229e-06	5.94871e-05
ENSGALG00000008888			IL1RAPL2H1	-2.54585	-5.83954	3.60225	8.05506e-05	0.00166048
ENSGALG00000015186		MD2	KLHL14	-2.54636	-5.84158	4.51261	4.62924e-09	3.21651e-07
ENSGALG00000027051			CCAH221	-2.56353	-5.91154	12.1214	3.4694e-09	2.55348e-07
ENSGALG00000013869			IL20RA	-2.58607	-6.00459	5.75074	3.93105e-13	4.94417e-11
ENSGALG00000015196		MD2	ASXL3	-2.59511	-6.04236	2.07491	1.98101e-07	9.19782e-06
ENSGALG00000017214			HEPHL1	-2.59683	-6.04955	4.77616	4.46923e-11	4.26983e-09
ENSGALG00000026560			PRDM8	-2.60508	-6.08426	6.12407	3.8083e-08	2.03437e-06
ENSGALG00000014866			FABP7	-2.60982	-6.10427	7.08487	1.61651e-14	2.76925e-12
ENSGALG00000016661		MD2	BLK	-2.62132	-6.15313	4.94729	2.98449e-10	2.62424e-08
ENSGALG00000011668			IL8L1	-2.63047	-6.19229	8.12283	0.000120206	0.0023102
ENSGALG00000011566			GYPC	-2.63305	-6.20335	3.98173	1.77981e-07	8.34162e-06
ENSGALG00000012395			PLEKHG1	-2.6552	-6.29933	-0.35664	0.000296728	0.00488127
ENSGALG00000027846			CHIR-IG1-5	-2.67625	-6.39192	4.90329	1.37873e-14	2.40335e-12
ENSGALG00000002893	12		STC2	-2.68666	-6.4382	2.77498	6.89032e-08	3.49297e-06
ENSGALG00000021627			IFI27L2	-2.70911	-6.53919	2.31498	0.000465476	0.00709351
ENSGALG00000023622		MD25_30	AVD	-2.7241	-6.60746	11.4581	0.00268615	0.0290765
ENSGALG00000016108		MD2	SYBU	-2.72451	-6.60934	1.75477	1.19554e-05	0.000323674
ENSGALG00000006138			HELZ2	-2.73472	-6.65628	4.41368	3.88518e-05	0.000909772
ENSGALG00000000239			ENSGALG00000000239	-2.75325	-6.74233	1.64847	2.81163e-06	9.25046e-05
ENSGALG00000028225			SLC17A9	-2.76906	-6.81661	1.28202	6.33172e-07	2.57836e-05
ENSGALG00000005903		MD19_20_21	NRIP3	-2.77613	-6.85011	-0.279119	7.03373e-05	0.00146822
ENSGALG00000005990		MD13	MGLL	-2.77719	-6.85518	5.64135	2.33048e-09	1.80904e-07
ENSGALG00000027874			CHAC1	-2.78895	-6.91125	3.55945	5.44716e-10	4.66577e-08
ENSGALG00000025527		MD23	RF00152	-2.82573	-7.08974	-0.104534	0.000108021	0.00211696
ENSGALG00000005693			INOS	-2.83685	-7.1446	5.37641	0.00107597	0.0139331
ENSGALG00000001282			GABRD	-2.83826	-7.15156	4.79487	5.80012e-15	1.08736e-12
ENSGALG00000000317			NEFM	-2.83963	-7.15837	4.93644	7.83681e-06	0.000225377
ENSGALG00000014829			RSPO3	-2.84075	-7.16392	6.6238	7.39542e-21	3.19482e-18
ENSGALG00000006670		MD22	PPP1R3C	-2.85223	-7.22114	0.550264	1.50202e-05	0.000394816
ENSGALG00000022909		MD1	PTPN3	-2.87794	-7.35102	3.59944	1.69879e-05	0.000439563
ENSGALG00000005763			VILL	-2.92445	-7.59184	0.244646	0.000272378	0.00456383
ENSGALG00000010847			VEGFC	-2.95849	-7.77308	5.14895	1.02392e-16	2.48138e-14
ENSGALG00000016125		MD2	LCA5L	-2.96007	-7.7816	0.435668	2.3135e-05	0.000580565
ENSGALG00000027808	2		C1H12ORF73	-2.96373	-7.80137	2.06403	3.42956e-08	1.84195e-06
ENSGALG00000005470		MD23	PLPPR5	-2.96438	-7.80491	0.368748	6.4658e-07	2.62221e-05
ENSGALG00000008293			SH3PXD2A	-2.96722	-7.82027	3.32547	1.55479e-12	1.79632e-10
ENSGALG00000006565		MD24	GGT1	-2.97454	-7.86007	5.5707	4.38054e-09	3.15399e-07
ENSGALG00000028525			LOC100857878	-2.98998	-7.94461	0.343801	8.89733e-07	3.33599e-05
ENSGALG00000005069		MD12	PTGS2	-3.01206	-8.06715	6.72638	1.49103e-09	1.17578e-07
ENSGALG00000020316			IL13RA2	-3.08652	-8.49446	3.53563	0.00099083	0.0130051
ENSGALG00000020926		MD12	APOBEC4	-3.11465	-8.66171	0.752031	1.36308e-05	0.000364075
ENSGALG00000016919		MD2	ACOD1	-3.11556	-8.66719	6.97355	8.76208e-11	7.91455e-09
ENSGALG00000011190		MD7	PLAC8H	-3.21774	-9.30329	1.46897	5.92666e-05	0.00126639
ENSGALG00000012219		MD6	UNC5C	-3.35773	-10.2512	4.10711	1.42262e-13	1.91016e-11
ENSGALG00000017228			MTNR1B	-3.4507	-10.9337	1.78152	2.54806e-09	1.9626e-07
ENSGALG00000009963			LYZ	-3.45831	-10.9914	7.42537	0.00137244	0.0169399
ENSGALG00000028728				-3.45962	-11.0014	1.03384	2.75665e-09	2.10693e-07
ENSGALG00000026005			DIO2	-3.48267	-11.1786	1.53036	9.67115e-07	3.55898e-05
ENSGALG00000028353			LOC776202	-3.58673	-12.0147	0.066376	8.07386e-07	3.09878e-05
ENSGALG00000019459		MD2	PMP2	-3.69766	-12.975	3.78872	3.91308e-09	2.84879e-07
ENSGALG00000021039		MD22	HKDC1	-3.70219	-13.0158	1.89981	5.94025e-08	3.05815e-06
ENSGALG00000004980		MD22	KCNMA1	-3.80759	-14.0023	4.96769	9.89168e-26	8.19032e-23
ENSGALG00000026720				-3.91233	-15.0567	4.10536	1.62572e-24	1.00957e-21
ENSGALG00000027271				-3.92119	-15.1494	0.0531891	4.53233e-09	3.17136e-07
ENSGALG00000028547			LOC100857474	-3.93792	-15.3261	3.65532	1.3449e-17	3.93028e-15
ENSGALG00000016866		MD2	FGF14	-4.00989	-16.11	0.280899	2.90426e-07	1.29985e-05
ENSGALG00000027266				-4.01823	-16.2034	1.73096	2.90386e-10	2.57614e-08
ENSGALG00000019864		MD2		-4.02455	-16.2746	0.0322577	1.00045e-08	6.29146e-07
ENSGALG00000027466				-4.04847	-16.5467	0.549985	4.48973e-09	3.16894e-07
ENSGALG00000017374			SLITRK3	-4.04903	-16.5531	2.15226	1.69447e-07	7.97926e-06
ENSGALG00000019861		MD2	LOC422002	-4.09926	-17.1396	2.66586	1.68541e-14	2.83834e-12
ENSGALG00000028179			LOC100857809	-4.09992	-17.1474	0.770408	3.15271e-11	3.04129e-09
ENSGALG00000026879			LOC100858226	-4.13572	-17.5783	0.625976	1.50656e-08	8.96359e-07
ENSGALG00000011961			TNIP3	-4.17032	-18.005	5.03097	1.04804e-05	0.000288624
ENSGALG00000024507			gga-mir-22	-4.19348	-18.2963	0.0616148	4.07965e-08	2.15614e-06
ENSGALG00000026740				-4.19373	-18.2994	-0.426903	1.01982e-08	6.3729e-07
ENSGALG00000027958				-4.28568	-19.5038	1.23323	2.12281e-12	2.39685e-10
ENSGALG00000013399			CELSR1	-4.30048	-19.7048	1.34484	1.06429e-10	9.52683e-09
ENSGALG00000014261		MD5	UCHL1	-4.324	-20.0287	2.68788	5.66123e-14	8.52273e-12
ENSGALG00000012044		MD6	ANK2	-4.39753	-21.076	0.272779	4.6406e-11	4.3854e-09
ENSGALG00000016142		MD2	MX1	-4.40082	-21.1241	3.59363	1.06984e-11	1.08469e-09
ENSGALG00000028820				-4.75341	-26.9723	1.38529	8.04557e-14	1.15856e-11
ENSGALG00000008514		MD19_20_21	DLL4	-4.9311	-30.5077	3.04453	2.30471e-12	2.57299e-10
ENSGALG00000013504			CHIR-B2	-5.11263	-34.5984	1.71602	1.41264e-13	1.91016e-11
ENSGALG00000027923			LOC100859808	-5.13838	-35.2214	1.86018	7.01526e-18	2.2485e-15
ENSGALG00000004617			LOC100859012	-5.20386	-36.8568	0.695172	6.23263e-11	5.73402e-09
ENSGALG00000028613				-5.28918	-39.1022	4.17276	2.78453e-16	6.28797e-14
ENSGALG00000009651			LXN	-5.37025	-41.3624	2.3782	1.953e-17	5.39027e-15
ENSGALG00000018582				-5.49612	-45.1332	0.515462	4.10665e-13	5.10046e-11
ENSGALG00000019063			MMP10	-5.54026	-46.5357	5.26542	3.73946e-07	1.62962e-05
ENSGALG00000027023			LOC100857987	-5.62293	-49.2799	3.51277	5.99722e-31	7.44855e-28
ENSGALG00000022449			LOC100858387	-5.66329	-50.6779	2.39938	1.29594e-20	4.59875e-18
ENSGALG00000028718			LOC776154	-5.66788	-50.8396	0.262753	7.0877e-11	6.46086e-09
ENSGALG00000026603				-5.94295	-61.5184	0.46083	5.14714e-14	7.86799e-12
ENSGALG00000005259			VIPR1	-5.95529	-62.047	2.92274	3.53857e-14	5.58083e-12
ENSGALG00000010762	6		OPN3	-5.95926	-62.2178	-0.530482	4.77109e-11	4.43043e-09
ENSGALG00000026145				-6.27348	-77.3581	1.97934	9.18664e-18	2.85245e-15
ENSGALG00000015463			CD2	-6.48938	-89.846	0.709661	4.73457e-13	5.80774e-11
ENSGALG00000015708	8	MD1	FGFR3	-6.76079	-108.443	1.31322	4.97052e-16	1.07363e-13
ENSGALG00000027971				-6.80022	-111.447	-0.165782	1.30981e-12	1.56799e-10
ENSGALG00000028669				-6.89444	-118.969	2.78129	4.89834e-28	4.867e-25
ENSGALG00000026130				-6.90946	-120.214	-0.119679	3.43418e-14	5.50356e-12
ENSGALG00000025724			LOC100859532	-7.08939	-136.181	1.67455	2.59647e-17	6.97259e-15
ENSGALG00000025908				-7.10275	-137.449	0.900575	1.58693e-16	3.66691e-14
ENSGALG00000027393				-7.30152	-157.753	4.80644	2.23532e-25	1.70847e-22
ENSGALG00000007817		MD19_20_21	EHF	-7.7001	-207.951	1.65868	1.27217e-20	4.59875e-18
ENSGALG00000027488			LOC100859794	-7.85594	-231.672	3.5468	8.37223e-40	2.77288e-36
ENSGALG00000029139				-7.9429	-246.065	1.48959	2.77008e-21	1.31064e-18
ENSGALG00000026489				-8.33711	-323.386	0.596711	4.58322e-15	8.75748e-13
ENSGALG00000027531				-8.40792	-339.652	0.645416	4.26951e-17	1.06055e-14
ENSGALG00000026334			LOC100858456	-8.75858	-433.106	2.58496	2.32065e-31	3.29399e-28
ENSGALG00000029171			LOC100858317	-8.77223	-437.225	0.997554	8.24354e-21	3.41283e-18
ENSGALG00000023008		MD16_17		-9.94501	-985.702	0.463237	3.12446e-15	6.08718e-13
ENSGALG00000017044			TRPC4	-10.2428	-1211.71	0.73439	1.2722e-17	3.83049e-15
ENSGALG00000017760			LOC100858378	-10.3242	-1281.99	0.821408	1.29533e-20	4.59875e-18
ENSGALG00000028425			LOC425309	-10.3597	-1314	3.28578	5.0834e-44	2.52543e-40
ENSGALG00000027491				-10.5991	-1551.18	1.09135	2.02297e-22	1.11668e-19
ENSGALG00000028645			LOC100859706	-10.7159	-1681.88	1.21169	3.5695e-20	1.22299e-17
ENSGALG00000026356				-11.5168	-2930.21	1.99806	6.31056e-28	5.70015e-25
ENSGALG00000027480				-12.2931	-5018.81	2.76793	5.87592e-39	1.45958e-35
ENSGALG00000026150				-13.2348	-9639.71	3.7059	5.62633e-55	5.59032e-51

## Sheet: DC_infection
GeneID	QTLR from Smith et al. 2020	QTLR from Smith et al. 2011	GeneName	logFC	fold change	logCPM	PValue	FDR
ENSGALG00000026220			LOC101748832	8.93333	488.879	-0.742638	1.14667e-18	2.1541e-16
ENSGALG00000026193				8.77219	437.214	1.56921	1.54434e-26	6.49857e-24
ENSGALG00000015191		MD1	CD200R1L	8.68717	412.192	2.22236	4.88336e-46	7.33899e-43
ENSGALG00000026708				7.07709	135.025	3.8913	7.09578e-62	1.49295e-58
ENSGALG00000027062			LOC101749393	6.89533	119.042	1.31612	1.43093e-30	1.00356e-27
ENSGALG00000026415			LOC101749569	6.71077	104.747	0.886131	3.67267e-25	1.1039e-22
ENSGALG00000027877				6.61998	98.3588	4.7377	4.70483e-101	4.94948e-97
ENSGALG00000013985			LOC101751282	6.04092	65.8414	1.535	1.57614e-29	8.72682e-27
ENSGALG00000009572			ADAMTS20	5.00367	32.0815	0.101753	7.68882e-17	1.09306e-14
ENSGALG00000027445				4.98353	31.6367	1.36866	5.68438e-24	1.61621e-21
ENSGALG00000013548		MD25_30	GZMA	4.93248	30.5369	2.59963	3.87853e-21	9.06715e-19
ENSGALG00000027406			LOC101751020	4.8155	28.1586	2.82925	4.68611e-13	3.88173e-11
ENSGALG00000028510			SIGLEC1	4.8007	27.8712	0.619478	1.40695e-14	1.40963e-12
ENSGALG00000028093			LOC100859793	4.6133	24.4761	0.525875	8.24198e-13	6.56861e-11
ENSGALG00000029173			LAT2	4.47357	22.2166	1.98579	4.45256e-26	1.67289e-23
ENSGALG00000002614			LOC100859374	4.28968	19.5579	2.39916	2.25587e-21	5.519e-19
ENSGALG00000026352			LOC101750977	4.0141	16.1571	0.705486	3.64387e-13	3.04234e-11
ENSGALG00000027318				4.00458	16.0509	1.43452	4.724e-11	3.10603e-09
ENSGALG00000018772			ZNF302	3.89322	14.8586	3.26437	2.84048e-29	1.49409e-26
ENSGALG00000008932			ENTPD8	3.78614	13.7956	1.85134	1.70103e-19	3.45841e-17
ENSGALG00000026256				3.75739	13.5234	2.76424	2.16962e-20	4.75508e-18
ENSGALG00000027839				3.64394	12.5008	1.89766	5.22579e-13	4.26165e-11
ENSGALG00000010822			SPATA4	3.5037	11.3428	0.825501	1.28866e-14	1.30353e-12
ENSGALG00000028238			INAH	3.46922	11.0749	0.596125	3.32839e-12	2.50105e-10
ENSGALG00000004487		MD23	PAPPA2	3.44601	10.8981	1.03706	5.04154e-07	1.40774e-05
ENSGALG00000024011			Ex-FABP	3.43565	10.8201	4.53292	2.10616e-25	6.71077e-23
ENSGALG00000026292			YF6	3.4081	10.6155	2.5762	2.97239e-19	5.89992e-17
ENSGALG00000019755			CD300L-S1	3.32418	10.0156	6.8503	6.4158e-26	2.24981e-23
ENSGALG00000016484		MD2	LOC101748329	3.2567	9.55792	0.220872	1.94264e-10	1.16117e-08
ENSGALG00000006106			TNFRSF6B	3.17022	9.00183	2.6637	7.46938e-18	1.26739e-15
ENSGALG00000002444			MYO15L	3.13824	8.80448	1.52083	1.3854e-10	8.47346e-09
ENSGALG00000027047			LOC101750289	3.11344	8.65446	4.11615	6.09202e-22	1.56312e-19
ENSGALG00000027955				3.09525	8.54598	3.78519	2.33843e-26	9.46164e-24
ENSGALG00000012490	2		TEX33H	3.08185	8.46702	0.134089	3.10118e-10	1.73534e-08
ENSGALG00000016017	8		SLC4A11	3.07021	8.39897	1.27691	2.54513e-09	1.20066e-07
ENSGALG00000007415			SH3RF2	3.06755	8.38347	0.0660923	3.12924e-10	1.74178e-08
ENSGALG00000005811		MD13	ENSGALG00000005811	3.05536	8.31293	2.35563	5.34549e-12	3.85168e-10
ENSGALG00000016791		MD2	SLC9A2	3.04751	8.26782	0.911654	0.000670955	0.00662765
ENSGALG00000008976			ADAM22	3.03313	8.18585	2.07457	2.01446e-13	1.73706e-11
ENSGALG00000000584			ENSGALG00000000584	3.00678	8.03766	1.73458	2.95834e-13	2.50981e-11
ENSGALG00000000871			MADPRT1	2.9997	7.99834	0.97355	5.53847e-09	2.46884e-07
ENSGALG00000026137			CDKN2B	2.95454	7.75185	4.67925	2.90828e-17	4.43408e-15
ENSGALG00000027765			MMR1L1	2.93205	7.63195	3.59153	2.07873e-17	3.26391e-15
ENSGALG00000010663		MD19_20_21	TTC8	2.88874	7.40624	2.65273	1.54289e-16	2.08092e-14
ENSGALG00000027036			PKIB	2.84965	7.20825	3.00146	2.42538e-15	2.80384e-13
ENSGALG00000003899		MD10	RAB17	2.82403	7.08138	3.54598	3.58467e-05	0.000568789
ENSGALG00000029079				2.82134	7.06818	2.43511	4.87802e-13	4.00912e-11
ENSGALG00000015833			NT5E	2.81008	7.01323	1.37381	1.79408e-09	8.73784e-08
ENSGALG00000005194		MD25_30	CD72	2.77612	6.85007	0.491122	5.37696e-05	0.000810396
ENSGALG00000001352			MORN5	2.76865	6.8147	0.330293	3.57631e-07	1.04508e-05
ENSGALG00000027836			SPTBN4	2.75917	6.77009	1.56485	6.8464e-09	3.01356e-07
ENSGALG00000026557			PGF	2.73909	6.67648	3.59187	2.46588e-09	1.16883e-07
ENSGALG00000028284			PTX3	2.688	6.44419	2.38149	3.61837e-08	1.37918e-06
ENSGALG00000016074		MD2	RIMS2	2.67032	6.36569	3.6564	6.72419e-18	1.17796e-15
ENSGALG00000016881		MD2	GPR183	2.64445	6.25259	3.15477	4.88594e-16	6.04707e-14
ENSGALG00000028858			HSD11B1a	2.63177	6.19784	-0.220905	1.49429e-05	0.000269321
ENSGALG00000021416		MD25_30	SIGLEC15	2.63013	6.19081	0.157433	2.32263e-07	7.12363e-06
ENSGALG00000001894			ARHGEF7L	2.60929	6.10202	-0.629585	2.70825e-06	6.16747e-05
ENSGALG00000017398		MD2	ENSGALG00000017398	2.56645	5.92349	0.0562646	1.77375e-06	4.23248e-05
ENSGALG00000021525			ISLR	2.56453	5.91563	1.92744	1.63592e-09	8.04198e-08
ENSGALG00000026499			TNFRSF25H	2.52773	5.76665	3.10784	9.34809e-10	4.82068e-08
ENSGALG00000015089		MD1	GAP43	2.50679	5.68353	-0.294605	1.52576e-06	3.71552e-05
ENSGALG00000024348			LOC100859881	2.49777	5.64811	3.06258	4.53389e-14	4.1839e-12
ENSGALG00000023411		MD25_30	CD180	2.49386	5.63282	2.29095	7.33229e-07	1.95776e-05
ENSGALG00000029131			ASAP3	2.49205	5.62576	0.382897	1.28509e-05	0.000238014
ENSGALG00000001702			EXOC3L1	2.46123	5.50686	4.16716	1.66508e-24	4.86574e-22
ENSGALG00000009639		MD8	DDX60LH1	2.44836	5.45797	4.79546	1.39294e-05	0.000253963
ENSGALG00000005331			GJC2	2.43613	5.4119	2.53401	7.15931e-12	5.08892e-10
ENSGALG00000001437			NTM	2.41083	5.31782	0.530977	1.15271e-06	2.89415e-05
ENSGALG00000026124			ADAMTSL1	2.4075	5.30553	2.37057	3.67516e-11	2.44701e-09
ENSGALG00000008302			CIB1	2.35208	5.10559	7.58874	2.98533e-34	2.41582e-31
ENSGALG00000004286		MD22	COL13A1	2.34929	5.09573	0.706233	6.05335e-06	0.000125111
ENSGALG00000000327			FBN3	2.3449	5.08024	1.39299	3.09055e-08	1.20417e-06
ENSGALG00000023027				2.33747	5.05416	3.82217	1.08966e-19	2.29264e-17
ENSGALG00000010915			IL6	2.33673	5.05156	3.44803	4.65857e-07	1.31389e-05
ENSGALG00000008461			HGF/SF	2.33122	5.03231	4.51412	4.30166e-10	2.35695e-08
ENSGALG00000028505			PSMD4	2.32982	5.02743	0.345985	0.000314876	0.00358586
ENSGALG00000011581			KIF26A	2.31272	4.96818	3.71958	1.10728e-12	8.69296e-11
ENSGALG00000002678			CSPG4	2.30672	4.94756	4.76837	1.40753e-22	3.79673e-20
ENSGALG00000005974			COL6A1	2.3046	4.94032	7.21315	3.79018e-18	6.8746e-16
ENSGALG00000005792		MD22	ABCG2	2.30223	4.93218	4.41276	3.75855e-14	3.49911e-12
ENSGALG00000009269		MD19_20_21	PTGR2	2.28908	4.88744	3.10107	6.81263e-15	7.38854e-13
ENSGALG00000013253			INSRR	2.28317	4.86746	3.52657	3.99394e-08	1.48994e-06
ENSGALG00000019667				2.28284	4.86636	3.8812	1.12387e-17	1.84736e-15
ENSGALG00000027501			ANPEP	2.28221	4.86424	5.00516	1.13713e-10	7.0368e-09
ENSGALG00000006572		MD19_20_21	TNNT3	2.27186	4.82946	-0.029112	2.32014e-06	5.38806e-05
ENSGALG00000012481			TNFAIP6	2.26843	4.81799	7.23241	4.68445e-26	1.69933e-23
ENSGALG00000000521			SPIRE2	2.26748	4.81481	3.14442	4.204e-07	1.19854e-05
ENSGALG00000008382			GNAI1	2.26744	4.81467	4.66022	3.42762e-21	8.19513e-19
ENSGALG00000028115			SFN	2.23125	4.6954	1.81819	2.75793e-07	8.26592e-06
ENSGALG00000017269			LOC101749645	2.22983	4.69077	1.81779	1.64862e-05	0.000289665
ENSGALG00000016114		MD2	TNFRSF11B	2.2149	4.6425	2.35895	3.6893e-07	1.07214e-05
ENSGALG00000004290		MD23	ANGPTL1	2.20873	4.62269	1.46226	3.7519e-07	1.08145e-05
ENSGALG00000026521				2.20238	4.60238	0.268517	0.000189509	0.00235654
ENSGALG00000021645			C1orf109	2.20017	4.59533	1.26138	1.68723e-08	6.80063e-07
ENSGALG00000001768			TENM2	2.19804	4.58855	0.87513	9.94013e-05	0.00137412
ENSGALG00000014490	4		P3H3H	2.1918	4.56877	0.531975	3.67025e-05	0.000579746
ENSGALG00000026585			FAM19A3	2.19086	4.56576	3.73239	7.96505e-16	9.52186e-14
ENSGALG00000029047	14		TMEM204	2.18527	4.5481	2.97671	2.57864e-07	7.79521e-06
ENSGALG00000017234			FOLH1	2.17689	4.52177	1.76055	1.49239e-09	7.44072e-08
ENSGALG00000023933			G0S2	2.17453	4.51438	4.62658	3.76294e-08	1.42396e-06
ENSGALG00000021395			ABCA9	2.1714	4.50461	6.1482	1.18006e-10	7.25976e-09
ENSGALG00000011468			IGFBP5	2.16474	4.48387	0.263904	3.79885e-05	0.000596477
ENSGALG00000004334			MYLK3	2.15915	4.4665	5.09647	3.20002e-13	2.69314e-11
ENSGALG00000000507			CPNE7	2.14576	4.42526	0.979847	0.000438271	0.00468774
ENSGALG00000010126		MD23	BEST4	2.14491	4.42265	0.9991	5.82848e-05	0.000870961
ENSGALG00000026600			C1orf198	2.13673	4.39766	7.33312	1.03715e-14	1.09108e-12
ENSGALG00000029035			CLEC5AH	2.13668	4.3975	1.21853	0.000489775	0.00511661
ENSGALG00000011618			ADSSL1	2.12597	4.36497	5.23592	2.37493e-22	6.24606e-20
ENSGALG00000029093			LOC100858943	2.10348	4.29746	3.46528	1.08653e-10	6.76349e-09
ENSGALG00000018702			ENSGALG00000018702	2.09945	4.28545	4.57836	3.32902e-14	3.15507e-12
ENSGALG00000007785		MD13	PROK2	2.08657	4.24738	-0.0059974	3.60399e-05	0.000570725
ENSGALG00000002383		MD25_30	CD72AG	2.08614	4.2461	3.00875	8.63517e-06	0.000167297
ENSGALG00000026207			CNTF	2.08463	4.24166	-0.114146	0.000574639	0.00584642
ENSGALG00000008006			CAPN6	2.07443	4.21178	0.210098	0.000536664	0.00554044
ENSGALG00000001908			LOC101749005	2.07381	4.20998	1.31527	0.000130099	0.00172156
ENSGALG00000004251			ARR3	2.06381	4.18088	-0.0547913	0.00011516	0.00155518
ENSGALG00000029083			NXPH2	2.05947	4.16832	1.73396	6.18421e-09	2.73352e-07
ENSGALG00000010595		MD19_20_21	GPR65	2.05689	4.16089	4.24871	9.12813e-17	1.26353e-14
ENSGALG00000003923		MD10	COL6A3	2.05218	4.14733	7.47624	1.07199e-14	1.10562e-12
ENSGALG00000010521			COL25A1	2.05194	4.14664	0.244396	0.000151163	0.00195601
ENSGALG00000001319			CAMK1G	2.05017	4.14154	1.16977	6.15249e-07	1.67246e-05
ENSGALG00000028218				2.05002	4.14113	2.72284	9.21934e-10	4.80136e-08
ENSGALG00000006973		MD22	BLNK	2.02142	4.05983	4.72695	2.10974e-14	2.05504e-12
ENSGALG00000003490		MD19_20_21	LOC428812	2.007	4.01945	3.04985	3.36641e-08	1.30201e-06
ENSGALG00000001629			LOC417345	2.00662	4.01839	7.46856	3.3134e-06	7.40063e-05
ENSGALG00000008709		MD23	MCOLN3	2.00658	4.01828	4.42684	1.33113e-12	1.0373e-10
ENSGALG00000027097			LOC430731	2.00324	4.009	0.171618	9.40785e-06	0.000180274
ENSGALG00000022713			FAM181B	2.00236	4.00656	-0.243227	8.4825e-05	0.00119459
ENSGALG00000017327			P2RY6	1.99979	3.99943	5.40065	1.19927e-14	1.22489e-12
ENSGALG00000023503		MD25_30	ENSGALG00000023503	1.9992	3.99778	1.53217	1.82178e-06	4.30677e-05
ENSGALG00000027739			CPNE9	1.9926	3.97953	6.28959	7.7696e-06	0.000154219
ENSGALG00000016785		MD2	IL1RL1	1.9906	3.97402	6.39242	3.86247e-08	1.45119e-06
ENSGALG00000006126			COL6A2	1.98546	3.9599	7.40169	4.14658e-16	5.25566e-14
ENSGALG00000028352	10		CPN2	1.98266	3.95222	3.57313	4.80731e-07	1.34861e-05
ENSGALG00000023881			PLXDC1	1.98169	3.94954	0.533417	0.000160019	0.00204794
ENSGALG00000028236			PRRX2	1.98075	3.947	2.57538	3.59939e-08	1.37693e-06
ENSGALG00000025881	2		CSF2RB	1.9714	3.92147	5.69363	1.20226e-08	5.03896e-07
ENSGALG00000028016			HSPA12B	1.96477	3.9035	3.12254	1.87883e-09	9.10842e-08
ENSGALG00000026644	12		DBN1	1.9598	3.89009	2.05983	3.28924e-08	1.27686e-06
ENSGALG00000021226			LOC101750029	1.95924	3.88858	5.29875	7.02837e-22	1.76044e-19
ENSGALG00000028354			METRNL	1.95441	3.87558	7.55151	8.02548e-18	1.34013e-15
ENSGALG00000002896			ENPP1	1.95395	3.87435	3.53582	1.55236e-09	7.70324e-08
ENSGALG00000002260		MD13	CISH	1.95178	3.86852	6.6698	5.7442e-14	5.16487e-12
ENSGALG00000015954		MD2	GEM	1.95056	3.86524	2.67217	1.10779e-06	2.79471e-05
ENSGALG00000028936			ALDH3B1	1.94283	3.8446	5.85917	2.5052e-17	3.8757e-15
ENSGALG00000004322			AHR1B	1.93303	3.81857	1.651	3.42104e-06	7.59268e-05
ENSGALG00000001264			PLXNA2	1.92608	3.8002	0.0341916	1.1528e-05	0.0002159
ENSGALG00000001094			ADGRD2	1.92521	3.79793	3.05938	2.25607e-07	6.93973e-06
ENSGALG00000001433			B3GNTL1	1.92329	3.79288	2.15662	4.5334e-06	9.67371e-05
ENSGALG00000006901			AATK	1.91683	3.77592	1.24841	1.15338e-05	0.0002159
ENSGALG00000025805			CDKN2A	1.90661	3.74927	1.179	0.000127275	0.00169271
ENSGALG00000017235			NOX4	1.9011	3.73498	-0.0969626	0.00129984	0.0109842
ENSGALG00000008638			MMR1L3	1.89704	3.72448	2.22849	2.16089e-07	6.68144e-06
ENSGALG00000028922				1.89463	3.71827	2.62419	4.66067e-08	1.70244e-06
ENSGALG00000007846				1.88865	3.70288	4.07734	3.66627e-06	8.06886e-05
ENSGALG00000028931			IGFBP4	1.88846	3.70241	3.80699	2.06027e-10	1.21764e-08
ENSGALG00000027462			P3H4	1.88201	3.68588	3.38799	2.6974e-10	1.55064e-08
ENSGALG00000024466			CCL17	1.87142	3.65893	9.88533	1.91987e-07	6.01104e-06
ENSGALG00000011254		MD4	SATB1	1.87061	3.65688	3.52039	4.34386e-08	1.60906e-06
ENSGALG00000012801		MD16_17	LY86	1.8668	3.64724	7.72165	1.52524e-10	9.27488e-09
ENSGALG00000012184			BMPER	1.8517	3.60925	-0.326699	0.00413019	0.02719
ENSGALG00000001343			LAMB3	1.84578	3.59446	1.29617	2.73398e-05	0.000447302
ENSGALG00000002552		MD10	COL3A1	1.83491	3.56748	2.60794	9.27618e-09	4.01586e-07
ENSGALG00000004986	15	MD14	CERCAM	1.83472	3.56702	3.16733	8.02386e-08	2.73175e-06
ENSGALG00000011613			CPNE4	1.83317	3.56319	2.37786	6.14984e-08	2.16376e-06
ENSGALG00000028147			CTSK	1.83077	3.55728	10.7167	1.38108e-07	4.42957e-06
ENSGALG00000006346			CXCL14	1.82973	3.5547	4.3225	2.52843e-14	2.44028e-12
ENSGALG00000004464			SDK2	1.82097	3.53319	0.765874	1.63814e-05	0.000289634
ENSGALG00000026968	2		CDC42EP1	1.81952	3.52963	0.972069	7.90706e-05	0.00112561
ENSGALG00000016224		MD2	MAOA	1.81882	3.52793	5.91765	1.46381e-16	1.9999e-14
ENSGALG00000021313	12		PDGFRB	1.80497	3.49422	2.73949	7.34154e-08	2.54894e-06
ENSGALG00000015575		MD5	HTRA3	1.80381	3.49141	2.13573	1.8595e-05	0.000319639
ENSGALG00000012494			CD1A1	1.80144	3.48569	6.65901	5.07022e-15	5.67434e-13
ENSGALG00000005519		MD22	TLL2	1.80033	3.483	2.45358	0.00468167	0.0300312
ENSGALG00000019325			ENSGALG00000019325	1.79158	3.46194	3.01786	1.84675e-05	0.000317985
ENSGALG00000000534			il-1beta	1.79065	3.4597	6.14202	3.62172e-14	3.40183e-12
ENSGALG00000013350			MTMR11	1.78947	3.45688	2.03295	1.13807e-06	2.86422e-05
ENSGALG00000008544			SLC8A1	1.78924	3.45633	1.52524	1.14934e-05	0.0002159
ENSGALG00000010507			FCRL4	1.78887	3.45544	0.730183	0.000390449	0.0042876
ENSGALG00000000731			THEMIS2	1.7844	3.44475	6.36409	4.43575e-12	3.24056e-10
ENSGALG00000007489		MD22	CNNM1	1.77932	3.43264	1.75033	5.38976e-06	0.000112949
ENSGALG00000028327			TMEM178A	1.77782	3.42909	2.65303	2.51763e-07	7.63271e-06
ENSGALG00000013071			CALD1	1.77368	3.41926	1.95503	2.57687e-05	0.000426907
ENSGALG00000006764			MCAM	1.76992	3.41035	5.42499	5.71803e-09	2.53813e-07
ENSGALG00000011722			STRA8	1.76967	3.40975	1.27975	5.08987e-05	0.000772661
ENSGALG00000009778			HCLS1	1.76876	3.4076	8.1179	3.75061e-18	6.8746e-16
ENSGALG00000026895			WDR74	1.76859	3.40721	1.97191	3.11696e-07	9.23674e-06
ENSGALG00000026241			GRIN3B	1.76174	3.39106	0.41608	0.000268128	0.00316223
ENSGALG00000026836			COL16A1H	1.76142	3.39031	3.06318	1.0035e-06	2.56232e-05
ENSGALG00000012568	2		TIMP3	1.76022	3.38749	2.29753	3.23463e-05	0.000522709
ENSGALG00000012171			GPR39	1.75943	3.38564	1.42928	2.83684e-05	0.00046269
ENSGALG00000008759	10		LAMP3	1.75746	3.38103	2.13355	0.000125887	0.00167637
ENSGALG00000028304			MMR1L4	1.75421	3.3734	10.5443	5.52308e-16	6.67848e-14
ENSGALG00000027231			NRARP	1.75344	3.37161	0.601536	0.00012018	0.00161467
ENSGALG00000028721			LMOD1	1.75273	3.36996	-0.0459688	0.000992265	0.00887638
ENSGALG00000017331			GDPD5	1.74958	3.3626	0.0235705	0.00336269	0.0233291
ENSGALG00000005616	12		ARSI	1.74463	3.35109	2.18847	3.75218e-07	1.08145e-05
ENSGALG00000016289		MD1	DST	1.7399	3.34011	7.14058	1.79505e-15	2.09821e-13
ENSGALG00000002829			SCARF1	1.73964	3.33952	5.82711	6.96096e-11	4.43814e-09
ENSGALG00000017328			P2RY2	1.73408	3.32668	1.44774	7.5197e-05	0.00108218
ENSGALG00000028063			LOX	1.73284	3.32381	5.16392	7.31486e-08	2.54809e-06
ENSGALG00000021559			CD14	1.73016	3.31765	3.8399	3.60422e-10	1.9956e-08
ENSGALG00000023359			BTBD17	1.72593	3.30793	-0.270553	0.00120854	0.0103533
ENSGALG00000010374			P2RY13	1.72556	3.30708	7.39462	8.13133e-10	4.29857e-08
ENSGALG00000015662		MD2	LIPI	1.72297	3.30116	6.62595	5.12412e-05	0.000775622
ENSGALG00000027693			LOC100858733	1.72251	3.30011	1.84858	9.33131e-06	0.000179461
ENSGALG00000013722			SEMA3B	1.71993	3.29422	2.00556	4.16406e-05	0.000646105
ENSGALG00000000461			MRC2	1.71347	3.27948	5.31233	1.61065e-14	1.58355e-12
ENSGALG00000027091			GPR27H	1.71309	3.27862	1.4886	6.50057e-05	0.000951622
ENSGALG00000004849		MD24	WSCD2	1.70804	3.26717	2.5261	2.16205e-06	5.03202e-05
ENSGALG00000001933		MD25_30	CORO2A	1.69756	3.24353	0.359939	0.000663551	0.00657922
ENSGALG00000003608		MD19_20_21	LOC428816	1.69667	3.24152	0.440727	0.0294017	0.115198
ENSGALG00000004221			IL22RA1	1.69198	3.231	1.17756	6.67366e-05	0.000972395
ENSGALG00000015241		MD2	SNAI2	1.68911	3.22458	3.98726	9.39739e-07	2.41123e-05
ENSGALG00000008250		MD24	TBX3	1.686	3.21764	2.33897	0.000688908	0.00675425
ENSGALG00000026397			LOC100859674	1.68408	3.21335	0.0175947	0.000124872	0.00166496
ENSGALG00000002329			CCL1	1.67639	3.19626	1.47978	0.0024861	0.0185356
ENSGALG00000008696		MD23	WDR63	1.67549	3.19428	-0.166413	0.000337343	0.00378517
ENSGALG00000026147			PLVAP	1.67274	3.1882	3.41167	2.35304e-07	7.17508e-06
ENSGALG00000028154			LOC100859330	1.6714	3.18523	3.44025	4.77621e-08	1.73861e-06
ENSGALG00000016394		MD2	HAS2	1.67028	3.18276	4.83992	3.18031e-11	2.15851e-09
ENSGALG00000009390			c-met	1.66796	3.17765	3.00424	1.77426e-06	4.23248e-05
ENSGALG00000016079		MD2	OXR1	1.66689	3.17528	4.62788	6.65397e-15	7.3684e-13
ENSGALG00000015474			CD80	1.6651	3.17135	5.64058	1.17847e-15	1.39298e-13
ENSGALG00000005772			BOK	1.66374	3.16838	1.73208	3.25491e-05	0.000523573
ENSGALG00000020386		MD19_20_21	BDKRB1	1.65988	3.1599	1.41057	4.44246e-05	0.000683338
ENSGALG00000029160			LRRC4	1.65301	3.14489	0.434685	0.000791825	0.00751127
ENSGALG00000027438			EXOSC5	1.6527	3.14422	3.29853	1.99193e-08	7.94581e-07
ENSGALG00000027658			TESK1	1.6473	3.13247	2.80519	1.52714e-05	0.000273688
ENSGALG00000021399			ABCA8	1.64648	3.13068	1.24049	3.39171e-05	0.000542261
ENSGALG00000025882			BUD13	1.64466	3.12673	0.523513	0.00237078	0.0178275
ENSGALG00000002869			ENPP3	1.64319	3.12356	3.72632	1.40374e-08	5.81393e-07
ENSGALG00000011104			GCG	1.64105	3.11893	5.84046	2.70012e-12	2.05835e-10
ENSGALG00000008292		MD19_20_21	LRP4	1.63357	3.1028	2.15471	1.64933e-05	0.000289665
ENSGALG00000009207		MD8	TRIM2	1.62948	3.09402	4.1489	1.44112e-07	4.5941e-06
ENSGALG00000027109	8		SPON2	1.62774	3.09029	1.26013	4.45015e-05	0.00068344
ENSGALG00000016837		MD2	MYO16	1.62715	3.08902	1.45176	0.03477	0.130776
ENSGALG00000017301			ADAM15	1.62496	3.08433	2.02059	8.59372e-05	0.00120702
ENSGALG00000005873		MD24		1.62456	3.08348	0.160727	0.00015357	0.00197501
ENSGALG00000011962			NDNF	1.62375	3.08174	3.35271	4.70355e-06	0.000100165
ENSGALG00000023828			LDHD	1.62303	3.08021	1.6712	3.24728e-05	0.000523146
ENSGALG00000027326			MFAP2	1.62188	3.07776	-0.140267	0.0012208	0.0104413
ENSGALG00000007053	10		FAM43A	1.62144	3.07683	2.59337	6.40682e-07	1.73264e-05
ENSGALG00000027419			LOC770026	1.61587	3.06496	2.59777	0.000187926	0.00234517
ENSGALG00000005209			AQP1	1.61318	3.05925	2.62696	0.00300679	0.0214596
ENSGALG00000028960			NEU3	1.61244	3.05769	4.26672	2.76459e-10	1.58062e-08
ENSGALG00000025862			TMEM26	1.60868	3.04973	2.0936	4.73167e-06	0.00010056
ENSGALG00000008120			TLE3	1.60755	3.04733	2.86695	0.000105914	0.00144455
ENSGALG00000000684			KLHDC8A	1.60721	3.04661	1.09533	0.00045488	0.00482442
ENSGALG00000028618			TRAPPC5	1.60496	3.04187	4.44137	2.81115e-11	1.93289e-09
ENSGALG00000009965		MD11	MPL	1.60158	3.03476	0.163346	0.00212796	0.0163402
ENSGALG00000005940		MD23	GFI1	1.59778	3.02677	1.00424	8.39967e-05	0.0011861
ENSGALG00000017326			ARHGEF17	1.59326	3.01731	2.65102	8.63662e-07	2.24894e-05
ENSGALG00000006507			CLMP	1.58863	3.00764	4.53305	2.82647e-10	1.60727e-08
ENSGALG00000004728		MD12	RGL1	1.58236	2.99459	6.48515	3.72146e-16	4.77436e-14
ENSGALG00000000621			KANK3	1.57745	2.98442	1.48357	6.19552e-05	0.000917984
ENSGALG00000011214			SERPINH1	1.57599	2.9814	6.19598	1.5981e-10	9.64093e-09
ENSGALG00000010911		MD23	CYP2J2	1.5726	2.9744	3.50027	1.21939e-06	3.04703e-05
ENSGALG00000028709			RNF144A	1.57166	2.97246	1.97742	1.01731e-05	0.00019388
ENSGALG00000003527			ARRDC2	1.57058	2.97025	6.99934	2.79557e-08	1.09329e-06
ENSGALG00000003589			VTN	1.56753	2.96397	0.958515	0.000307495	0.00351614
ENSGALG00000000447			cKv1.1	1.56596	2.96074	1.54523	0.00510827	0.0321612
ENSGALG00000017072			N4BP2L1	1.56363	2.95597	3.87432	2.69132e-05	0.000441696
ENSGALG00000000619			ANGPTL4	1.55873	2.94594	4.0132	3.55973e-08	1.36673e-06
ENSGALG00000009567		MD8	TLL1	1.55737	2.94316	3.23752	1.19898e-05	0.000224037
ENSGALG00000000449			ARHGEF10L	1.55646	2.94132	2.9577	6.27531e-05	0.000927194
ENSGALG00000000820			HTR1D	1.55418	2.93666	2.36288	4.10395e-05	0.000637719
ENSGALG00000025764			FKBP10	1.54898	2.9261	4.33353	1.95192e-09	9.41934e-08
ENSGALG00000008621	9		NRP2	1.54784	2.92378	8.82711	5.26604e-16	6.44172e-14
ENSGALG00000015908			COL12A1	1.54682	2.92172	3.91977	7.71054e-08	2.63671e-06
ENSGALG00000013237			BCAN	1.54571	2.91948	3.28403	1.5806e-06	3.84017e-05
ENSGALG00000025973				1.54433	2.91668	2.69609	5.94092e-07	1.62334e-05
ENSGALG00000004960			FBN1	1.54254	2.91306	6.55674	5.47272e-10	2.96768e-08
ENSGALG00000001226			ABCA2	1.54186	2.9117	4.54364	3.00203e-10	1.69792e-08
ENSGALG00000016556		MD2	GVINP1	1.52501	2.87788	5.66803	1.09055e-05	0.000205901
ENSGALG00000007217		MD19_20_21	BEST1	1.52464	2.87715	0.306983	0.000621037	0.00621552
ENSGALG00000021512			LTB4R	1.52461	2.87709	5.56016	1.33756e-11	9.38075e-10
ENSGALG00000025937			FXYD6	1.52385	2.87557	7.61472	7.15024e-07	1.91401e-05
ENSGALG00000006786			SYTL4	1.52203	2.87194	1.47799	0.00140214	0.011716
ENSGALG00000002467			MTSS1L	1.51935	2.86661	3.77569	0.00146716	0.0121628
ENSGALG00000028294	10		VWA5B2	1.51731	2.86256	2.47251	3.96074e-05	0.000617289
ENSGALG00000007172		MD13	FHIT	1.51585	2.85968	-0.282751	0.0126248	0.0627437
ENSGALG00000010672		MD19_20_21	KCNK13	1.51422	2.85645	0.544875	0.0195584	0.085699
ENSGALG00000003833		MD23	CACNA1E	1.51119	2.85045	0.38955	0.000570475	0.00582094
ENSGALG00000016618		MD2	PNPLA4	1.50752	2.84321	1.37868	0.000214243	0.00261261
ENSGALG00000003939			KLF2	1.50558	2.83939	5.33064	3.55168e-09	1.6316e-07
ENSGALG00000009641			COL1A2	1.50138	2.83114	6.65684	1.06499e-14	1.10562e-12
ENSGALG00000020647		MD23	LDLRAD1	1.49976	2.82796	1.2969	5.86728e-05	0.000875515
ENSGALG00000015076		MD2		1.49777	2.82407	1.36924	0.00242971	0.0181667
ENSGALG00000016102	8		CYP26B1	1.49733	2.8232	4.47763	4.6483e-08	1.70244e-06
ENSGALG00000007238			PCSK6	1.49717	2.82289	1.92629	0.000182346	0.00228912
ENSGALG00000004521	12		GPX3	1.49532	2.81926	7.14051	5.04484e-07	1.40774e-05
ENSGALG00000004252			CTSLH	1.49456	2.81777	2.7612	0.000173034	0.0021958
ENSGALG00000014687	4		EPHA1	1.49436	2.81738	3.45328	4.48533e-06	9.61012e-05
ENSGALG00000000703			SLC45A3	1.49193	2.81264	4.66414	3.40464e-06	7.57228e-05
ENSGALG00000023497			MINDY4B	1.49039	2.80966	0.522085	0.00166337	0.0134605
ENSGALG00000001478			LOC100857563	1.4903	2.80948	6.15148	8.24783e-08	2.79894e-06
ENSGALG00000004873			PHACTR3	1.48733	2.80369	5.82592	8.98611e-08	3.02025e-06
ENSGALG00000008349		MD13	LMCD1	1.48413	2.79749	1.40107	0.00205234	0.0159458
ENSGALG00000007218	10		MB21D2	1.48288	2.79506	5.94706	8.96618e-11	5.61453e-09
ENSGALG00000013568			NR4A3	1.47947	2.78847	1.96946	0.00148003	0.0122498
ENSGALG00000015276			ENSGALG00000015276	1.47821	2.78603	2.63113	0.000103701	0.00142234
ENSGALG00000027330	12		SYNPO	1.47455	2.77896	1.73603	0.000514874	0.00534169
ENSGALG00000006319			TGFBI	1.47292	2.77584	5.31523	2.05415e-10	1.21764e-08
ENSGALG00000010373			P2RY12	1.46727	2.76498	5.72055	4.47665e-09	2.02122e-07
ENSGALG00000027865			CD1.2	1.46705	2.76455	5.66695	1.56958e-09	7.7521e-08
ENSGALG00000012522	2		PVALB	1.4649	2.76044	3.24887	5.88236e-05	0.000876522
ENSGALG00000006602		MD19_20_21	SYT8	1.46458	2.75983	1.17794	0.00838832	0.046926
ENSGALG00000004338			COL18A1	1.46431	2.75931	4.59214	1.23644e-07	4.00225e-06
ENSGALG00000023882			MALL	1.46303	2.75688	1.30282	0.000362123	0.00402274
ENSGALG00000014815		MD2	EMILIN2	1.45671	2.74481	8.21923	9.82074e-14	8.68186e-12
ENSGALG00000016038	8		ADAM33	1.45178	2.73545	6.67832	9.47309e-13	7.493e-11
ENSGALG00000027627			RIL	1.45144	2.73481	2.97433	7.06185e-06	0.000142047
ENSGALG00000009612			TGFB2	1.45133	2.73459	1.96183	0.000100529	0.00138606
ENSGALG00000026651			SCARA3	1.45068	2.73336	2.20984	0.000306737	0.00351228
ENSGALG00000001459		MD13	TNNC1	1.44811	2.72851	0.534612	0.000830525	0.00776633
ENSGALG00000011446			TNFAIP2	1.4439	2.72055	3.14773	9.2089e-06	0.000177432
ENSGALG00000003386		MD19_20_21	SPTB	1.44268	2.71825	3.39143	5.55813e-07	1.53469e-05
ENSGALG00000024449			RAMP2	1.44218	2.71732	1.60314	0.00401798	0.0266346
ENSGALG00000004638			HEPH	1.43992	2.71306	7.30671	1.2491e-11	8.81911e-10
ENSGALG00000006796			SRPX2	1.43858	2.71053	1.85914	7.56431e-05	0.00108711
ENSGALG00000011295			SOCS2	1.4289	2.69242	5.40156	9.7682e-10	5.01276e-08
ENSGALG00000007416			CD3E	1.4238	2.68291	4.54398	3.01452e-06	6.79074e-05
ENSGALG00000008133		MD22	AS3MT	1.42329	2.68197	4.04976	1.19844e-07	3.90328e-06
ENSGALG00000004793			NXN	1.41931	2.67457	4.04745	6.27303e-06	0.00012864
ENSGALG00000013117			PIK3C2G	1.41896	2.67394	3.15927	6.11692e-07	1.6671e-05
ENSGALG00000009871			RCOR3	1.41687	2.67005	3.94937	4.76459e-09	2.13764e-07
ENSGALG00000027695			PCBP4	1.41658	2.66951	1.45309	0.000454992	0.00482442
ENSGALG00000029002			XG	1.41526	2.66707	1.94378	0.000121977	0.00163257
ENSGALG00000022316			LOC426106	1.4128	2.66253	4.08803	0.00208128	0.0160639
ENSGALG00000004257		MD22	TSPAN15	1.4103	2.65792	2.12817	0.000127537	0.00169405
ENSGALG00000002708			LINGO1	1.40659	2.65109	1.43366	0.000934738	0.0085138
ENSGALG00000010953		MD23	KANK4	1.40585	2.64973	0.511615	0.00526148	0.0328686
ENSGALG00000009046			CFTII	1.40508	2.64833	2.19497	0.00127416	0.010836
ENSGALG00000028444	2		TMEM178B	1.40463	2.64749	-0.0528493	0.00239712	0.017987
ENSGALG00000007412			MPZL2	1.40271	2.64398	0.573674	0.00307632	0.0217785
ENSGALG00000010370			MED12L	1.40269	2.64394	5.09282	9.59676e-09	4.10398e-07
ENSGALG00000027554			HLX	1.39954	2.63817	3.80806	7.41818e-06	0.000148082
ENSGALG00000026861				1.39817	2.63568	-0.124644	0.0340758	0.128778
ENSGALG00000000852			TMEM173	1.39736	2.63419	4.61634	7.64808e-07	2.02664e-05
ENSGALG00000009063			ENSGALG00000009063	1.39068	2.62203	4.10557	1.05391e-06	2.67806e-05
ENSGALG00000026093			PTPRN	1.38951	2.6199	0.894971	0.000600077	0.00606418
ENSGALG00000003333			GHDC	1.38886	2.61872	4.60551	1.01144e-08	4.30783e-07
ENSGALG00000024118			SLAMF1	1.38758	2.61639	1.42773	0.000935943	0.00851741
ENSGALG00000008918			LAMP5	1.38609	2.61369	0.167248	0.00326678	0.0228469
ENSGALG00000017311			P4HA3	1.38336	2.60875	3.09749	5.18478e-06	0.000109088
ENSGALG00000011080		MD19_20_21	BDKRB2	1.38306	2.60821	3.2592	1.55756e-05	0.00027772
ENSGALG00000026663			CX3CL1	1.3826	2.60738	5.14396	4.91115e-08	1.77544e-06
ENSGALG00000000819				1.38221	2.60667	4.08689	0.000132861	0.00175371
ENSGALG00000002987			SERPINF2	1.38137	2.60516	1.34805	0.000476776	0.00502574
ENSGALG00000010741	6		MAP1LC3C	1.37876	2.60045	-0.11453	0.0324329	0.124206
ENSGALG00000015847			PRSS35	1.37792	2.59893	2.47874	6.77952e-05	0.000986453
ENSGALG00000013882			MXD1	1.37719	2.59762	3.75655	3.38812e-05	0.000542261
ENSGALG00000027517			gga-mir-3064	1.37268	2.58951	3.74147	1.64917e-05	0.000289665
ENSGALG00000004893		MD24	TMEM119	1.37149	2.58738	2.8322	0.000688044	0.00675425
ENSGALG00000024090		MD19_20_21	UNC93B1	1.37137	2.58715	6.61811	6.12534e-11	3.95328e-09
ENSGALG00000000463			DDX25	1.3701	2.58488	1.05904	0.00206407	0.016
ENSGALG00000007106			DNAH17	1.36938	2.58359	4.89873	2.33939e-09	1.11865e-07
ENSGALG00000018781				1.36279	2.57181	0.488207	0.00140047	0.011712
ENSGALG00000024378			ZNF414	1.36225	2.57086	4.25812	1.10068e-07	3.61847e-06
ENSGALG00000019710			LOC420370	1.36089	2.56843	2.43661	2.93964e-05	0.000477975
ENSGALG00000003516		MD19_20_21	TCIRG1	1.35977	2.56645	9.0997	2.26981e-10	1.31925e-08
ENSGALG00000002909			CTGF	1.35856	2.5643	5.20555	1.48625e-06	3.63614e-05
ENSGALG00000019932			ENSGALG00000019932	1.35581	2.55941	2.69793	6.11632e-05	0.00090881
ENSGALG00000013378			CTSG	1.35514	2.55822	6.90978	2.66574e-05	0.000438864
ENSGALG00000026931			MAP3K12	1.35496	2.5579	3.31314	0.000440143	0.00470082
ENSGALG00000008716			FLRT3	1.35458	2.55723	4.44205	1.6054e-08	6.52076e-07
ENSGALG00000007713			CD300LG	1.35423	2.5566	7.15935	3.972e-08	1.48703e-06
ENSGALG00000023936			CSGAH	1.34973	2.54865	2.88289	0.000343571	0.00384508
ENSGALG00000003196		MD22	RNASE6	1.34943	2.54811	9.19555	3.20513e-09	1.48537e-07
ENSGALG00000005632		MD19_20_21	MRVI1	1.34779	2.54522	1.26461	0.00350829	0.0240595
ENSGALG00000014873			GJA1	1.34613	2.54229	4.96849	1.60522e-08	6.52076e-07
ENSGALG00000016920		MD2	LMO7	1.34533	2.54088	3.02451	0.000108243	0.00146931
ENSGALG00000003551			PRELP	1.34477	2.5399	1.47485	0.000480337	0.00504597
ENSGALG00000025666			SCARNA7	1.33988	2.5313	2.0287	0.00144357	0.012005
ENSGALG00000026047			AEBP1	1.33789	2.52782	4.61429	8.01887e-07	2.11425e-05
ENSGALG00000003578		MD10	FN1	1.33631	2.52505	10.1073	5.86033e-08	2.06881e-06
ENSGALG00000002587			CRCP	1.33503	2.52281	5.35369	1.19459e-06	2.99216e-05
ENSGALG00000006234			CBFA2T3	1.33402	2.52105	2.94104	1.35635e-05	0.000248585
ENSGALG00000013185		MD19_20_21	PITPNM1	1.33271	2.51875	5.54656	2.16575e-07	6.68144e-06
ENSGALG00000007976			ENSGALG00000007976	1.33239	2.5182	3.27614	2.66989e-05	0.000438864
ENSGALG00000015725	8	MD1	FGFRL1	1.33231	2.51805	2.35544	0.000410925	0.00446123
ENSGALG00000001314			PTGS1	1.33028	2.51451	4.31132	1.23583e-05	0.000230105
ENSGALG00000007381		MD19_20_21	SERPING1	1.32668	2.50824	6.56457	1.22076e-07	3.96369e-06
ENSGALG00000006343		MD22	ACTA2	1.32349	2.5027	5.15665	5.55477e-08	1.9742e-06
ENSGALG00000001535		MD13	STAB1	1.3224	2.50081	10.5784	6.36061e-13	5.14282e-11
ENSGALG00000012073			SFRP4	1.32093	2.49826	0.430905	0.00417891	0.0274592
ENSGALG00000005808		MD24	KREMEN1	1.31929	2.49543	0.501401	0.00207511	0.0160398
ENSGALG00000023973			COL1A1	1.31776	2.49279	3.60608	4.2345e-06	9.16603e-05
ENSGALG00000026810			RGS13	1.31706	2.49157	4.44876	5.2686e-07	1.46242e-05
ENSGALG00000004589			OPHN1	1.31613	2.48998	7.04481	1.60377e-10	9.64093e-09
ENSGALG00000005503			WFDC1	1.31576	2.48933	5.11957	0.00255372	0.0188912
ENSGALG00000028532			FAM178B	1.31546	2.48882	0.428548	0.0035174	0.0241062
ENSGALG00000005175		MD19_20_21	BAAT	1.31486	2.48777	1.27023	0.00282064	0.0203939
ENSGALG00000003332				1.31146	2.48193	3.3427	3.36112e-06	7.4913e-05
ENSGALG00000009730			SLC38A4	1.31108	2.48127	6.79933	9.44019e-06	0.000180565
ENSGALG00000016255		MD2	RPGR	1.31019	2.47975	3.29106	1.39176e-05	0.000253963
ENSGALG00000006174		MD22	VSTM4	1.30753	2.47517	4.59853	6.63479e-05	0.000969417
ENSGALG00000004209			ELFN1	1.30743	2.47501	1.27593	0.00305387	0.0217072
ENSGALG00000001407			ADAMTS15	1.30196	2.46563	1.81539	0.000419976	0.00454075
ENSGALG00000007018			SLC26A11	1.30023	2.46267	5.28824	4.979e-08	1.78768e-06
ENSGALG00000026983	10		CHRD	1.29629	2.45597	1.20093	0.00279624	0.0202847
ENSGALG00000007807			VASN	1.29524	2.45418	3.06509	1.84293e-05	0.000317985
ENSGALG00000024097		MD19_20_21	AGBL2	1.2944	2.45276	0.348449	0.0352282	0.13184
ENSGALG00000008671			ST8SIA6	1.2937	2.45156	2.35236	0.00285305	0.0205436
ENSGALG00000025824				1.29336	2.45098	2.80496	5.23102e-05	0.000789532
ENSGALG00000001620			ENSGALG00000001620	1.29313	2.45058	1.52593	0.00317329	0.0223298
ENSGALG00000026678			SLC27A2	1.28796	2.44182	1.9013	0.0029865	0.0213574
ENSGALG00000000818			LRRC32	1.28469	2.43629	2.36715	0.000538843	0.00555747
ENSGALG00000029151			ISLR2	1.28427	2.4356	0.31143	0.00312932	0.0220576
ENSGALG00000013929			PDGFRA	1.28287	2.43322	3.42743	6.96314e-06	0.000140599
ENSGALG00000011473			RPS6KA2	1.28109	2.43023	2.50739	0.000135003	0.00177751
ENSGALG00000023950			CR1L	1.27987	2.42817	5.54512	1.70246e-05	0.000297014
ENSGALG00000012056	2		GRAP2	1.27524	2.4204	0.470954	0.0267838	0.107873
ENSGALG00000027980			NANOS1	1.27431	2.41884	1.51198	0.000762101	0.00732843
ENSGALG00000002283		MD13	MAPKAPK3	1.27302	2.41667	2.04469	0.000958072	0.00866401
ENSGALG00000008629			MRC1	1.27256	2.4159	2.63001	0.000565666	0.00577748
ENSGALG00000027208			SHROOM4	1.26997	2.41157	5.32634	4.97621e-06	0.000105332
ENSGALG00000009289			SLC18A2	1.26841	2.40896	0.517661	0.00420234	0.0275615
ENSGALG00000019622			TRIM71	1.26827	2.40872	0.891612	0.00779292	0.0443985
ENSGALG00000007526			ES1ML2	1.26592	2.4048	1.5372	0.0246874	0.101768
ENSGALG00000008677			VIM	1.26505	2.40336	11.7959	1.37748e-06	3.40167e-05
ENSGALG00000004103			FAM81A	1.26375	2.40119	0.753509	0.0124399	0.0621865
ENSGALG00000001048			OLFML2A	1.26108	2.39675	4.76861	8.83656e-07	2.29532e-05
ENSGALG00000026070			ENSGALG00000026070	1.25821	2.39198	3.75894	4.93413e-05	0.000752275
ENSGALG00000004111			GPR174	1.25751	2.39083	2.43739	0.00026176	0.00309407
ENSGALG00000014108			SLC10A4	1.25601	2.38835	0.564896	0.00618603	0.0371869
ENSGALG00000013973				1.25521	2.38702	0.707981	0.0026268	0.019311
ENSGALG00000023772			HSPB7	1.25519	2.38699	-0.0323478	0.00703332	0.0410147
ENSGALG00000029174			AES	1.25212	2.38191	6.39597	8.23453e-09	3.60947e-07
ENSGALG00000001701			PUSL1b	1.25192	2.38158	3.11104	4.77747e-05	0.000731572
ENSGALG00000016834		MD2	MCF2L	1.2489	2.37661	6.66455	4.79216e-07	1.34796e-05
ENSGALG00000007158			SOCS1	1.24859	2.37608	6.00102	1.67922e-05	0.000293933
ENSGALG00000022369			TMEM216	1.24419	2.36885	0.63553	0.00358196	0.0244531
ENSGALG00000001373			TRAF3IP3	1.24082	2.36333	2.10901	0.00134681	0.0113348
ENSGALG00000002783			SLC43A2	1.23952	2.3612	6.93752	2.56355e-11	1.77425e-09
ENSGALG00000011778			ITGB5	1.23617	2.35572	9.7268	8.31648e-06	0.000163047
ENSGALG00000028448			SH2D1B	1.23429	2.35266	3.40427	0.00372297	0.0251707
ENSGALG00000007956			PLXDC2	1.23214	2.34915	1.65699	0.00203802	0.015858
ENSGALG00000000357			ADAMDEC1	1.23208	2.34906	11.3351	2.34655e-07	7.17508e-06
ENSGALG00000007078		MD22	ENTPD1	1.2311	2.34746	6.71078	8.08166e-10	4.29389e-08
ENSGALG00000010899			G6PC2	1.22864	2.34347	-0.06108	0.00878055	0.0486165
ENSGALG00000013254			LOXL3	1.22821	2.34276	4.03686	2.16566e-05	0.00036685
ENSGALG00000006104			ADAMTSL3	1.22722	2.34115	2.28354	0.00104344	0.00916279
ENSGALG00000000774			TLR21	1.22402	2.33597	5.887	9.64635e-07	2.46909e-05
ENSGALG00000003437		MD22	ADAM8	1.22369	2.33543	9.8128	5.42669e-10	2.95797e-08
ENSGALG00000023379		MD25_30	F2RL2	1.22178	2.33234	1.91409	0.00271222	0.0198418
ENSGALG00000003345			PIBPPDD4L	1.22172	2.33224	0.607773	0.00358494	0.0244576
ENSGALG00000027786			SOCS3	1.22075	2.33069	6.75975	3.0453e-10	1.71318e-08
ENSGALG00000006988			RNF213	1.21998	2.32944	9.11998	9.61955e-08	3.21262e-06
ENSGALG00000019602			TARP	1.21913	2.32806	1.25181	0.00251319	0.0186846
ENSGALG00000002667		MD23	OLFML2B	1.2174	2.32527	1.47915	0.00348969	0.0239788
ENSGALG00000026059			TWIST1	1.21595	2.32294	1.00848	0.00306511	0.0217392
ENSGALG00000012362			THSD7B	1.21184	2.31633	-0.237549	0.0100364	0.0536772
ENSGALG00000006501		MD24	GGT5	1.2118	2.31626	0.992402	0.00706559	0.0411573
ENSGALG00000023742			AHR2	1.20853	2.31102	0.737073	0.0207534	0.0895512
ENSGALG00000007090		MD22	CPN1	1.20591	2.30683	0.534916	0.0149904	0.0709264
ENSGALG00000008704			CUBN	1.20464	2.3048	2.28412	0.000706092	0.00687785
ENSGALG00000016996			ITM2B	1.20444	2.30448	6.86611	7.69355e-11	4.87567e-09
ENSGALG00000028533				1.19897	2.29575	4.05538	8.65745e-05	0.00121273
ENSGALG00000005594			OMG	1.19869	2.29531	1.11778	0.00279369	0.0202827
ENSGALG00000010769			HPGD	1.19742	2.2933	9.11538	3.0752e-07	9.16463e-06
ENSGALG00000011811			SYNE2	1.19636	2.2916	1.41976	0.00889599	0.0491441
ENSGALG00000027085				1.19634	2.29157	3.71432	9.83458e-06	0.000187767
ENSGALG00000003018		MD24	SCARB1	1.19569	2.29055	4.14924	6.0727e-06	0.000125264
ENSGALG00000006152			ENSGALG00000006152	1.19439	2.28847	6.38684	1.29249e-07	4.1581e-06
ENSGALG00000001571			MYO1F	1.19436	2.28843	8.64444	1.05749e-07	3.49838e-06
ENSGALG00000010579		MD19_20_21	STON2	1.19426	2.28827	2.21609	0.00281618	0.0203756
ENSGALG00000003099			PCTP	1.19405	2.28794	3.31928	0.00106922	0.0093735
ENSGALG00000008007			ITGA11	1.19351	2.28708	2.56756	0.00156864	0.0128321
ENSGALG00000016602		MD2	ARHGAP6	1.19238	2.28529	4.30225	1.18298e-07	3.86488e-06
ENSGALG00000016666		MD2	CTSB	1.19063	2.28252	12.7485	1.52446e-08	6.24019e-07
ENSGALG00000021362			GPRC5C	1.19039	2.28215	5.6397	4.63976e-07	1.3121e-05
ENSGALG00000026781			ALOX5AP	1.18992	2.28141	6.50388	8.40526e-07	2.19958e-05
ENSGALG00000028136			CXCL12	1.18911	2.28012	0.181632	0.00536322	0.0332476
ENSGALG00000023684		MD22	R3HCC1L	1.18861	2.27933	4.4774	9.17024e-06	0.000177011
ENSGALG00000001849		MD13	BSN	1.18626	2.27562	1.57979	0.00276746	0.0201339
ENSGALG00000027961			PCASP2	1.18531	2.27412	5.40304	2.34892e-05	0.000394553
ENSGALG00000009179			TNFSF10	1.18504	2.27369	0.876913	0.0109319	0.0568949
ENSGALG00000003324		MD23	PRRX1	1.18404	2.27213	2.15179	0.00274573	0.0200174
ENSGALG00000028451			MT4L	1.18335	2.27103	7.51774	1.34081e-05	0.000247028
ENSGALG00000028193			SEPT4	1.18303	2.27054	4.79989	0.00070002	0.0068377
ENSGALG00000009746			ARSA	1.17995	2.2657	6.09247	7.54737e-08	2.60322e-06
ENSGALG00000008433			FZD2	1.17935	2.26474	1.73433	0.00220355	0.0168102
ENSGALG00000018828			ERBB2	1.17912	2.26439	1.65401	0.00191486	0.0151007
ENSGALG00000004475			ENSGALG00000004475	1.17627	2.25991	1.45302	0.0382553	0.139303
ENSGALG00000008525			ABHD12	1.17532	2.25843	8.98467	3.85406e-07	1.10778e-05
ENSGALG00000028536			MPEG1	1.17322	2.25514	9.12612	0.000101782	0.00139967
ENSGALG00000005239		MD19_20_21	CYB561A3	1.1717	2.25277	6.21778	1.49853e-06	3.65766e-05
ENSGALG00000007867			SLC9A5H1	1.17142	2.25233	2.8886	0.000637349	0.00634935
ENSGALG00000015433		MD25_30	ABCA1	1.17069	2.25119	7.82742	2.03996e-09	9.79925e-08
ENSGALG00000023436			HDC	1.17009	2.25026	3.427	0.00260802	0.0192092
ENSGALG00000004628			CTNS	1.16945	2.24926	6.25398	5.09391e-06	0.000107391
ENSGALG00000025728				1.16722	2.24579	0.512062	0.00459252	0.0295675
ENSGALG00000015087		MD1	LSAMP	1.16418	2.24107	1.87189	0.00129796	0.0109842
ENSGALG00000001109			GTSF1	1.16374	2.24037	2.43518	0.0092426	0.0505517
ENSGALG00000009105			DPP7	1.16125	2.23651	6.82474	1.2891e-07	4.1581e-06
ENSGALG00000022324			LOC101752158	1.15894	2.23294	7.20972	1.40092e-08	5.81393e-07
ENSGALG00000002517			TMEM35B	1.15875	2.23265	2.5509	0.000357791	0.00398302
ENSGALG00000008393		MD19_20_21	CREB3L1	1.15829	2.23193	1.60915	0.0044223	0.0286293
ENSGALG00000018815			PCGF2	1.15691	2.22979	0.0669163	0.027532	0.109794
ENSGALG00000017036			LHFPL6	1.15617	2.22866	2.3133	0.00199953	0.0156511
ENSGALG00000010617	6		QPCT	1.15561	2.22779	7.73467	7.64693e-07	2.02664e-05
ENSGALG00000004354	12		CCDC69	1.15436	2.22586	3.91559	0.000208899	0.00256133
ENSGALG00000007777			SLC39A10	1.15349	2.22451	5.80915	6.1569e-06	0.000126505
ENSGALG00000018384				1.15197	2.22217	10.7849	7.86554e-07	2.07903e-05
ENSGALG00000017334			DCHS1	1.15173	2.2218	2.8665	0.000240303	0.00287809
ENSGALG00000023468			VPS9D1	1.15082	2.2204	2.89637	0.000543685	0.00559097
ENSGALG00000004854		MD24		1.15066	2.22016	6.61164	4.85742e-08	1.76207e-06
ENSGALG00000027352				1.14862	2.21702	7.3436	1.07321e-06	2.71399e-05
ENSGALG00000002722		MD13	MST1	1.14699	2.21452	5.77305	1.33174e-05	0.000245789
ENSGALG00000004627		MD12	ENSGALG00000004627	1.14459	2.21084	5.43104	5.26511e-08	1.88398e-06
ENSGALG00000009940			SLC35E3	1.1436	2.20931	7.8063	3.9761e-10	2.18997e-08
ENSGALG00000009414		MD8	FAM198B	1.14342	2.20905	0.276192	0.0331045	0.125953
ENSGALG00000028970			IL17RC	1.14329	2.20884	2.71257	0.000707073	0.00688104
ENSGALG00000016211		MD2	LOC418554	1.14278	2.20807	4.67953	2.07934e-06	4.85027e-05
ENSGALG00000014659	4		C1R	1.1427	2.20793	6.16328	0.00054919	0.00563656
ENSGALG00000004239		MD19_20_21	IFITM5	1.14247	2.20759	2.26852	0.00452483	0.0291853
ENSGALG00000025739			RUFY4	1.1411	2.2055	3.65535	0.00228382	0.0173472
ENSGALG00000020326			VSIG4	1.14084	2.20509	10.16	1.91071e-06	4.49679e-05
ENSGALG00000005666		MD19_20_21	ADM	1.14078	2.20501	5.27595	2.5965e-06	5.95103e-05
ENSGALG00000015293		MD1	TMEM45A	1.14071	2.20489	0.529744	0.0119043	0.0602661
ENSGALG00000010448			LTBP1	1.13907	2.2024	5.39305	1.35219e-05	0.000248585
ENSGALG00000026553			SPRYD4H	1.13774	2.20036	0.808405	0.0243785	0.100969
ENSGALG00000006992			MMP9	1.1372	2.19953	11.2726	0.000592549	0.00600541
ENSGALG00000024120			VANGL2	1.13626	2.19811	3.46419	1.91157e-05	0.00032752
ENSGALG00000004398			CARD11	1.12774	2.18516	6.11758	4.93054e-08	1.77635e-06
ENSGALG00000026110			LOC101749001	1.12745	2.18472	5.07975	8.57083e-06	0.000166356
ENSGALG00000003670			MAFB	1.12711	2.18421	7.97901	6.94936e-10	3.71103e-08
ENSGALG00000018535				1.12711	2.18421	0.709417	0.00411336	0.0271301
ENSGALG00000027207			PERP2	1.12637	2.18308	0.992933	0.00636957	0.0380295
ENSGALG00000011058		MD23	LEPR	1.12528	2.18143	1.29095	0.0107021	0.0561246
ENSGALG00000005680		MD22	PSD	1.12526	2.18141	0.167841	0.024888	0.102155
ENSGALG00000011919			MEI1	1.12511	2.18119	2.49491	0.00241436	0.0180776
ENSGALG00000011826			PLBD1	1.12478	2.18069	7.60221	8.47562e-07	2.21249e-05
ENSGALG00000025893			TMEM79	1.12082	2.1747	4.8075	9.29782e-07	2.39152e-05
ENSGALG00000023824		MD22	LIPML5	1.11852	2.17123	0.481853	0.0153761	0.0721759
ENSGALG00000023120			SULT1B1	1.11636	2.16799	4.21688	0.000693431	0.00679227
ENSGALG00000015673		MD2	ZFHX4	1.11608	2.16757	1.37094	0.0173787	0.0790077
ENSGALG00000015112		MD2	ZNF521	1.11578	2.16713	3.48267	0.00302078	0.0215302
ENSGALG00000012518	2		LOC101750812	1.11524	2.16631	8.06158	1.52096e-05	0.000273046
ENSGALG00000002846	12		NEURL1B	1.11348	2.16367	0.172729	0.00820654	0.0460933
ENSGALG00000027835			PCBD1	1.11166	2.16094	4.31216	2.74382e-06	6.23433e-05
ENSGALG00000010703		MD19_20_21	DGLUCY	1.10981	2.15818	2.66607	0.00991599	0.0531142
ENSGALG00000011902			TAGLN	1.10793	2.15536	1.98036	0.00369818	0.0250514
ENSGALG00000007015			CD40	1.10647	2.15318	4.94378	5.58849e-06	0.000116649
ENSGALG00000002546			COL5A1	1.10339	2.14859	3.72951	0.000455385	0.00482442
ENSGALG00000002671		MD24	TMEM132D	1.10297	2.14796	1.73047	0.0027224	0.0198748
ENSGALG00000018368			ATP6	1.10222	2.14685	11.9578	3.05521e-09	1.42848e-07
ENSGALG00000026262			PMP22	1.10072	2.14462	3.94219	0.00128815	0.0109285
ENSGALG00000028085			JAK3	1.09813	2.14076	5.0175	0.00232096	0.0175658
ENSGALG00000004234		MD19_20_21	PGGHG	1.09763	2.14003	1.30221	0.00304124	0.0216321
ENSGALG00000016283		MD1	BEND6	1.09744	2.13975	6.48834	3.02209e-07	9.03193e-06
ENSGALG00000026081			RBM38	1.09697	2.13905	-0.0117807	0.0256697	0.104466
ENSGALG00000024064			BMP8B	1.0967	2.13865	0.178985	0.0326457	0.124658
ENSGALG00000028182			LOC101748100	1.09499	2.13612	2.95261	0.000351487	0.00392531
ENSGALG00000003803		MD25_30	DAB2	1.09369	2.13419	6.44392	3.69496e-05	0.000581901
ENSGALG00000007113			TNC	1.09363	2.13411	5.86761	0.000176537	0.00222416
ENSGALG00000014674	4		CLSTN3	1.09356	2.13399	4.55572	4.32026e-06	9.29431e-05
ENSGALG00000026910			SMPD1	1.09321	2.13348	7.49635	1.6277e-08	6.58594e-07
ENSGALG00000025829			LOC429518	1.09182	2.13143	3.38728	0.00755828	0.0433661
ENSGALG00000014585			CCL26	1.09127	2.13062	10.2559	0.00137887	0.0115588
ENSGALG00000010865			TMEM196	1.09096	2.13015	2.69759	0.00158724	0.0129541
ENSGALG00000006210			Id1	1.08969	2.12828	2.04614	0.00217236	0.0166205
ENSGALG00000004274			TWIST2	1.08887	2.12708	0.167432	0.0188504	0.083603
ENSGALG00000008340			FES	1.08862	2.12671	6.21208	3.53155e-06	7.80501e-05
ENSGALG00000016998			LPAR6	1.08832	2.12626	4.85828	6.5377e-06	0.000132773
ENSGALG00000006259			KIRREL	1.08672	2.12391	5.25136	2.62699e-08	1.03895e-06
ENSGALG00000009868		MD8	ZNF330	1.08631	2.1233	4.45922	5.29451e-07	1.46574e-05
ENSGALG00000018364			ND4	1.08626	2.12323	11.375	4.18642e-09	1.90654e-07
ENSGALG00000023441		MD19_20_21	RTN4RL2	1.08483	2.12113	4.94221	1.36519e-06	3.37925e-05
ENSGALG00000026834			PLPP2	1.08464	2.12084	2.93471	0.00103108	0.0090998
ENSGALG00000011335			NHEJ1H	1.07681	2.10936	2.25611	0.00959098	0.0518218
ENSGALG00000023246			GDPGP1	1.07646	2.10886	1.83061	0.00163053	0.013256
ENSGALG00000029177			IL17RE	1.07615	2.10841	2.20615	0.00204618	0.0159097
ENSGALG00000026884			PINLYP	1.07538	2.10727	5.14723	5.03733e-05	0.000765791
ENSGALG00000015346		MD1	NFKBIZ	1.07424	2.10561	6.01201	8.95328e-08	3.01886e-06
ENSGALG00000003175			STKLD1	1.07354	2.10459	2.97856	0.000347231	0.0038819
ENSGALG00000021490			ADGRG3	1.0718	2.10205	4.20702	0.00280593	0.0203294
ENSGALG00000016820		MD2	GAS6	1.07099	2.10087	6.97601	5.85727e-07	1.60884e-05
ENSGALG00000027359				1.07073	2.10049	4.31337	1.84685e-05	0.000317985
ENSGALG00000011278		MD4	ENSGALG00000011278	1.07015	2.09965	8.19086	9.28996e-10	4.81431e-08
ENSGALG00000028695			MMP14	1.06994	2.09934	3.15729	0.00362323	0.0246548
ENSGALG00000008028		MD24	LIF	1.06827	2.09691	3.00416	0.00148115	0.0122498
ENSGALG00000026662			SYDE1	1.06807	2.09662	3.18633	0.000486388	0.00509135
ENSGALG00000009239		MD8	TLR2H	1.06691	2.09494	4.46971	1.78653e-06	4.2425e-05
ENSGALG00000025771			PLCD3	1.06681	2.0948	1.27101	0.0036028	0.0245317
ENSGALG00000001392			MMP23B	1.06518	2.09242	0.159889	0.0135551	0.0658965
ENSGALG00000015238			CD164	1.06339	2.08983	11.1403	8.65237e-10	4.55114e-08
ENSGALG00000005589	13		SYNGR3	1.06275	2.08891	5.13063	8.09596e-05	0.00114939
ENSGALG00000027312			LOC100858039	1.06189	2.08766	0.384717	0.0104269	0.0552145
ENSGALG00000009163			S100A11	1.06085	2.08616	6.0891	1.56431e-05	0.000278452
ENSGALG00000002207		MD23	ATP6V1G3	1.06068	2.08591	3.77283	0.0162495	0.0752731
ENSGALG00000022629			LOC100858785	1.06032	2.0854	2.43212	0.031147	0.120421
ENSGALG00000027193			NUDT8	1.0595	2.08421	1.98546	0.00253653	0.0187917
ENSGALG00000025795			ARHGAP23	1.05876	2.08313	1.93585	0.00926293	0.0505688
ENSGALG00000027526			COL9A2	1.05789	2.08189	1.08832	0.00789909	0.0448695
ENSGALG00000012142		MD19_20_21	KCNA4	1.05788	2.08187	1.56045	0.00831897	0.0466253
ENSGALG00000012792	2		HIPK2	1.0568	2.08031	7.79779	5.3275e-08	1.89984e-06
ENSGALG00000028810			CHCHD10	1.05615	2.07937	4.39806	3.6397e-06	8.02718e-05
ENSGALG00000010435			RASGRP3	1.0561	2.07931	5.89297	0.00030596	0.00351003
ENSGALG00000027945			LOC100858573	1.05465	2.07722	-0.220632	0.0452158	0.15474
ENSGALG00000027029				1.05427	2.07667	-0.0501832	0.0410399	0.14522
ENSGALG00000012251	2		KDELR3	1.05355	2.07562	2	0.00386684	0.0258609
ENSGALG00000014297		MD19_20_21	IRF7	1.05352	2.07558	7.07457	0.000238432	0.00286336
ENSGALG00000007132		MD13	ACOX2	1.05176	2.07306	0.389177	0.0185188	0.0824102
ENSGALG00000013575			IFI6	1.05176	2.07305	6.31704	0.0108919	0.0567243
ENSGALG00000006944		MD13	CRESCENT	1.05137	2.07249	0.523373	0.0134007	0.065319
ENSGALG00000007748			SLC16A2	1.05112	2.07214	1.361	0.0204358	0.0885363
ENSGALG00000026484			RUNX2	1.05032	2.07098	1.67684	0.00299269	0.0213735
ENSGALG00000009512			TFPI2	1.04929	2.06951	1.33736	0.0102484	0.0545189
ENSGALG00000012422	2		SH3BP1	1.0486	2.06853	1.15524	0.0185281	0.0824167
ENSGALG00000001603			NARF	1.04747	2.06691	7.85385	0.000493875	0.00515433
ENSGALG00000006378		MD22	LIPA	1.04536	2.06389	10.6485	0.000379235	0.00417587
ENSGALG00000001426			MECR	1.04502	2.0634	5.12011	0.000947118	0.00858938
ENSGALG00000010364			AADAC	1.04487	2.06318	6.70208	0.000665928	0.00658418
ENSGALG00000009298			TNIK	1.04438	2.06247	5.49536	1.34634e-06	3.34045e-05
ENSGALG00000028550			ABHD14A	1.04353	2.06126	1.51266	0.00955748	0.051694
ENSGALG00000009678			KCTD3	1.04011	2.05639	2.16738	0.00737529	0.0425606
ENSGALG00000028437			TRIM62	1.0393	2.05523	3.34578	0.000500704	0.0052101
ENSGALG00000027429			HSD17B1	1.03616	2.05076	1.53477	0.00814755	0.0458382
ENSGALG00000026791			gga-mir-6690	1.03608	2.05065	0.921567	0.0226757	0.0956104
ENSGALG00000004653		MD22	CDH23b	1.036	2.05053	1.06664	0.0124491	0.0621865
ENSGALG00000024368			AMH	1.03415	2.0479	3.42617	0.00353031	0.0241789
ENSGALG00000012269			VCPKMT	1.03317	2.04652	3.89399	0.000214051	0.00261261
ENSGALG00000005725	12		CSF1R	1.03164	2.04434	8.45313	3.60772e-05	0.000570725
ENSGALG00000013357		MD2	MTCL1	1.03087	2.04325	2.39807	0.00814805	0.0458382
ENSGALG00000011241		MD4	RFTN1	1.02927	2.04099	4.66332	1.93136e-06	4.53524e-05
ENSGALG00000002374			SLC9A9	1.02885	2.0404	3.23846	0.00117784	0.0101398
ENSGALG00000010794			MEOX2	1.02753	2.03853	0.282542	0.0118148	0.0598797
ENSGALG00000003433			DPEP2	1.02709	2.03791	5.71166	0.000101545	0.00139824
ENSGALG00000009437			MECOM	1.02689	2.03763	1.60171	0.00626463	0.0375949
ENSGALG00000017239			CTSC	1.02655	2.03714	13.3268	0.000146858	0.00191206
ENSGALG00000006757			XYLT1	1.02594	2.03629	3.65102	0.000137366	0.00180185
ENSGALG00000028247			LOXL1	1.02578	2.03606	3.35966	0.00135907	0.0114105
ENSGALG00000008281			NEURL1	1.02416	2.03377	4.94238	0.000149643	0.00193903
ENSGALG00000027165			RSFR	1.02196	2.03067	12.0846	2.56594e-05	0.000425769
ENSGALG00000015624		MD25_30	VCAN	1.02088	2.02915	6.60352	0.000682439	0.00672215
ENSGALG00000012126		MD6	CFI	1.02078	2.02902	0.717502	0.0129917	0.0637728
ENSGALG00000027092			CHIR-A2	1.01794	2.02503	1.08377	0.00964655	0.0520152
ENSGALG00000005693			INOS	1.01726	2.02407	5.42713	0.0115882	0.0591499
ENSGALG00000019426	5	MD2	TMEM71	1.01722	2.02401	2.62977	0.00664686	0.0392888
ENSGALG00000000874			NDRG4	1.01689	2.02355	4.15189	0.000252637	0.0030031
ENSGALG00000012436	2		CARD10	1.0168	2.02343	0.0630229	0.0470238	0.15886
ENSGALG00000004357	12		ANXA6	1.01662	2.02318	8.09808	9.40058e-06	0.000180274
ENSGALG00000001258			NUMA1	1.01646	2.02295	7.57488	1.5103e-07	4.80009e-06
ENSGALG00000011592		MD9	MRAS	1.01619	2.02257	3.93514	0.000334188	0.00376813
ENSGALG00000002453			ABCA7	1.01557	2.0217	1.55996	0.02003	0.087384
ENSGALG00000010326		MD19_20_21	FLVCR2	1.01428	2.0199	5.26147	1.78355e-05	0.000309619
ENSGALG00000001007			MMP15	1.01362	2.01897	7.67017	2.74668e-07	8.25574e-06
ENSGALG00000013542			LOC100859554	1.0136	2.01894	5.36196	8.04887e-07	2.11685e-05
ENSGALG00000003614			AZIN2	1.01321	2.0184	3.71005	0.00409178	0.0270372
ENSGALG00000019014			SH2D2A	1.01162	2.01617	1.84377	0.010958	0.0569835
ENSGALG00000009718			FAM53B	1.01134	2.01578	2.43877	0.00600461	0.0363874
ENSGALG00000026269			TAP1	1.0113	2.01572	5.82424	7.96132e-06	0.000157431
ENSGALG00000028567			MYL9	1.0111	2.01545	3.8983	2.652e-05	0.000437289
ENSGALG00000009064			FZD1	1.01033	2.01437	2.38601	0.00265167	0.019457
ENSGALG00000016675		MD2	PAQR8	1.00909	2.01264	1.73338	0.0299419	0.116922
ENSGALG00000028341			MADCAM1H	1.00879	2.01222	2.37451	0.00525282	0.032834
ENSGALG00000012061			GPD1L2	1.00829	2.01153	2.47848	0.0160618	0.0746666
ENSGALG00000003789			FAM78A	1.00782	2.01087	2.76891	0.00732011	0.0423817
ENSGALG00000016210	5	MD2	ST3GAL1	1.00734	2.0102	1.81372	0.00391603	0.0261234
ENSGALG00000016105			DYSF	1.0071	2.00986	4.43346	0.000175426	0.00221546
ENSGALG00000005688		MD13	DNASE1L3	1.00526	2.0073	6.02901	0.00998106	0.0534083
ENSGALG00000010071		MD8	MAB21L2	1.00467	2.00649	1.01125	0.0421359	0.147806
ENSGALG00000028767			LOC100857616	1.00303	2.0042	2.12842	0.00833371	0.046683
ENSGALG00000011474			OSBPL10H	1.00075	2.00104	4.74363	1.07562e-05	0.000203713
ENSGALG00000016843		MD2	COL4A2	-1.00058	-2.0008	0.5598	0.0484438	0.161941
ENSGALG00000009403			GRK5	-1.00203	-2.00281	1.92187	0.0189687	0.0839505
ENSGALG00000022909		MD1	PTPN3	-1.00389	-2.0054	4.36038	1.60619e-05	0.000284943
ENSGALG00000012131		MD6	ELOVL6	-1.00503	-2.00699	2.98728	0.00123864	0.0105681
ENSGALG00000011164		MD4	CHN2	-1.01102	-2.01533	5.69145	0.000315297	0.00358586
ENSGALG00000011274			DCN	-1.01123	-2.01563	7.84028	0.0204154	0.0884922
ENSGALG00000009983		MD19_20_21	NUBPL	-1.01127	-2.01569	3.05701	0.00117576	0.0101302
ENSGALG00000014823			C6orf58	-1.01485	-2.0207	4.52011	0.000395505	0.00432507
ENSGALG00000028028			LMBR1L	-1.01572	-2.02191	1.91108	0.0113956	0.0585934
ENSGALG00000009542			ARL14	-1.02181	-2.03046	0.296869	0.0328533	0.125269
ENSGALG00000001383	12		HTR4	-1.022	-2.03073	1.25841	0.0128867	0.0634936
ENSGALG00000015732		MD2	PKIA	-1.0234	-2.03271	0.833685	0.0396719	0.142541
ENSGALG00000011084			CCSAP	-1.02485	-2.03474	3.01519	0.00529161	0.0329504
ENSGALG00000013902		MD2	PTPRM	-1.02554	-2.03571	4.8786	1.29748e-05	0.000239885
ENSGALG00000015431		MD2	UBXN2B	-1.02586	-2.03617	4.89352	3.2086e-07	9.48158e-06
ENSGALG00000015196		MD2	ASXL3	-1.02588	-2.03621	2.50854	0.00591151	0.0359474
ENSGALG00000005338			RPS21	-1.02929	-2.04102	6.82204	5.90822e-07	1.61861e-05
ENSGALG00000005540		MD19_20_21	MICAL2	-1.03162	-2.04432	6.04648	2.70853e-06	6.16747e-05
ENSGALG00000002136			AP3B2	-1.03421	-2.04799	0.338943	0.0172094	0.0784414
ENSGALG00000017170			ALKBH8	-1.03501	-2.04913	2.90549	0.00150059	0.0123619
ENSGALG00000012220			CDKN3	-1.03651	-2.05126	2.60928	0.0011143	0.00972011
ENSGALG00000016228		MD2	NYX	-1.03831	-2.05382	0.206153	0.0179469	0.0808199
ENSGALG00000015910			CD109	-1.03846	-2.05403	6.20575	7.28266e-08	2.5453e-06
ENSGALG00000017101			USP12	-1.04672	-2.06583	1.93973	0.0142293	0.0681039
ENSGALG00000009837			DTL	-1.05065	-2.07147	1.61815	0.0104163	0.0552035
ENSGALG00000009157			ECT2	-1.05087	-2.07178	3.18384	0.00830992	0.0466213
ENSGALG00000002466			SLC2A5	-1.05194	-2.07332	3.1733	0.00213591	0.0163774
ENSGALG00000008113			PLCL1	-1.05382	-2.07602	4.13064	0.000270836	0.00318781
ENSGALG00000000317			NEFM	-1.055	-2.07771	3.24876	0.00567711	0.0347835
ENSGALG00000028879	2		MRPS33	-1.05526	-2.07809	5.23167	1.88659e-06	4.44999e-05
ENSGALG00000009826		MD8	CLGN	-1.05834	-2.08253	2.87337	0.00144979	0.0120397
ENSGALG00000029032				-1.06289	-2.08911	0.654138	0.0134053	0.065319
ENSGALG00000003657			UNC119	-1.06419	-2.09099	0.876612	0.0182515	0.0814914
ENSGALG00000016931			BORA	-1.07029	-2.09986	3.51089	0.000232919	0.00280677
ENSGALG00000003114			NOG	-1.07157	-2.10171	3.6919	2.24083e-05	0.000377177
ENSGALG00000026505			RDH10	-1.07271	-2.10338	3.34792	0.000167553	0.00213656
ENSGALG00000021869		MD23	PODN	-1.07402	-2.10529	0.699242	0.0267291	0.107695
ENSGALG00000014883			MCM9	-1.07797	-2.11107	1.54664	0.00411634	0.0271328
ENSGALG00000006486		MD22	RPP30	-1.07825	-2.11148	3.79771	0.000197442	0.00244077
ENSGALG00000019384			MAPK12	-1.0817	-2.11653	2.03351	0.00610822	0.0367961
ENSGALG00000009902		MD11	CFAP57	-1.08249	-2.11769	0.213117	0.0117189	0.0595567
ENSGALG00000007955			SLC16A5	-1.08477	-2.12104	0.466789	0.011541	0.0590346
ENSGALG00000003473			SFRP1	-1.08509	-2.1215	-0.105927	0.0408514	0.145019
ENSGALG00000009029			TSPAN12	-1.08633	-2.12333	4.57326	2.09064e-05	0.000356086
ENSGALG00000009152			ATRNL1	-1.08666	-2.12382	1.64189	0.0179771	0.0808199
ENSGALG00000027871			MAD2L1BP	-1.09498	-2.1361	4.64478	9.04626e-07	2.33825e-05
ENSGALG00000002946			SHISA9	-1.09742	-2.13971	1.90764	0.00285046	0.0205436
ENSGALG00000007768			AURKA	-1.09776	-2.14022	4.24415	0.000270904	0.00318781
ENSGALG00000014753		MD25_30	CENPK	-1.09957	-2.1429	3.08594	0.000486316	0.00509135
ENSGALG00000005870			LOC101748736	-1.10056	-2.14439	2.72744	0.00187401	0.014823
ENSGALG00000002003		MD22	BMPR1A	-1.10531	-2.15145	3.05753	0.000165699	0.00211548
ENSGALG00000017031			TPTE2	-1.10614	-2.15269	1.98302	0.00194329	0.0152905
ENSGALG00000026825			CENPL	-1.10859	-2.15635	2.47154	0.00187376	0.014823
ENSGALG00000005961	12		DGUOK	-1.11085	-2.15972	2.76354	0.0032175	0.0225503
ENSGALG00000011271			LUM	-1.11251	-2.16221	2.46714	0.016205	0.0751462
ENSGALG00000017220			TAF1D	-1.11328	-2.16337	5.31881	4.622e-08	1.70012e-06
ENSGALG00000015181		MD2	GAREM1	-1.11521	-2.16627	2.6839	0.0011166	0.00973209
ENSGALG00000015001			LAMA4	-1.11754	-2.16976	1.597	0.00993139	0.0531696
ENSGALG00000028197			IQCK	-1.1178	-2.17015	0.810296	0.00437867	0.0284519
ENSGALG00000007892			SPAG6	-1.12182	-2.17621	2.18445	0.00575801	0.0351971
ENSGALG00000008810			FAM161A	-1.12221	-2.17681	2.57345	0.0010035	0.00893135
ENSGALG00000017214			HEPHL1	-1.1224	-2.17709	4.75326	8.88538e-08	3.0056e-06
ENSGALG00000015903			FILIP1	-1.12617	-2.18278	3.23848	0.000621552	0.00621552
ENSGALG00000006009		MD13	PODXL2	-1.12751	-2.18482	0.841387	0.0154855	0.0724998
ENSGALG00000008660			CST7	-1.1308	-2.1898	3.55675	0.00106548	0.00934846
ENSGALG00000005708			HNF4beta	-1.13465	-2.19566	-0.0663592	0.0115488	0.0590346
ENSGALG00000002524		MD23	UCHL5	-1.13572	-2.19728	7.87724	6.95873e-07	1.87227e-05
ENSGALG00000017204			SESN3	-1.14445	-2.21062	1.87528	0.00768585	0.0439191
ENSGALG00000004445			SLC13A3H	-1.14572	-2.21256	3.43264	0.00807117	0.0455763
ENSGALG00000005517			KIF9	-1.15175	-2.22183	3.10659	0.000353977	0.00394474
ENSGALG00000019607			LOC420734	-1.15225	-2.2226	0.484806	0.0113809	0.058546
ENSGALG00000009739			AMIGO2	-1.15698	-2.2299	1.8341	0.00154037	0.0126106
ENSGALG00000006830		MD19_20_21	CHID1	-1.15726	-2.23033	2.83984	0.00177499	0.0141461
ENSGALG00000027841				-1.15729	-2.23038	0.0849408	0.0171652	0.0782737
ENSGALG00000007128			SH3BGRL	-1.16147	-2.23686	7.01033	5.81991e-10	3.13977e-08
ENSGALG00000002923			LOC417386	-1.16413	-2.24098	2.86283	0.000452587	0.00481417
ENSGALG00000013107		MD16_17	SEC61G	-1.16703	-2.24549	6.17482	9.05262e-08	3.03292e-06
ENSGALG00000014186			MPPED1	-1.16722	-2.24578	4.37624	1.28383e-05	0.000238014
ENSGALG00000008381	9		TMEM237	-1.17405	-2.25645	3.32854	2.56302e-05	0.000425769
ENSGALG00000017244			PRSS23	-1.17638	-2.26008	3.70784	1.50812e-05	0.000271205
ENSGALG00000015751		MD2	ATP5PF	-1.17684	-2.26081	6.33754	3.38658e-09	1.56258e-07
ENSGALG00000011523			RPL14	-1.1802	-2.26608	7.64764	6.90152e-10	3.70428e-08
ENSGALG00000014189			SULT4A1	-1.18363	-2.27147	3.67694	1.05697e-05	0.000200709
ENSGALG00000007098			KIF21A	-1.18643	-2.27588	2.81985	0.000153281	0.00197501
ENSGALG00000028770			INHBB	-1.18944	-2.28064	0.359762	0.0105066	0.0555422
ENSGALG00000014369			EDARADD	-1.19647	-2.29178	2.77062	0.000256306	0.00303985
ENSGALG00000009758		MD8	SLC7A11	-1.19679	-2.29229	5.41089	0.00969065	0.0521491
ENSGALG00000028708			FAM107B	-1.19754	-2.29349	6.14892	1.37866e-08	5.75535e-07
ENSGALG00000009995		MD19_20_21	AKAP6	-1.20334	-2.30273	1.95686	0.00102033	0.00904284
ENSGALG00000009759			SLC16A7	-1.20373	-2.30334	2.30232	0.00167149	0.0135158
ENSGALG00000010692		MD23	LRP8	-1.20437	-2.30436	4.72732	7.77189e-05	0.00110937
ENSGALG00000017395			SKIDA1H	-1.2064	-2.30762	0.636729	0.00553885	0.0341152
ENSGALG00000014419		MD5	SLIT2	-1.20977	-2.31301	0.0311739	0.0256506	0.104429
ENSGALG00000028774			S100A10	-1.21327	-2.31862	5.17667	7.90183e-06	0.000156548
ENSGALG00000015360		MD1	KIAA1524	-1.2166	-2.32399	3.52109	0.000275291	0.00322142
ENSGALG00000011017		MD7	KLHL8	-1.21763	-2.32565	1.07013	0.00511617	0.032184
ENSGALG00000013708			CYB5A	-1.21796	-2.32618	8.0608	4.30707e-12	3.16856e-10
ENSGALG00000011025			SIPA1L2	-1.21933	-2.32839	3.80375	2.54688e-05	0.000423943
ENSGALG00000012250		MD6	ADH1C	-1.22143	-2.33177	0.480989	0.00441111	0.0286095
ENSGALG00000006354			GAL3ST2	-1.22442	-2.33661	3.03566	0.00202157	0.0157649
ENSGALG00000014730		MD25_30	ELOVL7	-1.22576	-2.33878	3.73157	4.443e-05	0.000683338
ENSGALG00000010829			CDCA7	-1.2276	-2.34177	4.21739	8.76602e-05	0.00122631
ENSGALG00000007493			NSDHL	-1.22773	-2.34198	5.14563	3.5053e-08	1.35076e-06
ENSGALG00000006700			PROSER2	-1.22821	-2.34277	2.3725	0.000438473	0.00468774
ENSGALG00000007123			ENSGALG00000007123	-1.22894	-2.34394	4.70273	7.73088e-05	0.00110501
ENSGALG00000011975			FBXL2	-1.22898	-2.34401	1.89256	0.00241121	0.0180669
ENSGALG00000026340			MED30	-1.22973	-2.34524	4.12265	1.99869e-07	6.22077e-06
ENSGALG00000016278		MD1	PRIM2	-1.23133	-2.34784	4.48959	1.13101e-07	3.7066e-06
ENSGALG00000012080			ENSGALG00000012080	-1.23437	-2.35279	4.23357	0.00209233	0.0161255
ENSGALG00000016933			DACH1	-1.23615	-2.35569	0.64195	0.00398438	0.0264619
ENSGALG00000028728				-1.23913	-2.36056	0.520486	0.0149446	0.0707865
ENSGALG00000016120		MD2	UTP23	-1.24247	-2.36604	3.7604	8.24706e-06	0.000162167
ENSGALG00000012657		MD16_17	SALL3	-1.24281	-2.36659	0.984513	0.00502795	0.0318064
ENSGALG00000015412			ARL13B	-1.24592	-2.3717	4.95057	5.78415e-08	2.0488e-06
ENSGALG00000014496		MD5	PROM1	-1.2468	-2.37315	5.73916	9.08473e-09	3.94923e-07
ENSGALG00000015066			WASF1	-1.24789	-2.37495	1.23608	0.00939356	0.0510172
ENSGALG00000027240			TSPAN13	-1.24833	-2.37566	0.660082	0.00313042	0.0220576
ENSGALG00000011320			TMCC3	-1.2497	-2.37792	1.9009	0.00903695	0.0496442
ENSGALG00000007303	10		LEPREL1	-1.25056	-2.37933	5.15932	0.000222954	0.00269906
ENSGALG00000015943		MD2	PDP1	-1.25169	-2.38121	6.35612	3.02946e-11	2.06948e-09
ENSGALG00000029112			LOC101751844	-1.25226	-2.38214	2.37019	0.000280002	0.00326566
ENSGALG00000002431		MD23	CFH	-1.25493	-2.38655	3.63749	0.00484163	0.0308503
ENSGALG00000014866			FABP7	-1.26107	-2.39674	6.29409	2.43296e-07	7.39731e-06
ENSGALG00000010926		MD7	SPP1	-1.26142	-2.39732	12.8983	3.96549e-06	8.67297e-05
ENSGALG00000015186		MD2	KLHL14	-1.26942	-2.41064	3.62786	5.52312e-06	0.000115513
ENSGALG00000008612			MAPK11	-1.27515	-2.42025	4.82752	1.06231e-09	5.3988e-08
ENSGALG00000011566			GYPC	-1.27633	-2.42221	5.14575	2.78902e-08	1.09329e-06
ENSGALG00000010866			AREG	-1.27722	-2.42371	3.68616	1.54533e-05	0.000276008
ENSGALG00000008763		MD23	SSX2IP	-1.28838	-2.44253	0.545637	0.00168856	0.0136328
ENSGALG00000001300				-1.28977	-2.44489	1.32791	0.00937686	0.0509791
ENSGALG00000002679		MD24	GLT1D1	-1.2923	-2.44918	3.24298	0.000190818	0.00236723
ENSGALG00000002988		MD23	PHGDH	-1.30501	-2.47086	2.94807	0.00157741	0.0128938
ENSGALG00000027407			GPR132	-1.31086	-2.4809	3.58103	3.87006e-05	0.000604949
ENSGALG00000012111			TMEM37	-1.32017	-2.49696	1.4898	0.000811959	0.00766082
ENSGALG00000008551			CRELD2	-1.32185	-2.49987	6.28611	2.16727e-10	1.27373e-08
ENSGALG00000006715			OAF	-1.3323	-2.51803	6.21159	7.36306e-07	1.961e-05
ENSGALG00000010748	6		EXO1	-1.3361	-2.52468	2.58465	0.000312645	0.00356728
ENSGALG00000016581		MD2	TCEANC	-1.33934	-2.53035	2.56683	0.000372313	0.00410774
ENSGALG00000027601			LOC100858403	-1.34794	-2.54549	2.12717	0.000427097	0.00460354
ENSGALG00000027759			LOC100857437	-1.34884	-2.54707	1.65929	0.000872006	0.00806108
ENSGALG00000011210		MD7	FAM175A	-1.35355	-2.5554	4.547	1.61348e-06	3.911e-05
ENSGALG00000010439			LOC425049	-1.35547	-2.55881	0.411153	0.00581793	0.0354809
ENSGALG00000016143		MD2	RHPN1	-1.36108	-2.56877	2.07435	0.00046062	0.00486518
ENSGALG00000017032			SLC25A15	-1.36568	-2.57698	1.38182	0.000290188	0.00335953
ENSGALG00000028612			MYH1G	-1.37197	-2.58825	0.169178	0.00235867	0.0177807
ENSGALG00000026540				-1.37764	-2.59844	2.95994	0.0138713	0.0670091
ENSGALG00000015985		MD2	CCNE2	-1.37877	-2.60047	1.92831	0.000983811	0.00880825
ENSGALG00000003073		MD22	RHOBTB1	-1.38147	-2.60533	1.05983	0.0115749	0.0591108
ENSGALG00000028478			CELF3H1	-1.40276	-2.64407	0.608596	0.00760335	0.043566
ENSGALG00000019063			MMP10	-1.40367	-2.64574	5.04646	3.15165e-06	7.05433e-05
ENSGALG00000015701		MD2	CXADR	-1.40577	-2.64959	5.24814	2.46653e-09	1.16883e-07
ENSGALG00000027530				-1.4088	-2.65517	2.3656	7.61659e-05	0.00109164
ENSGALG00000016804		MD2	SLC5A7	-1.41969	-2.67528	5.97618	5.49484e-11	3.59042e-09
ENSGALG00000010551			CDC42EP3	-1.42314	-2.68168	5.30099	3.56988e-12	2.66349e-10
ENSGALG00000008912			ABCB1	-1.42552	-2.68612	3.6212	1.52444e-07	4.83046e-06
ENSGALG00000010762	6		OPN3	-1.42886	-2.69233	-0.0060945	0.0044138	0.0286095
ENSGALG00000006626		MD22	PDE6C	-1.43948	-2.71223	0.397701	0.00446925	0.0288601
ENSGALG00000015115		MD25_30	MAMDC2	-1.44118	-2.71542	0.971688	0.0042859	0.0279874
ENSGALG00000028229				-1.44875	-2.72972	1.48241	0.000208833	0.00256133
ENSGALG00000006245		MD13	KLF15	-1.45795	-2.74717	1.91681	0.000910629	0.00834479
ENSGALG00000008557			ARL5B	-1.46072	-2.75246	5.46635	2.47458e-10	1.43036e-08
ENSGALG00000019552		MD16_17	SERPINB2	-1.46412	-2.75894	6.49775	0.000135754	0.00178516
ENSGALG00000016125		MD2	LCA5L	-1.4701	-2.7704	1.15268	0.000254585	0.00302284
ENSGALG00000014828			ECHDC1	-1.47143	-2.77296	2.13466	4.03082e-05	0.000627281
ENSGALG00000010392		MD8	CCSER1H1	-1.47384	-2.7776	3.65444	1.18072e-08	4.96847e-07
ENSGALG00000028890			415675	-1.51136	-2.85079	1.60364	5.71497e-05	0.000855213
ENSGALG00000027051			CCAH221	-1.51419	-2.85638	11.1726	3.65735e-11	2.44701e-09
ENSGALG00000019459		MD2	PMP2	-1.51436	-2.85673	2.31251	0.00104034	0.00915081
ENSGALG00000017085			SLC7A1	-1.51734	-2.86262	4.5318	1.03147e-09	5.26752e-08
ENSGALG00000011493			TMEM169	-1.52068	-2.86927	1.91276	9.30086e-05	0.00129768
ENSGALG00000021688			CD320	-1.52157	-2.87104	1.19601	0.000818811	0.00770473
ENSGALG00000017228			MTNR1B	-1.53089	-2.88964	1.08907	0.00213495	0.0163774
ENSGALG00000003122			ZFAND2A	-1.53724	-2.90238	6.24655	9.3221e-14	8.31089e-12
ENSGALG00000013063		MD16_17	SRD5A1	-1.53751	-2.90293	1.1969	0.000262195	0.00309573
ENSGALG00000016417		MD2	DSCC1	-1.54639	-2.92085	3.03202	1.81345e-05	0.000313992
ENSGALG00000028694			ZNF800	-1.5498	-2.92777	2.29996	5.25848e-06	0.000110418
ENSGALG00000011882			CDCP1	-1.55261	-2.93348	3.9679	1.99401e-08	7.94581e-07
ENSGALG00000011696			JAG2	-1.55534	-2.93902	3.51791	2.03415e-06	4.75539e-05
ENSGALG00000009378		MD8	PDGFC	-1.55694	-2.9423	3.51529	1.50516e-08	6.18528e-07
ENSGALG00000015010		MD5	NSG1	-1.56532	-2.95943	0.208639	0.000401473	0.00438123
ENSGALG00000015396			CD200	-1.56979	-2.96862	4.77566	2.0614e-11	1.43615e-09
ENSGALG00000019864		MD2		-1.58054	-2.99081	0.228282	0.00170488	0.013718
ENSGALG00000006344		MD24	GSTT1	-1.5868	-3.00382	5.86494	8.22147e-11	5.17903e-09
ENSGALG00000000382			EFCAB3	-1.60104	-3.03362	0.386871	0.000628101	0.00626315
ENSGALG00000016607		MD2	CLCN4	-1.60725	-3.0467	1.38639	0.00380229	0.0256083
ENSGALG00000012136		MD19_20_21	MPPED2	-1.61147	-3.05564	2.77126	3.11102e-07	9.23674e-06
ENSGALG00000014681		MD25_30	PCSK1	-1.61185	-3.05644	4.01427	1.33334e-06	3.31601e-05
ENSGALG00000009495			FGFR2	-1.623	-3.08014	1.27349	1.69784e-05	0.000296699
ENSGALG00000010529			Lef-1	-1.62899	-3.09297	0.309663	0.000606876	0.00611526
ENSGALG00000019060			MMP27	-1.62975	-3.09459	5.13137	6.14016e-06	0.000126408
ENSGALG00000025464			RF00263	-1.63696	-3.11009	-0.154799	0.000601537	0.0060731
ENSGALG00000013626			GMNN	-1.64649	-3.13071	3.84985	1.71413e-08	6.88269e-07
ENSGALG00000028813			NRN1	-1.6479	-3.13378	0.644736	0.000694256	0.00679402
ENSGALG00000025958			RF00012	-1.65341	-3.14576	0.431471	0.000379481	0.00417587
ENSGALG00000011415		MD7	SPINK2	-1.65507	-3.14939	5.32179	8.46966e-15	9.00008e-13
ENSGALG00000025879			LOC101747995	-1.67702	-3.19766	1.04559	0.00537261	0.0332861
ENSGALG00000003323			OSGIN1	-1.70272	-3.25515	4.75246	0.000702023	0.00684456
ENSGALG00000012395			PLEKHG1	-1.70306	-3.25591	1.24023	1.62415e-05	0.000287644
ENSGALG00000006374		MD24	TBX6	-1.70335	-3.25657	3.23492	1.17652e-08	4.96847e-07
ENSGALG00000010847			VEGFC	-1.71465	-3.28216	5.04561	4.67517e-11	3.09326e-09
ENSGALG00000006409			PODXL	-1.71599	-3.28522	1.54444	1.74211e-05	0.000303428
ENSGALG00000015247		MD1	GPR161	-1.71829	-3.29046	4.36392	1.75098e-12	1.35444e-10
ENSGALG00000011680			EPHA5	-1.72221	-3.29942	-0.302531	0.000770898	0.0073592
ENSGALG00000027874			CHAC1	-1.73284	-3.32381	4.54001	2.28934e-12	1.75795e-10
ENSGALG00000010337			GPR149	-1.73295	-3.32407	3.53511	3.79638e-06	8.33777e-05
ENSGALG00000007943			lasp-2	-1.73565	-3.33029	3.75028	4.32243e-09	1.96e-07
ENSGALG00000002893	12		STC2	-1.73647	-3.33219	4.08573	9.03372e-10	4.7281e-08
ENSGALG00000016304		MD1	LRRC1	-1.75196	-3.36815	3.55589	1.4225e-09	7.12605e-08
ENSGALG00000013399			CELSR1	-1.76024	-3.38753	3.3757	2.3579e-06	5.46367e-05
ENSGALG00000005401			WNT9A	-1.76966	-3.40973	1.46571	0.000369003	0.00408622
ENSGALG00000015489			FAXC	-1.77569	-3.42402	1.16597	0.000123693	0.00165133
ENSGALG00000016024		MD2	SETD4	-1.8088	-3.5035	0.69773	0.00029387	0.00339727
ENSGALG00000005584		MD19_20_21	GALNT18	-1.8126	-3.51276	3.29397	1.49242e-08	6.15695e-07
ENSGALG00000026209			CHIR-AB-600	-1.85133	-3.60833	4.35729	1.57172e-14	1.55985e-12
ENSGALG00000011888			TGM4	-1.85992	-3.62988	4.11133	0.000942944	0.00856629
ENSGALG00000003033			STXBP4	-1.86494	-3.64253	1.84566	9.12269e-07	2.35222e-05
ENSGALG00000001825		MD22	FAM13C	-1.87455	-3.66688	0.361802	0.000572356	0.00583448
ENSGALG00000010331			MME	-1.87765	-3.67475	5.92981	2.94704e-09	1.38406e-07
ENSGALG00000027461				-1.88422	-3.69153	1.06801	2.00492e-06	4.69749e-05
ENSGALG00000028772			ORMDL1	-1.90877	-3.7549	2.33071	1.80227e-07	5.65967e-06
ENSGALG00000023760			CHIA	-1.91363	-3.76757	3.3725	1.08229e-07	3.56919e-06
ENSGALG00000021039		MD22	HKDC1	-1.92129	-3.7876	0.396903	0.000100459	0.00138606
ENSGALG00000014317			LOC776463	-1.93364	-3.82017	4.47647	6.01294e-17	8.76913e-15
ENSGALG00000010384			CLRN1	-1.93586	-3.82605	1.18582	6.83225e-07	1.84296e-05
ENSGALG00000019141		MD2	LOC418700	-1.9668	-3.90899	4.82834	9.83559e-05	0.00136325
ENSGALG00000004495			DNAI2	-1.97459	-3.93018	0.0630229	5.61757e-05	0.000841836
ENSGALG00000011379		MD23	SLC44A5	-1.98203	-3.95048	-0.114465	6.49461e-05	0.000951622
ENSGALG00000016661		MD2	BLK	-2.0206	-4.05752	3.73661	7.37113e-06	0.000147423
ENSGALG00000025751			NMRK2	-2.02644	-4.07397	3.47359	1.58825e-13	1.38086e-11
ENSGALG00000002647			PLS1	-2.07437	-4.21159	0.194342	6.99761e-05	0.00101258
ENSGALG00000002637			RBP7	-2.09349	-4.26778	8.23961	2.20251e-10	1.28724e-08
ENSGALG00000016411		MD2	col14A1	-2.11159	-4.32169	0.489169	9.80719e-05	0.0013611
ENSGALG00000007174			TNFSF15	-2.16759	-4.49272	5.89744	3.70372e-17	5.48777e-15
ENSGALG00000004980		MD22	KCNMA1	-2.17083	-4.50282	5.06655	5.552e-14	5.07887e-12
ENSGALG00000023781			TREM2	-2.18883	-4.55935	2.36549	1.56405e-07	4.94108e-06
ENSGALG00000028052			LOC100858605	-2.19253	-4.57108	3.16081	2.65642e-08	1.04665e-06
ENSGALG00000026005			DIO2	-2.22533	-4.67618	0.871016	9.87625e-05	0.00136708
ENSGALG00000011350		MD23	NEGR1	-2.24253	-4.73226	0.095167	2.44239e-06	5.63464e-05
ENSGALG00000000239			ENSGALG00000000239	-2.29971	-4.92359	0.836591	2.04028e-07	6.33148e-06
ENSGALG00000026584			PLA2G4EH1	-2.3234	-5.0051	0.240822	3.92891e-07	1.12316e-05
ENSGALG00000019061			MMP1	-2.35013	-5.09869	7.38582	2.67028e-14	2.55375e-12
ENSGALG00000001282			GABRD	-2.36228	-5.14181	4.11918	1.32435e-09	6.66613e-08
ENSGALG00000025822			CYP1B1	-2.39398	-5.25606	1.61708	7.01205e-07	1.88181e-05
ENSGALG00000026998			HTR7	-2.40478	-5.29555	0.563001	2.88537e-06	6.52776e-05
ENSGALG00000016108		MD2	SYBU	-2.43345	-5.40184	2.49864	6.47678e-11	4.15462e-09
ENSGALG00000001764			HCN4	-2.45117	-5.4686	0.243956	2.65063e-06	6.06188e-05
ENSGALG00000004617			LOC100859012	-2.47703	-5.56749	2.06613	3.57955e-09	1.63726e-07
ENSGALG00000027846			CHIR-IG1-5	-2.48737	-5.60753	4.73881	8.32783e-30	4.86715e-27
ENSGALG00000028945			LGI2	-2.53203	-5.78385	0.375803	1.98048e-07	6.18238e-06
ENSGALG00000004294			CGNL1	-2.54243	-5.82571	1.47139	3.10932e-09	1.44735e-07
ENSGALG00000015526		MD2	MCMDC2	-2.5738	-5.95376	0.12004	7.49925e-08	2.59514e-06
ENSGALG00000027266				-2.60975	-6.10399	1.0134	1.65386e-09	8.09237e-08
ENSGALG00000008514		MD19_20_21	DLL4	-2.62472	-6.16765	2.43344	3.95126e-12	2.92727e-10
ENSGALG00000026879			LOC100858226	-2.62557	-6.17126	0.50269	2.96819e-06	6.70072e-05
ENSGALG00000006565		MD24	GGT1	-2.63022	-6.1912	4.36512	1.68025e-17	2.67821e-15
ENSGALG00000027861			GPR37	-2.64157	-6.24008	0.746774	8.88093e-09	3.87666e-07
ENSGALG00000012236	2		DMC1	-2.68038	-6.41024	0.0891578	4.42657e-08	1.63395e-06
ENSGALG00000027086			LOC420300	-2.70544	-6.52255	2.56334	4.96648e-05	0.000756112
ENSGALG00000028547			LOC100859143	-2.73137	-6.64088	3.05881	1.48594e-17	2.40494e-15
ENSGALG00000012219		MD6	UNC5C	-2.74122	-6.68637	3.26614	6.08505e-17	8.76913e-15
ENSGALG00000028353			LOC776202	-2.80157	-6.97201	-0.268254	7.57947e-08	2.60575e-06
ENSGALG00000000779			MYH13	-2.80865	-7.00628	0.0236831	1.64911e-06	3.98819e-05
ENSGALG00000005470		MD23	PLPPR5	-2.85555	-7.23777	0.727053	9.59668e-09	4.10398e-07
ENSGALG00000027808	2		C1H12ORF73	-2.92438	-7.59146	3.0222	2.98334e-17	4.48353e-15
ENSGALG00000017374			SLITRK3	-2.93305	-7.63726	2.18002	3.27165e-07	9.64084e-06
ENSGALG00000025939			LOC771552	-2.96391	-7.80234	1.41174	1.03323e-08	4.38289e-07
ENSGALG00000024007				-3.03039	-8.17032	1.0103	4.77515e-09	2.13764e-07
ENSGALG00000015877			SH3BGRL2	-3.1125	-8.64882	0.08172	8.44991e-06	0.000164617
ENSGALG00000027958				-3.12577	-8.7287	0.360297	2.58558e-08	1.02643e-06
ENSGALG00000005763			VILL	-3.22605	-9.35704	0.771312	1.12833e-09	5.70673e-08
ENSGALG00000012044		MD6	ANK2	-3.24788	-9.4997	0.617069	3.19587e-12	2.41874e-10
ENSGALG00000015634		MD2	SBSPON	-3.26837	-9.63557	0.877865	4.99239e-12	3.62207e-10
ENSGALG00000027923			LOC100859808	-3.32078	-9.99207	1.27	6.77232e-15	7.38854e-13
ENSGALG00000005259			VIPR1	-3.39549	-10.5231	1.53569	7.3752e-15	7.91705e-13
ENSGALG00000026603				-3.45975	-11.0024	1.16261	6.40409e-13	5.14282e-11
ENSGALG00000008888			IL1RAPL2H1	-3.49345	-11.2625	2.21006	1.20559e-13	1.0569e-11
ENSGALG00000024507			gga-mir-22	-3.51169	-11.4057	0.752038	3.33654e-11	2.25002e-09
ENSGALG00000026163			TNFSF11	-3.54835	-11.6993	3.30978	8.37237e-17	1.17436e-14
ENSGALG00000028820				-3.6435	-12.4969	2.12283	3.91642e-19	7.62976e-17
ENSGALG00000007114			APOA1	-3.74911	-13.446	5.22393	1.43401e-45	1.88572e-42
ENSGALG00000019861		MD2	LOC422002	-3.7709	-13.6507	3.21945	1.10935e-25	3.64699e-23
ENSGALG00000026720				-3.87336	-14.6554	3.61798	6.09306e-30	3.77053e-27
ENSGALG00000004369			PYGO1	-3.91266	-15.0601	0.0700658	5.53534e-11	3.59456e-09
ENSGALG00000027466				-4.00879	-16.0978	-0.0362924	6.62667e-12	4.74235e-10
ENSGALG00000009651			LXN	-4.03421	-16.384	2.18339	3.81118e-20	8.18237e-18
ENSGALG00000028179			LOC100857809	-4.09072	-17.0384	0.72903	4.21561e-15	4.76863e-13
ENSGALG00000016622		MD2	STS	-4.18463	-18.1844	0.49086	2.54988e-16	3.3117e-14
ENSGALG00000027023			LOC100859682	-4.45052	-21.8645	2.69124	2.70952e-27	1.18767e-24
ENSGALG00000028718			LOC776154	-4.67563	-25.5567	-0.0479694	4.20177e-15	4.76863e-13
ENSGALG00000013504			CHIR-B2	-4.76265	-27.1457	1.05631	1.36355e-20	3.05203e-18
ENSGALG00000026130				-4.92276	-30.3319	-0.436823	2.11306e-13	1.80727e-11
ENSGALG00000018582				-4.97852	-31.527	0.0918569	4.80221e-16	6.01419e-14
ENSGALG00000017044			TRPC4	-5.14427	-35.3655	0.0784156	5.63292e-14	5.10847e-12
ENSGALG00000010068			KCNK17	-5.22993	-37.529	2.38553	3.28726e-30	2.16137e-27
ENSGALG00000022449			LOC100858387	-5.29119	-39.1568	2.01477	4.07785e-23	1.12892e-20
ENSGALG00000026145				-5.34948	-40.7711	2.90292	1.31168e-38	1.25444e-35
ENSGALG00000027045				-5.37327	-41.4491	0.670843	1.81727e-16	2.41996e-14
ENSGALG00000028613				-5.39976	-42.2172	3.92701	2.21024e-67	7.75057e-64
ENSGALG00000025908				-5.43339	-43.2128	0.364043	2.05004e-16	2.69581e-14
ENSGALG00000007817		MD19_20_21	EHF	-5.62658	-49.4048	1.77548	7.88539e-19	1.50826e-16
ENSGALG00000029171			LOC100858317	-5.65507	-50.3901	0.550207	4.42862e-18	7.89646e-16
ENSGALG00000029139				-5.77737	-54.848	0.867427	5.47193e-21	1.25141e-18
ENSGALG00000028669				-6.43655	-86.6151	2.30487	2.44321e-28	1.1683e-25
ENSGALG00000025724			LOC100859532	-6.47312	-88.8391	1.69888	1.52196e-27	6.96132e-25
ENSGALG00000015708	8	MD1	FGFR3	-6.94426	-123.149	2.71609	6.22721e-29	3.11954e-26
ENSGALG00000026489				-7.28574	-156.036	0.852794	3.14269e-26	1.22448e-23
ENSGALG00000027488			LOC101750565	-7.49536	-180.438	3.47169	1.3037e-63	3.42873e-60
ENSGALG00000027393				-7.62863	-197.9	4.60743	1.14044e-83	5.99872e-80
ENSGALG00000026334			LOC100859780	-7.82383	-226.572	2.24217	2.75491e-42	2.89817e-39
ENSGALG00000028425			LOC425309	-8.39785	-337.292	2.74677	2.18085e-43	2.54918e-40
ENSGALG00000027480				-8.84798	-460.795	1.55997	6.46241e-32	4.85604e-29
ENSGALG00000023008		MD16_17		-9.29174	-626.748	-0.1654	6.83035e-18	1.17796e-15
ENSGALG00000017760			LOC100858378	-9.38921	-670.553	-0.0563419	1.70948e-19	3.45841e-17
ENSGALG00000028645			LOC100859706	-9.99771	-1022.38	0.51654	2.16888e-25	6.71077e-23
ENSGALG00000027491				-10.0644	-1070.77	0.593287	8.7857e-26	2.98147e-23
ENSGALG00000026356				-11.1258	-2234.65	1.59465	5.13078e-37	4.49799e-34
ENSGALG00000026150				-12.6333	-6353.16	3.06145	2.24098e-61	3.92918e-58
