# Supplementary material for: The Role of Dendritic Cells in the Host Response to Marek’s Disease Virus (MDV) as Shown by Transcriptomic Analysis of Susceptible and Resistant Birds
Source: Pathogens. 2022 Nov 13;11(11):1340. doi: 10.3390/pathogens11111340 (PMC9698451; doi:10.3390/pathogens11111340)
Supplement: Supplementary file 1 [file pathogens-11-01340-s001.zip › Supp File S3_ Viral_counts.xlsx]

## Sheet: TPM
Gene_id	Gene_Name	L6_Infected_G	L6_Control_H	L6_Infected_I	L6_Control_J	L6_Control_L	L7_Infected_S	L7_Control_T	L7_Infected_U	L7_Control_V	L7_Infected_W	L7_Control_X	L6_Infected_K1	L6 average TPM	L7 average TPM	L7/L6	L6_Infected	L7_Infected	infected L7/L6
gene-MDV098.6	MDV098.6	2.28476	0	0	0	0	2.16111	0	8.37884	0	0	0	0	0.380793	1.75666	4.61316	0.761585	3.51331	4.61316
gene-MDV000.5	MDV000.5	3.84718	0	3.0431	0	0	9.35736	0	6.04659	0	7.64324	0	0	1.14838	3.8412	3.34488	2.29676	7.6824	3.34488
gene-MDV099.5	MDV099.5	40.9653	0	55.9291	0	0	103.506	0	111.13	0	109.258	0	0	16.1491	53.9823	3.34275	32.2981	107.965	3.34275
gene-MDV005.5	MDV005.5	10.0587	0	5.56946	0	0	14.2715	0	22.1328	0	13.9886	0	0	2.60469	8.3988	3.22449	5.20938	16.7976	3.22449
gene-MDV006	MDV006	4.33927	0	1.71617	0	0	1.75904	0	0	0	17.2417	0	0	1.00924	3.16679	3.1378	2.01848	6.33359	3.1378
gene-MDV085.6	MDV085.6	1.52317	0	4.21687	0	0	6.48332	0	0	0	10.5913	0	0	0.956674	2.84578	2.97466	1.91335	5.69155	2.97466
gene-MDV075.3	MDV075.3	2.26855	0	1.57011	0	0	1.60933	0	9.35934	0	0	0	0	0.639777	1.82811	2.85742	1.27955	3.65623	2.85742
gene-MDV006.1	MDV006.1	0.567138	0	0	0	0	1.60933	0	0	0	0	0	0	0.094523	0.268222	2.83764	0.189046	0.536445	2.83764
gene-MDV005.1	MDV005.1	0.402347	0	0	0	0	1.14172	0	2.21328	0	0	0	0.850199	0.208758	0.559166	2.67854	0.417515	1.11833	2.67854
gene-MDV097.3	MDV097.3	9.2269	0	7.0957	0	0	18.9097	0	25.3782	0	14.2576	0	6.49912	3.80362	9.75758	2.56534	7.60724	19.5152	2.56534
gene-MDV084.5	MDV084.5	6.86181	0	5.84517	0	0	8.98678	0	5.80712	0	14.6811	0	0	2.11783	4.91249	2.31959	4.23566	9.82499	2.31959
gene-MDV073.4	MDV073.4	212.817	0	141.687	0	0	331.6	0	445.754	0	462.63	0	227.105	96.9349	206.664	2.13199	193.87	413.328	2.13199
gene-MDV001	MDV001	1.92981	0	1.33566	0	0	1.36903	0	2.65393	0	6.70945	0	2.03894	0.884068	1.78873	2.0233	1.76814	3.57747	2.0233
gene-MDV003.6	MDV003.6	1.83831	0	0	0	0	20.8658	0	5.0562	0	0	0	11.6536	2.24865	4.32034	1.9213	4.4973	8.64068	1.9213
gene-MDV078.3	MDV078.3	2.60963	0	2.0642	0	0	3.17365	0	14.3554	0	0	0	4.72663	1.56674	2.9215	1.8647	3.13349	5.843	1.8647
gene-MDV014.5	MDV014.5	297.018	0	200.302	0	0	290.206	0	263.335	0	348.001	3275.63	11.495	84.8025	696.196	8.20962	169.605	300.514	1.77185
gene-MDV013	MDV013	456.135	0	310.241	0	0	549.538	18310.3	487.768	0	393.393	0	64.3722	138.458	3290.17	23.7629	276.916	476.9	1.72218
gene-MDV086.4	MDV086.4	221.291	0	317.459	0	0	425.289	0	315.392	0	251.794	0	59.514	99.7106	165.413	1.65893	199.421	330.825	1.65893
gene-MDV085	MDV085	18.0502	0	22.0805	0	0	39.3083	0	48.4917	0	35.0265	0	35.4808	12.6019	20.4711	1.62444	25.2038	40.9422	1.62444
gene-MDV071.8	MDV071.8	2029.15	5842.83	3418.57	0	4440.56	3836.77	0	4090.97	0	4096.2	4012.65	2323.44	3009.09	2672.77	0.888231	2590.38	4007.98	1.54725
gene-MDV063.5	MDV063.5	41.839	0	18.6824	0	0	32.5534	0	59.3943	0	18.7695	0	11.4077	11.9882	18.4529	1.53925	23.9764	36.9057	1.53925
gene-MDV049.5	MDV049.5	199.916	0	278.151	0	0	403.406	0	319.578	5401.54	228.121	0	144.425	103.749	1058.77	10.2052	207.498	317.035	1.5279
gene-MDV011.5	MDV011.5	14637	31689.9	12099.9	0	6021.1	15904.6	0	16263.5	28564.1	18660.5	27204.4	6873.65	11886.9	17766.2	1.4946	11203.5	16942.9	1.51228
gene-MDV039.5	MDV039.5	52.4225	0	68.8756	0	0	98.3303	0	65.9834	0	111.209	0	61.9583	30.5427	45.9205	1.50348	61.0855	91.8409	1.50348
gene-MDV071.4	MDV071.4	271.714	0	477.686	0	0	448.952	0	567.599	0	526.151	0	305.249	175.775	257.117	1.46276	351.55	514.234	1.46276
gene-MDV074	MDV074	341.033	6873.92	412.385	0	0	569.515	0	603.769	0	490.628	0	384.34	1335.28	277.319	0.207686	379.253	554.638	1.46245
gene-MDV078.4	MDV078.4	1.03516	0	1.43292	0	0	4.40614	0	8.54154	0	0	0	6.56222	1.50505	2.15795	1.4338	3.0101	4.31589	1.4338
gene-MDV049	MDV049	1659.02	1828.08	2319.31	2222.38	3099.31	3161.9	2159.34	2777.49	6084.05	2047.09	1738.33	1699.87	2138	2994.7	1.4007	1892.74	2662.16	1.40651
gene-MDV072	MDV072	1136.51	517.064	1967.33	0	1571.88	2170.26	0	2306.82	1864.25	1798.54	1775.51	1416.12	1101.48	1652.56	1.50031	1506.65	2091.87	1.38842
gene-MDV043	MDV043	1901.34	3062.58	2468.79	0	2036.62	2785.07	5878.49	2804.82	1380.25	3599.5	1314.55	2258.93	1954.71	2960.44	1.51452	2209.69	3063.13	1.38623
gene-MDV071	MDV071	4097.56	0	4928.01	0	7287.07	5497.96	0	6000.54	0	6923.48	11523.5	4638.93	3491.93	4990.92	1.42927	4554.83	6140.66	1.34816
gene-MDV020	MDV020	3352.01	3642.28	3975.36	0	4613.57	4521.23	0	4379.85	3283.02	5715.47	3335.19	3708.13	3215.23	3539.13	1.10074	3678.5	4872.18	1.3245
gene-MDV086.2	MDV086.2	169.753	0	295.181	0	0	238.859	0	300.977	0	195.104	0	106.722	95.2762	122.49	1.28563	190.552	244.98	1.28563
gene-MDV097.6	MDV097.6	716.632	0	756.238	0	0	896.954	0	973.206	0	1135.05	0	893.236	394.351	500.869	1.27011	788.702	1001.74	1.27011
gene-MDV046	MDV046	7108.3	5824.63	7423.9	11506.5	4980.07	8978.15	27950.3	9164.58	9187.67	8363.2	6000.23	6368.14	7201.92	11607.4	1.6117	6966.78	8835.31	1.26821
gene-MDV012	MDV012	20228.1	14569.1	16929.6	19187.5	9227.13	20729.7	18643.2	21347.8	8754.71	24545	16676	15634.3	15962.6	18449.4	1.15579	17597.3	22207.5	1.26198
gene-MDV050	MDV050	886.887	892.887	1340.3	0	1357.19	1726.61	3427.72	1402.44	0	838.405	1226.41	944.249	903.585	1436.93	1.59025	1057.14	1322.48	1.251
gene-MDV017	MDV017	2336	3264.91	2882.23	8599.74	4135.56	2894.7	0	2850.32	1961.91	3671.58	747.409	2459.18	3946.27	2020.99	0.512126	2559.14	3138.87	1.22653
gene-MDV099	MDV099	5.80615	0	18.9968	0	0	20.9691	0	31.9391	0	29.3621	0	42.3837	11.1978	13.7117	1.22451	22.3956	27.4235	1.22451
gene-MDV086.6	MDV086.6	1479.55	0	2039.43	0	0	2288.81	0	2159.46	0	1781.27	0	1641.49	860.08	1038.26	1.20716	1720.16	2076.51	1.20716
gene-MDV009	MDV009	3656.27	5597.92	4893.47	22117.3	7445.25	4858.09	0	5160.14	2522.88	5314.06	3844.46	4303.69	8002.32	3616.6	0.451945	4284.48	5110.76	1.19286
gene-MDV042	MDV042	8653.37	9803.4	10817	12394.6	8940.72	10394.2	3010.75	10676.4	10603.7	11376.5	5386.11	7885.03	9749.01	8574.62	0.879538	9118.45	10815.7	1.18614
gene-MDV005.8	MDV005.8	83.8537	0	109.156	0	0	94.5484	0	103.863	0	92.6742	0	53.9788	41.1647	48.5142	1.17854	82.3294	97.0284	1.17854
gene-MDV050.5	MDV050.5	269.198	0	413.498	0	0	462.584	0	332.037	0	220.58	2652.99	189.925	145.437	611.366	4.20365	290.874	338.4	1.16339
gene-MDV005.4	MDV005.4	13.3277	0	14.1079	0	0	20.022	0	30.1885	0	21.8057	0	34.7894	10.3708	12.0027	1.15735	20.7417	24.0054	1.15735
gene-MDV038	MDV038	4167.57	4927.69	4723.79	0	3745.05	4801.92	10809.7	4757.96	8883.26	5923.34	1450.36	4509.79	3678.98	6104.42	1.65927	4467.05	5161.07	1.15536
gene-MDV063	MDV063	15594.5	8557	16344.1	0	11380.8	16181.5	32849.6	16329.2	15425.9	22482.7	19833.7	15741.8	11269.7	20517.1	1.82056	15893.5	18331.2	1.15338
gene-MDV051	MDV051	3542.07	2977.24	3691.64	0	3016.94	4191.44	0	3750.73	3578.09	4001.32	4770.88	3207.34	2739.2	3382.08	1.23469	3480.35	3981.17	1.1439
gene-MDV095.5	MDV095.5	1815.32	0	2145.39	0	0	2049.26	36998.1	2252.35	0	2025.46	3309.4	1579.44	923.359	7772.43	8.41757	1846.72	2109.02	1.14204
gene-MDV010	MDV010	6559.57	14201.9	8440.93	9758.49	8916.31	8222.54	14222.5	8434.4	13357.6	8740.03	5936.82	7243.03	9186.7	9818.98	1.06883	7414.51	8465.66	1.14177
gene-MDV014	MDV014	17114.9	13397.6	16865.7	0	22627.1	19640.5	0	17804.8	16101.4	16095.8	13290.3	13026.7	13838.6	13822.1	0.998807	15669.1	17847	1.139
gene-MDV094	MDV094	5363.03	5784.98	8056.47	0	4396.59	7841.71	0	7994.95	6257.23	6215.6	4767.51	6031.31	4938.73	5512.83	1.11624	6483.61	7350.75	1.13374
gene-MDV016	MDV016	6051.89	10425.9	5816.93	0	7923.67	5589.95	13341.3	5799.78	3132.49	8452.99	2386.71	6052.19	6045.09	6450.54	1.06707	5973.67	6614.24	1.10723
gene-MDV036	MDV036	5219.34	6620.77	5761.05	20926.9	2012.72	5800.82	0	5710.67	11935.4	4937.73	6365.68	3918.23	7409.83	5791.72	0.781627	4966.21	5483.07	1.10408
gene-MDV066	MDV066	1562.28	1304.45	1785.09	0	1321.84	1931	3338.44	1938.51	1567.7	1496.58	298.616	1546.73	1253.4	1761.81	1.40563	1631.37	1788.7	1.09644
gene-MDV032	MDV032	1513.12	1989.05	1999.07	0	6046.72	2143.63	0	1977.94	3585.71	1255.64	2732.02	1426.6	2162.43	1949.16	0.901375	1646.26	1792.4	1.08877
gene-MDV031	MDV031	7651.2	6035.63	9478.41	10598.5	6880.64	9448.33	7723.42	9151.63	6649.25	6818.8	6908.44	6251.43	7815.97	7783.31	0.995821	7793.68	8472.92	1.08715
gene-MDV098	MDV098	152.179	0	276.397	0	0	327.309	0	341.247	0	215.678	5836.59	385.063	135.606	1120.14	8.2602	271.213	294.745	1.08677
gene-MDV029	MDV029	678.729	1280.62	897.674	0	0	953.669	4916.19	854.068	0	612.412	1319.23	651.835	584.81	1442.59	2.46678	742.746	806.716	1.08613
gene-MDV034	MDV034	10084.9	12633.1	10184.1	9075.16	13529	9989.88	13226.6	10220.1	14492.6	11196.5	14197.1	8723.7	10705	12220.5	1.14157	9664.23	10468.8	1.08326
gene-MDV080	MDV080	0.964905	0	2.00349	0	0	0.684513	0	1.32697	0	3.35472	0	2.03894	0.834556	0.894367	1.07167	1.66911	1.78873	1.07167
gene-MDV060	MDV060	2800.9	2311.13	4164.28	9131.25	2195.58	4078.51	8872.23	3651.06	2083.17	2864.77	2777.61	2921.7	3920.81	4054.56	1.03411	3295.63	3531.45	1.07156
gene-MDV072.6	MDV072.6	100.225	0	209.579	0	0	176.995	0	137.832	0	133.451	0	110.398	70.0336	74.7129	1.06681	140.067	149.426	1.06681
gene-MDV037	MDV037	2824.3	4802.32	3707.96	0	4866.37	3635.84	0	3469.4	4328.63	3225.83	1649.04	3162.34	3227.21	2718.12	0.84225	3231.53	3443.69	1.06565
gene-MDV035	MDV035	1580.98	0	1962.23	0	3494.21	1980.49	11766.6	1827.82	2762.76	1383.13	1052.5	1334.09	1395.25	3462.22	2.48143	1625.76	1730.48	1.06441
gene-MDV015	MDV015	14657	8164.65	13618.9	0	10859	15279	0	14035.5	0	14520.3	8410.8	12915.1	10035.8	8707.6	0.867655	13730.3	14611.6	1.06418
gene-MDV073	MDV073	30494.8	32125.5	34686.8	0	50051.7	34642.5	24665.4	35348.3	31852.4	39344.8	31990.9	37681.3	30840	32974.1	1.0692	34287.6	36445.2	1.06293
gene-MDV072.8	MDV072.8	27913.5	33124.7	29914.4	0	33566.4	30272.2	28258.4	31321	26539.9	37058	30331.9	35225.3	26624.1	30630.2	1.15047	31017.8	32883.7	1.06016
gene-MDV027	MDV027	3611.49	3800.21	3729.96	0	8664.5	3960.27	9725.79	3622.03	3425.37	3824.51	3044.83	3434.8	3873.5	4600.47	1.18768	3592.09	3802.27	1.05851
gene-MDV028	MDV028	1430.39	0	1897.42	0	984.057	1980.43	9941.32	1757.12	0	1154.19	889.23	1300.64	935.417	2620.38	2.8013	1542.82	1630.58	1.05689
gene-MDV057.8	MDV057.8	266.81	0	326.959	0	0	297.488	0	272.212	0	280.24	0	212.367	134.356	141.657	1.05434	268.712	283.313	1.05434
gene-MDV068	MDV068	19490.9	22681	15933.9	15584.8	22483.8	18247.4	7571.35	18028.6	24888.1	20530.7	18962.7	18585.1	19126.6	18038.2	0.943094	18003.3	18935.6	1.05178
gene-MDV096	MDV096	25274	26281	26801.3	29667.4	33527.1	26594.4	43238.8	27728.3	28764.8	28844.4	28362.5	27013.3	28094	30588.9	1.0888	26362.9	27722.4	1.05157
gene-MDV021	MDV021	610.924	555.138	779.496	0	0	770.94	0	730.362	1000.76	571.454	381.25	594.832	423.398	575.795	1.35994	661.75	690.919	1.04408
gene-MDV064	MDV064	3753.43	0	4327.79	0	0	4242.07	0	4203.38	17555	3807.37	0	3813.72	1982.49	4967.97	2.50593	3964.98	4084.27	1.03009
gene-MDV044	MDV044	14018.8	13976.2	11118.8	24542.1	20063.7	12346.4	35769	12584.8	16796.8	13529.8	13864.3	12276.4	15999.3	17481.9	1.09266	12471.3	12820.4	1.02799
gene-MDV077.5	MDV077.5	1.20704	0	5.56946	0	0	1.71257	0	3.31992	0	2.79771	0	0.850199	1.27112	1.30503	1.02668	2.54223	2.61007	1.02668
gene-MDV012.8	MDV012.8	199.337	0	216.573	0	0	192.385	0	229.507	0	177.29	0	171.426	97.8893	99.8638	1.02017	195.779	199.728	1.02017
gene-MDV086.1	MDV086.1	142.97	0	211.323	0	0	250.983	0	206.615	0	252.748	0	343.075	116.228	118.391	1.01861	232.456	236.782	1.01861
gene-MDV052	MDV052	31504.2	21582.3	28597.4	8975.92	20287.4	29030.7	13082	30487.9	19453.4	22343.6	18722.5	20282.5	21871.6	22186.7	1.01441	26794.7	27287.4	1.01839
gene-MDV045	MDV045	5935.68	3462.42	6774.95	54719.9	13157.2	7074.18	0	6784.07	0	5546.73	7133.6	6390.26	15073.4	4423.1	0.293437	6366.96	6468.32	1.01592
gene-MDV080.5	MDV080.5	0.549598	0	12.1724	0	0	6.23824	0	6.04659	0	7.64324	0	6.96813	3.28169	3.32134	1.01208	6.56338	6.64269	1.01208
gene-MDV057.4	MDV057.4	1171.44	0	1633.21	0	0	1433.15	0	1238.63	0	1326.7	0	1150.23	659.146	666.416	1.01103	1318.29	1332.83	1.01103
gene-MDV030	MDV030	17414.2	18989.2	17261.6	46169.9	18872.4	17119.9	22430.1	17622.1	5266.51	17235.1	20063.3	16808.3	22585.9	16622.8	0.735982	17161.4	17325.7	1.00958
gene-MDV018	MDV018	2535.63	1939.53	2723.18	10217.4	2948.09	2725.29	0	2509.94	0	2637.43	1776	2563.72	3821.26	1608.11	0.420833	2607.51	2624.22	1.00641
gene-MDV056	MDV056	15071.1	22205.5	13813.2	0	18563.9	13820.9	25573.5	14975	8006.09	15597.4	16775	15229.6	14147.2	15791.3	1.11621	14704.6	14797.8	1.00633
gene-MDV015.5	MDV015.5	41632.3	31689.9	39892	125206	18063.3	42275.6	0	39371.3	14282	43088.8	59849.7	42555.5	49839.9	33144.6	0.665021	41359.9	41578.6	1.00529
gene-MDV019	MDV019	3536.47	6110.15	3006.8	0	1160.93	3297.95	0	3064.85	2753.73	3779.66	5245.3	3590.12	2900.74	3023.58	1.04235	3377.8	3380.82	1.00089
gene-MDV095	MDV095	24622	24946.9	30529.3	41501	26942.7	28136.3	0	29569.8	37871.5	23866.2	25248.1	26694.6	29206.1	24115.3	0.825695	27282	27190.8	0.996657
gene-MDV087	MDV087	7731.28	5193.62	9777.06	0	9867.91	9036.3	0	9322.39	4681.34	7273.9	5350.2	8213.54	6797.23	5944.02	0.874477	8573.96	8544.2	0.996529
gene-MDV011	MDV011	20377.8	27175.9	20365.8	0	12392.3	20934.3	41730.4	21673.9	48990.7	22966	7465.4	25396.3	17618	27293.5	1.54918	22046.6	21858.1	0.991446
gene-MDV092	MDV092	4754.73	4639.47	5871.76	0	5289	5676.09	0	5683.99	2090.92	4429.97	4779.34	5349.68	4317.44	3776.72	0.874759	5325.39	5263.35	0.98835
gene-MDV069	MDV069	10850.4	8656.04	8521.44	27359.9	24998.7	9929.4	13291.9	9288.72	9362.68	9031.28	11889.3	9244.09	14938.4	10465.6	0.700579	9538.63	9416.47	0.987192
gene-MDV089	MDV089	39445.4	32763.5	31265.1	69039.1	36520.5	32176.1	33540.4	33627.5	31500.6	38982.1	43501.7	35468.4	40750.3	35554.7	0.872502	35392.9	34928.6	0.98688
gene-MDV061	MDV061	32930.9	34947.8	33447.5	17259.8	33200.4	32815.9	92236	31629.5	37407	32862.1	43501.7	32992.7	30796.5	45075.4	1.46365	33123.7	32435.8	0.979234
gene-MDV062	MDV062	28429.2	30650.9	30314.7	0	16015.1	29396.2	58833.1	28323.6	34534.5	22907.3	36837.5	23973.5	21563.9	35138.7	1.62951	27572.5	26875.7	0.974728
gene-MDV024	MDV024	28876.6	25819.7	27696.1	28141.6	34509.5	26808.9	6835.84	26762	19260.4	29744.7	25681	28951.6	28999.2	22515.5	0.776417	28508.1	27771.9	0.974175
gene-MDV091.5	MDV091.5	355.895	2568.28	542.517	0	0	427.234	0	423.776	0	293.299	0	281.01	624.616	190.718	0.305336	393.14	381.436	0.970229
gene-MDV053	MDV053	48388.9	46199.1	39412.3	85897.4	40274.8	40018.1	41730.4	41929.3	29394.4	38985.7	25195.7	37286.3	49576.5	36209	0.730366	41695.8	40311	0.966789
gene-MDV041	MDV041	2053.75	2354.79	2419.26	0	2684.47	2380.24	0	2200.18	0	1592.97	1617.19	1933.52	1907.63	1298.43	0.680651	2135.51	2057.8	0.96361
gene-MDV031.5	MDV031.5	2875.46	0	3750.65	0	4440.56	3659.02	0	3467.79	10533	2242.72	0	3126.08	2365.46	3317.09	1.4023	3250.73	3123.18	0.960762
gene-MDV088	MDV088	107038	116857	100721	82079.8	100653	96223.4	59813.6	100896	126396	102938	96303.7	106050	102233	97095.2	0.949744	104603	100019	0.95618
gene-MDV055	MDV055	10566.1	16423.1	10307.8	0	12481.6	10297.9	19399	10809.4	15941.9	8534.05	2602.8	10402.3	10030.1	11264.2	1.12303	10425.4	9880.44	0.947728
gene-MDV025	MDV025	9603.96	6365.73	10742	14371.9	7602.51	9840.09	13964.3	10172.2	13115	8996.25	8743.52	10265.3	9825.23	10805.2	1.09974	10203.7	9669.52	0.947645
gene-MDV040	MDV040	8027.98	8096.3	8391.87	34120.9	5742.99	7883.02	8288.26	7795.76	5838.16	7020.13	9267.1	7539.84	11986.7	7682.07	0.640885	7986.56	7566.3	0.947379
gene-MDV047	MDV047	11376.1	10088.3	10815.5	0	11500.7	11170	12909.4	10215.6	9093.25	9592.78	9237.76	10728.6	9084.89	10369.8	1.14143	10973.4	10326.1	0.941012
gene-MDV059	MDV059	16957.5	23823.1	16906	0	9989.31	16237.2	18921.7	15821.1	13328.2	16761.5	12975.9	18055.5	14288.6	15674.3	1.09698	17306.3	16273.3	0.940306
gene-MDV033	MDV033	2921.87	1709.05	2836.6	0	649.442	2854.91	0	2533.72	1540.48	2840.88	2934.3	3061.15	1863.02	2117.38	1.13653	2939.87	2743.17	0.933091
gene-MDV093	MDV093	9983.2	9474.86	12832.4	0	12001.5	12162.5	24248.8	12116.8	0	9312.51	2169	13372	9610.67	10001.6	1.04068	12062.5	11197.3	0.928267
gene-MDV067	MDV067	7261.41	10533.5	5799.69	0	6004.14	6455.07	0	6142.75	4747.27	5122.93	6329.82	6239.94	5973.12	4799.64	0.80354	6433.68	5906.92	0.918125
gene-MDV054	MDV054	6898.34	5287.63	9420.75	16713.1	4018.61	9587.63	24358.5	10692	11438.6	12863.7	10894.1	20046.3	10397.5	13305.7	1.27971	12121.8	11047.8	0.911397
gene-MDV057	MDV057	6282.31	13035.8	6120.6	0	7076.59	5618.06	7149.04	5623.92	5035.7	6069.98	8313.06	6682.79	6533.01	6301.63	0.964582	6361.9	5770.65	0.907065
gene-MDV100	MDV100	155.686	201.303	237.403	0	152.991	239.946	0	210.283	362.894	170.821	552.993	296.329	173.952	256.156	1.47257	229.806	207.017	0.900832
gene-MDV075.91	MDV075.91	3.0176	0	5.56946	0	0	8.56287	0	22.1328	0	0	0	25.506	5.68217	5.11594	0.90035	11.3643	10.2319	0.90035
gene-MDV026	MDV026	5967.12	11494.1	6549.03	0	2911.84	5799.38	0	5891.63	6906.89	4408.86	1315.62	5799.7	5453.63	4053.73	0.743309	6105.28	5366.62	0.879013
gene-MDV086	MDV086	116.315	0	198.576	0	0	187.034	0	181.288	0	148.279	5836.59	274.46	98.2252	1058.86	10.78	196.45	172.2	0.876558
gene-MDV084	MDV084	62.9768	201.303	150.133	0	152.991	141.049	0	134.505	0	80.1421	552.993	193.38	126.797	151.448	1.19441	135.497	118.565	0.875043
gene-MDV090	MDV090	9694.72	10623.3	11006.4	20986.3	3027.65	9742.78	0	9426.79	4787.73	9461.2	7295.73	12241.2	11263.3	6785.71	0.602463	10980.8	9543.59	0.869117
gene-MDV023	MDV023	15199.9	10998.3	12772.7	0	16717.4	12150.2	0	12089.2	0	15813.5	7553.23	18681.6	12395	7934.36	0.640127	15551.4	13351	0.858507
gene-MDV048	MDV048	19529.6	14164.4	17330.7	111927	21530	16656.6	27188	16351.4	12767.3	15473.8	17023.4	19927.4	34068.2	17576.7	0.515929	18929.2	16160.6	0.853738
gene-MDV006.3	MDV006.3	261.596	0	415.313	0	8261.5	376.434	0	306.899	0	284.488	7465.4	474.184	1568.77	1405.54	0.895951	383.698	322.607	0.840786
gene-MDV075.7	MDV075.7	42.7598	0	93.7815	0	0	69.3355	0	58.0409	0	38.6143	0	61.0195	32.9268	27.6651	0.8402	65.8536	55.3302	0.8402
gene-MDV006.5	MDV006.5	43.7507	0	46.6548	0	1079.77	42.7623	0	27.6323	0	31.5487	0	34.9254	200.85	16.9906	0.0845931	41.7769	33.9811	0.813394
gene-MDV058	MDV058	216.764	0	180.311	0	1675.68	171.257	0	159.079	0	136.389	0	182.793	375.925	77.7876	0.206923	193.289	155.575	0.804881
gene-MDV075.1	MDV075.1	9870.86	7303.53	11062.4	0	5550.7	10476	0	7913.42	26332.5	4969.66	20063.3	8607.27	7065.79	11625.8	1.64536	9846.84	7786.35	0.790746
gene-MDV070	MDV070	28550.1	8396.88	20442.6	0	14890.5	19636.2	0	18693.1	5045.75	18930	28833.4	25525.3	16300.9	15189.7	0.931834	24839.4	19086.4	0.768394
gene-MDV003.4	MDV003.4	3.72804	0	13.4173	0	0	5.28942	0	12.3046	0	5.18457	0	12.6044	4.95829	3.79643	0.765674	9.91657	7.59286	0.765674
gene-MDV022	MDV022	4332.11	0	4670.46	0	2507.61	3632.08	8444.28	3463.22	7930.74	3242.94	6797.9	4679.41	2698.27	5585.19	2.06992	4560.66	3446.08	0.75561
gene-MDV091	MDV091	420.39	3449.64	473.815	0	1310.87	392.986	0	372.255	0	320.085	0	543.72	1033.07	180.888	0.175097	479.308	361.776	0.754787
gene-MDV085.3	MDV085.3	591.96	6070.47	948.797	0	0	532.418	0	453.219	0	548.824	0	497.422	1351.44	255.743	0.189238	679.393	511.487	0.752859
gene-MDV098.9	MDV098.9	1126.76	7922.48	1783.59	0	24084.4	982.021	0	765.457	0	1068.11	5440.88	836.294	5958.92	1376.08	0.230928	1248.88	938.529	0.751495
gene-MDV078.5	MDV078.5	5.3311	0	4.42772	0	0	9.07664	0	14.663	0	0	0	22.5303	5.38152	3.9566	0.735221	10.763	7.9132	0.735221
gene-MDV075.4	MDV075.4	368.563	4494.48	464.059	0	3415.81	375.284	0	417.331	8102.32	370.697	0	758.231	1583.53	1544.27	0.975211	530.284	387.771	0.73125
gene-MDV075.5	MDV075.5	241.759	0	466.798	0	4130.75	330.699	0	279.619	19596.3	241.384	3732.7	474.184	885.582	4030.12	4.55081	394.247	283.901	0.720109
gene-MDV065	MDV065	6210.09	0	4289.57	0	7104.89	3803.11	0	3835.83	0	2935.92	2568.1	4370.88	3662.57	2190.49	0.598075	4956.85	3524.96	0.711129
gene-MDV078.1	MDV078.1	5.42982	0	13.6658	0	0	19.61	0	10.8615	0	6.86476	0	35.4643	9.09333	6.22271	0.684316	18.1867	12.4454	0.684316
gene-MDV082	MDV082	275.848	4288.31	425.169	0	0	413.584	0	478.901	0	469.323	2945.07	1289.81	1046.52	717.812	0.685902	663.608	453.936	0.684042
gene-MDV075.2	MDV075.2	58.6583	0	99.59	0	0	83.6854	0	82.897	0	47.323	0	154.767	52.1693	35.6509	0.68337	104.339	71.3018	0.68337
gene-MDV006.4	MDV006.4	226.572	0	438.514	0	0	338.92	0	265.061	0	199.606	0	519.93	197.503	133.931	0.678124	395.005	267.862	0.678124
gene-MDV102	MDV102	197.593	0	296.535	0	0	262.307	0	285.188	15461.3	306.08	0	791.66	214.298	2719.15	12.6886	428.596	284.525	0.663853
gene-MDV083	MDV083	24.0607	0	43.1017	0	0	25.436	0	20.7617	0	13.122	0	23.926	15.1814	9.88663	0.651233	30.3628	19.7733	0.651233
gene-MDV006.6	MDV006.6	6965.01	0	8316.93	0	9601.21	5302.89	0	4482.11	11387	2985.61	0	5048	4988.52	4026.28	0.807107	6776.65	4256.87	0.628168
gene-MDV101	MDV101	31.1374	0	82.285	0	0	66.9369	0	44.1187	0	26.244	0	105.673	36.5159	22.8833	0.626666	73.0318	45.7665	0.626666
gene-MDV007	MDV007	2250.55	0	2675.72	0	0	1649.71	0	1532.03	0	1080.13	0	2435.6	1226.98	710.311	0.578911	2453.96	1420.62	0.578911
gene-MDV075.8	MDV075.8	541.501	0	921.075	0	3289.3	710.163	0	621.818	7802.23	473.668	11889.3	1731.49	1080.56	3582.87	3.31575	1064.69	601.883	0.565313
gene-MDV078	MDV078	257.815	0	365.347	0	0	376.954	0	324.508	0	176.233	0	1015.71	273.145	146.282	0.535548	546.291	292.565	0.535548
gene-MDV003.8	MDV003.8	24.681	0	34.1645	0	0	26.6136	0	19.0076	0	20.5943	0	68.8425	21.2813	11.0359	0.518572	42.5627	22.0718	0.518572
gene-MDV005.7	MDV005.7	434.386	0	882.81	0	0	605.11	0	559.365	0	411.886	0	1760.7	512.983	262.727	0.512155	1025.97	525.453	0.512155
gene-MDV075	MDV075	3793.14	5435.19	5076.43	0	0	3136.37	0	2635.92	0	1724.17	11198.1	7665.54	3661.72	3115.76	0.850902	5511.7	2498.82	0.453367
gene-MDV075.9	MDV075.9	525.942	0	978.563	0	2985.25	701.724	0	640.735	7081.02	417.423	2697.58	2417.75	1151.25	1923.08	1.67043	1307.42	586.627	0.448692
gene-MDV003.2	MDV003.2	10.8692	0	22.9267	0	0	13.2184	0	11.3887	0	7.198	0	39.3733	12.1949	5.30085	0.434679	24.3897	10.6017	0.434679
gene-MDV003	MDV003	214.992	0	249.21	0	0	220.716	29416.5	201.916	0	133.694	0	869.817	222.336	4995.48	22.4681	444.673	185.442	0.41703
gene-MDV005.6	MDV005.6	839.088	0	1339.48	0	0	803.423	0	832.955	0	560.718	0	3194	895.427	366.183	0.408947	1790.85	732.365	0.408947
gene-MDV075.92	MDV075.92	6.66387	0	32.5567	0	0	18.9097	0	17.2506	0	0	0	49.6992	14.82	6.0267	0.406661	29.6399	12.0534	0.406661
gene-MDV002.6	MDV002.6	7.46354	0	14.7591	0	0	13.615	0	26.3933	0	0	0	78.856	16.8464	6.66805	0.395814	33.6929	13.3361	0.395814
gene-MDV076	MDV076	0.400834	0	3.69901	0	0	0.758283	0	1.46997	0	0	0	2.25868	1.05975	0.371376	0.350436	2.11951	0.742751	0.350436
gene-MDV102.5	MDV102.5	6.66387	0	15.374	0	0	6.30322	0	6.10957	0	0	0	14.0814	6.01989	2.0688	0.343661	12.0398	4.1376	0.343661
gene-MDV081.5	MDV081.5	0	0	9.22441	0	0	0	0	6.10957	0	0	0	18.7752	4.66661	1.01826	0.218202	9.33322	2.03652	0.218202
gene-MDV005	MDV005	0.133611	0	0	0	0	0	0	0	0	0	0	3.95268	0.681049	0	0	1.3621	0	0
gene-MDV078.2	MDV078.2	8.27239	0	2.54467	0	0	0	0	0	0	0	0	3.88453	2.45027	0	0	4.90053	0	0
gene-MDV085.9	MDV085.9	0	0	2.02179	0	0	0	0	0	0	0	0	0	0.336965	0	0	0.67393	0	0
gene-MDV098.3	MDV098.3	1.46057	0	0	0	0	0	0	0	0	0	0	0	0.243429	0	0	0.486858	0	0
gene-MDV002	MDV002	0	0	0	0	0	0	0	0	0	0	0	0	0	0		0	0
gene-MDV002.3	MDV002.3	0	0	0	0	0	0	0	0	0	0	0	0	0	0		0	0
gene-MDV004	MDV004	0	0	0	0	0	0	0	0	0	0	0	0	0	0		0	0
gene-MDV005.2	MDV005.2	0	0	0	0	0	0	0	0	0	0	0	0	0	0		0	0
gene-MDV005.3	MDV005.3	0	0	0	0	0	0	0	0	0	0	0	0	0	0		0	0
gene-MDV009.5	MDV009.5	0	0	0	0	0	0	0	0	0	0	0	0	0	0		0	0
gene-MDV008	MDV008	0	0	0	0	0	0	0	0	0	0	0	0	0	0		0	0
gene-MDV008.4	MDV008.4	0	0	0	0	0	0	0	0	0	0	0	0	0	0		0	0
gene-MDV008.8	MDV008.8	0	0	0	0	0	0	0	0	0	0	0	0	0	0		0	0
gene-MDV012.4	MDV012.4	0	0	0	0	0	0	0	0	0	0	0	0	0	0		0	0
gene-MDV013.5	MDV013.5	0	0	0	0	0	0	0	0	0	0	0	0	0	0		0	0
gene-MDV020.5	MDV020.5	0	0	0	0	0	0	0	0	0	0	0	0	0	0		0	0
gene-MDV039	MDV039	0	0	0	0	0	0	0	0	0	0	0	0	0	0		0	0
gene-MDV038.5	MDV038.5	0	0	0	0	0	0	0	0	0	0	0	0	0	0		0	0
gene-MDV072.2	MDV072.2	0	0	0	0	0	0	0	0	0	0	0	0	0	0		0	0
gene-MDV072.4	MDV072.4	0	0	0	0	0	0	0	0	0	0	0	0	0	0		0	0
gene-MDV076.4	MDV076.4	0	0	0	0	0	0	0	0	0	0	0	0	0	0		0	0
gene-MDV076.8	MDV076.8	0	0	0	0	0	0	0	0	0	0	0	0	0	0		0	0
gene-MDV077	MDV077	0	0	0	0	0	0	0	0	0	0	0	0	0	0		0	0
gene-MDV078.6	MDV078.6	0	0	0	0	0	0	0	0	0	0	0	0	0	0		0	0
gene-MDV079	MDV079	0	0	0	0	0	0	0	0	0	0	0	0	0	0		0	0
gene-MDV081	MDV081	0	0	0	0	0	0	0	0	0	0	0	0	0	0		0	0
gene-MDV089.5	MDV089.5	0	0	0	0	0	0	0	0	0	0	0	0	0	0		0	0
gene-MDV092.4	MDV092.4	0	0	0	0	0	0	0	0	0	0	0	0	0	0		0	0
gene-MDV092.8	MDV092.8	0	0	0	0	0	0	0	0	0	0	0	0	0	0		0	0
gene-MDV094.5	MDV094.5	0	0	0	0	0	0	0	0	0	0	0	0	0	0		0	0
gene-MDV096.5	MDV096.5	0	0	0	0	0	0	0	0	0	0	0	0	0	0		0	0
gene-MDV103	MDV103	0	0	0	0	0	0	0	0	0	0	0	0	0	0		0	0

## Sheet: featurecounts
Geneid	L6_Infected_G	L6_Control_H	L6_Infected_I	L6_Control_J	L6_Control_L	L7_Infected_S	L7_Control_T	L7_Infected_U	L7_Control_V	L7_Infected_W	L7_Control_X	L6_Infected_K1	L6 average count	L7 average count	L7/L6	L6_Infected	L7_Infected	infected L7/L6
gene-MDV000.5	7	0	2	0	0	6	0	2	0	1	0	0	1.5	1.5	1	3	3	1
gene-MDV001	8	0	2	0	0	2	0	2	0	2	0	2	2	1	0.5	4	2	0.5
gene-MDV002	0	0	0	0	0	0	0	0	0	0	0	0	0	0		0	0
gene-MDV002.3	0	0	0	0	0	0	0	0	0	0	0	0	0	0		0	0
gene-MDV002.6	14	0	10	0	0	9	0	9	0	0	0	35	9.83333	3	0.305085	19.6667	6	0.305085
gene-MDV003	492	0	206	0	0	178	1	84	0	22	0	471	194.833	47.5	0.243798	389.667	94.6667	0.242943
gene-MDV003.2	21	0	16	0	0	9	0	4	0	1	0	18	9.16667	2.33333	0.254545	18.3333	4.66667	0.254545
gene-MDV003.4	10	0	13	0	0	5	0	6	0	1	0	8	5.16667	2	0.387097	10.3333	4	0.387097
gene-MDV003.6	2	0	0	0	0	8	0	1	0	0	0	3	0.833333	1.5	1.8	1.66667	3	1.8
gene-MDV003.8	50	0	25	0	0	19	0	7	0	3	0	33	18	4.83333	0.268519	36	9.66667	0.268519
gene-MDV005.1	2	0	0	0	0	2	0	2	0	0	0	1	0.5	0.666667	1.33333	1	1.33333	1.33333
gene-MDV005	1	0	0	0	0	0	0	0	0	0	0	7	1.33333	0	0	2.66667	0	0
gene-MDV004	0	0	0	0	0	0	0	0	0	0	0	0	0	0		0	0
gene-MDV005.2	0	0	0	0	0	0	0	0	0	0	0	0	0	0		0	0
gene-MDV005.3	0	0	0	0	0	0	0	0	0	0	0	0	0	0		0	0
gene-MDV005.4	34	0	13	0	0	18	0	14	0	4	0	21	11.3333	6	0.529412	22.6667	12	0.529412
gene-MDV005.5	10	0	2	0	0	5	0	4	0	1	0	0	2	1.66667	0.833333	4	3.33333	0.833333
gene-MDV005.6	1873	0	1080	0	0	632	0	338	0	90	0	1687	773.333	176.667	0.228448	1546.67	353.333	0.228448
gene-MDV005.7	880	0	646	0	0	432	0	206	0	60	0	844	395	116.333	0.294515	790	232.667	0.294515
gene-MDV005.8	151	0	71	0	0	60	0	34	0	12	0	23	40.8333	17.6667	0.432653	81.6667	35.3333	0.432653
gene-MDV006.1	1	0	0	0	0	1	0	0	0	0	0	0	0.166667	0.166667	1	0.333333	0.333333	1
gene-MDV006	7	0	1	0	0	1	0	0	0	2	0	0	1.33333	0.5	0.375	2.66667	1	0.375
gene-MDV006.3	422	0	242	0	2	214	0	90	0	33	2	181	141.167	56.5	0.400236	281.667	112.333	0.398817
gene-MDV006.4	442	0	309	0	0	233	0	94	0	28	0	240	165.167	59.1667	0.358224	330.333	118.333	0.358224
gene-MDV006.5	270	0	104	0	1	93	0	31	0	14	0	51	71	23	0.323944	141.667	46	0.324706
gene-MDV006.6	9668	0	4170	0	2	2594	0	1131	1	298	0	1658	2583	670.667	0.259646	5165.33	1341	0.259615
gene-MDV007	4897	0	2103	0	0	1265	0	606	0	169	0	1254	1375.67	340	0.247153	2751.33	680	0.247153
gene-MDV009	22907	4	11074	1	7	10726	0	5877	1	2394	4	6380	6728.83	3167	0.470661	13453.7	6332.33	0.470677
gene-MDV009.5	0	0	0	0	0	0	0	0	0	0	0	0	0	0		0	0
gene-MDV008	0	0	0	0	0	0	0	0	0	0	0	0	0	0		0	0
gene-MDV010	93144	23	43294	1	19	41146	3	21772	12	8924	14	24336	26802.8	11978.5	0.446912	53591.3	23947.3	0.446851
gene-MDV008.4	0	0	0	0	0	0	0	0	0	0	0	0	0	0		0	0
gene-MDV008.8	0	0	0	0	0	0	0	0	0	0	0	0	0	0		0	0
gene-MDV011	32873	5	11867	0	3	11901	1	6356	5	2664	2	9694	9073.67	3488.17	0.384427	18144.7	6973.67	0.384337
gene-MDV011.5	16199	4	4837	0	1	6203	0	3272	2	1485	5	1800	3806.83	1827.83	0.480145	7612	3653.33	0.479944
gene-MDV012	146083	12	44162	1	10	52757	2	28026	4	12746	20	26716	36164	15592.5	0.431161	72320.3	31176.3	0.431087
gene-MDV012.4	0	0	0	0	0	0	0	0	0	0	0	0	0	0		0	0
gene-MDV012.8	344	0	135	0	0	117	0	72	0	22	0	70	91.5	35.1667	0.384335	183	70.3333	0.384335
gene-MDV013	1677	0	412	0	0	712	1	326	0	104	0	56	357.5	190.5	0.532867	715	380.667	0.532401
gene-MDV013.5	0	0	0	0	0	0	0	0	0	0	0	0	0	0		0	0
gene-MDV014	100806	9	35882	0	20	40767	0	19064	6	6817	13	18155	25812	11111.2	0.430465	51614.3	22216	0.430423
gene-MDV014.5	546	0	133	0	0	188	0	88	0	46	1	5	114	53.8333	0.472222	228	107.333	0.47076
gene-MDV015	62960	4	21131	0	7	23129	0	10960	0	4485	6	13127	16204.8	6430	0.396795	32406	12858	0.396778
gene-MDV015.5	46075	4	15947	1	3	16488	0	7921	1	3429	11	11144	12195.7	4641.67	0.3806	24388.7	9279.33	0.380477
gene-MDV016	30537	6	10602	0	6	9940	1	5320	1	3067	2	7226	8062.83	3055.17	0.37892	16121.7	6109	0.378931
gene-MDV017	37640	6	16775	1	10	16437	0	8349	2	4254	2	9376	10634.7	4840.67	0.455178	21263.7	9680	0.455237
gene-MDV018	34388	3	13340	1	6	13025	0	6188	0	2572	4	8227	9327.5	3631.5	0.389333	18651.7	7261.67	0.389331
gene-MDV019	20299	4	6234	0	1	6671	0	3198	1	1560	5	4876	5235.67	1905.83	0.36401	10469.7	3809.67	0.363877
gene-MDV020	48415	6	20740	0	10	23013	0	11500	3	5936	8	12673	13640.7	6743.33	0.494355	27276	13483	0.494317
gene-MDV020.5	0	0	0	0	0	0	0	0	0	0	0	0	0	0		0	0
gene-MDV021	9649	1	4447	0	0	4291	0	2097	1	649	1	2223	2720	1173.17	0.431311	5439.67	2345.67	0.431215
gene-MDV022	34536	0	13449	0	3	10204	1	5019	4	1859	9	8827	9469.17	2849.33	0.300906	18937.3	5694	0.300676
gene-MDV023	24235	2	7356	0	4	6827	0	3504	0	1813	2	7048	6440.83	2024.33	0.314297	12879.7	4048	0.314294
gene-MDV024	284373	29	98519	2	51	93039	1	47910	12	21063	42	67463	75072.8	27011.2	0.359799	150118	54004	0.359743
gene-MDV025	92597	7	37410	1	11	33434	2	17829	8	6237	14	23419	25574.2	9587.33	0.374884	51142	19166.7	0.374774
gene-MDV026	27311	6	10827	0	2	9354	0	4902	2	1451	1	6281	7404.5	2618.33	0.353614	14806.3	5235.67	0.35361
gene-MDV027	49995	6	18651	0	18	19320	2	9115	3	3807	7	11251	13320.2	5375.67	0.403574	26632.3	10747.3	0.403545
gene-MDV028	9686	0	4641	0	1	4726	1	2163	0	562	1	2084	2735.33	1242.17	0.454119	5470.33	2483.67	0.454025
gene-MDV029	9294	2	4440	0	0	4602	1	2126	0	603	3	2112	2641.33	1222.5	0.462834	5282	2443.67	0.46264
gene-MDV030	104529	13	37426	2	17	36214	2	19229	2	7439	20	23873	27643.3	10484.3	0.379272	55276	20960.7	0.3792
gene-MDV031	200067	18	89524	2	27	87065	3	43502	11	12821	30	38679	54719.5	23905.3	0.43687	109423	47796	0.436799
gene-MDV031.5	4315	0	2033	0	1	1935	0	946	1	242	0	1110	1243.17	520.667	0.418823	2486	1041	0.418745
gene-MDV032	6670	1	3183	0	4	3330	0	1585	1	398	2	1488	1891	886	0.468535	3780.33	1771	0.468477
gene-MDV033	29980	2	10513	0	1	10323	0	4726	1	2096	5	7432	7988	2858.5	0.357849	15975	5715	0.357746
gene-MDV034	153985	22	56168	1	31	53754	3	28368	14	12293	36	31518	40287.5	15744.7	0.390808	80557	31471.7	0.390676
gene-MDV036	34560	5	13779	1	2	13536	0	6874	5	2351	7	6139	9081	3795.5	0.417961	18159.3	7587	0.417802
gene-MDV035	9045	0	4055	0	3	3993	1	1901	1	569	1	1806	2484.83	1077.67	0.433698	4968.67	2154.33	0.433584
gene-MDV037	30939	6	14672	0	8	14036	0	6909	3	2541	3	8197	8970.33	3915.33	0.436476	17936	7828.67	0.436478
gene-MDV038	51908	7	21252	0	7	21077	2	10773	7	5305	3	13291	14410.8	6194.5	0.42985	28817	12385	0.429781
gene-MDV039	0	0	0	0	0	0	0	0	0	0	0	0	0	0		0	0
gene-MDV038.5	0	0	0	0	0	0	0	0	0	0	0	0	0	0		0	0
gene-MDV039.5	118	0	56	0	0	78	0	27	0	18	0	33	34.5	20.5	0.594203	69	41	0.594203
gene-MDV040	130409	15	49240	4	14	45127	2	23021	6	8200	25	28981	34777.2	12730.2	0.36605	69543.3	25449.3	0.365949
gene-MDV041	30588	4	13015	0	6	12493	0	5957	0	1706	4	6814	8404.5	3360	0.399786	16805.7	6718.67	0.399786
gene-MDV042	193484	25	87362	2	30	81902	1	43396	15	18291	20	41717	53770	23937.5	0.445183	107521	47863	0.44515
gene-MDV043	43547	8	20424	0	7	22479	2	11678	2	5928	5	12242	12704.7	6682.33	0.525975	25404.3	13361.7	0.52596
gene-MDV044	79152	9	22676	1	17	24566	3	12917	6	5493	13	16401	19709.3	7166.33	0.363601	39409.7	14325.3	0.363498
gene-MDV046	85602	8	32293	1	9	38102	5	20063	7	7242	12	18146	22676.5	10905.2	0.480902	45347	21802.3	0.480789
gene-MDV045	15031	1	6197	1	5	6313	0	3123	0	1010	3	3829	4177.33	1741.5	0.416893	8352.33	3482	0.416889
gene-MDV047	59323	6	20372	0	9	20527	1	9684	3	3597	8	13238	15491.3	5636.67	0.363859	30977.7	11269.3	0.363789
gene-MDV048	48356	4	15500	2	8	14534	1	7360	2	2755	7	11675	12590.8	4109.83	0.326415	25177	8216.33	0.326343
gene-MDV049	103442	13	52235	1	29	69476	2	31482	24	9178	18	25079	30133.2	18363.3	0.609406	60252	36712	0.609308
gene-MDV049.5	585	0	294	0	0	416	0	170	1	48	0	100	163.167	105.833	0.648621	326.333	211.333	0.6476
gene-MDV050	17418	2	9508	0	4	11950	1	5007	0	1184	4	4388	5220	3024.33	0.579374	10438	6047	0.579326
gene-MDV050.5	611	0	339	0	0	370	0	137	0	36	1	102	175.333	90.6667	0.51711	350.667	181	0.51616
gene-MDV051	31294	3	11781	0	4	13050	0	6024	2	2542	7	6705	8297.83	3604.17	0.43435	16593.3	7205.33	0.434231
gene-MDV052	486353	38	159466	1	47	157937	3	85561	19	24803	48	74089	119999	44728.5	0.372741	239969	89433.7	0.372688
gene-MDV053	312239	34	91861	4	39	91000	4	49184	12	18089	27	56930	76851.2	26386	0.343339	153677	52757.7	0.343303
gene-MDV054	57194	5	28213	1	5	28013	3	16115	6	7669	15	39327	20790.8	8636.83	0.415415	41578	17265.7	0.41526
gene-MDV055	73333	13	25841	0	13	25187	2	13638	7	4259	3	17083	19380.5	7182.67	0.370613	38752.3	14361.3	0.370593
gene-MDV056	119017	20	39402	0	22	38463	3	21498	4	8857	22	28458	31153.2	11474.5	0.368325	62292.3	22939.3	0.368253
gene-MDV057	59157	14	20818	0	10	18643	1	9627	3	4110	13	14890	15814.8	5399.5	0.34142	31621.7	10793.3	0.341327
gene-MDV057.4	1670	0	841	0	0	720	0	321	0	136	0	388	483.167	196.167	0.406002	966.333	392.333	0.406002
gene-MDV057.8	1046	0	463	0	0	411	0	194	0	79	0	197	284.333	114	0.400938	568.667	228	0.400938
gene-MDV058	862	0	259	0	1	240	0	115	0	39	0	172	215.667	65.6667	0.304482	431	131.333	0.304718
gene-MDV059	180991	29	65177	0	16	61073	3	30697	9	12864	23	45599	48635.3	17444.8	0.358686	97255.7	34878	0.358622
gene-MDV060	42504	4	22826	1	5	21811	2	10072	2	3126	7	10491	12638.5	5836.67	0.461816	25273.7	11669.7	0.461732
gene-MDV061	264381	32	96995	1	40	92844	11	46162	19	18971	58	62675	70687.3	26344.2	0.372686	141350	52659	0.372542
gene-MDV062	130118	16	50117	0	11	47414	4	23566	10	7539	28	25963	34370.8	13093.5	0.380948	68732.7	26173	0.380794
gene-MDV064	6759	0	2815	0	0	2692	0	1376	2	493	0	1625	1866.5	760.5	0.407447	3733	1520.33	0.407269
gene-MDV063	127831	8	48393	0	14	46744	4	24333	8	13252	27	30533	34463.2	14061.3	0.40801	68919	28109.7	0.407865
gene-MDV063.5	62	0	10	0	0	17	0	16	0	2	0	4	12.6667	5.83333	0.460526	25.3333	11.6667	0.460526
gene-MDV065	29122	0	7266	0	5	6285	0	3270	0	990	2	4850	6873.83	1757.83	0.255728	13746	3515	0.255711
gene-MDV066	31503	3	13002	0	4	13722	1	7106	2	2170	1	7380	8648.67	3833.67	0.443267	17295	7666	0.443249
gene-MDV067	48354	8	13950	0	6	15148	0	7436	2	2453	7	9832	12025	4174.33	0.347138	24045.3	8345.67	0.347081
gene-MDV068	173298	23	51173	1	30	57175	1	29140	14	13126	28	39100	43937.5	16580.7	0.377369	87857	33147	0.377284
gene-MDV069	54953	5	15589	1	19	17722	1	8552	3	3289	10	11078	13607.5	4929.5	0.362263	27206.7	9854.33	0.362203
gene-MDV070	89435	3	23131	0	7	21677	0	10645	1	4264	15	18920	21916	6100.33	0.278351	43828.7	12195.3	0.27825
gene-MDV071	14988	0	6511	0	4	7087	0	3990	0	1821	7	4015	4253	2150.83	0.505721	8504.67	4299.33	0.505526
gene-MDV071.4	474	0	301	0	0	276	0	180	0	66	0	126	150.167	87	0.579356	300.333	174	0.579356
gene-MDV071.8	3045	1	1853	0	1	2029	0	1116	0	442	1	825	954.167	598	0.626725	1907.67	1195.67	0.626769
gene-MDV072	19272	1	12050	0	4	12969	0	7111	2	2193	5	5682	6168.17	3713.33	0.602016	12334.7	7424.33	0.601908
gene-MDV072.2	0	0	0	0	0	0	0	0	0	0	0	0	0	0		0	0
gene-MDV072.4	0	0	0	0	0	0	0	0	0	0	0	0	0	0		0	0
gene-MDV072.6	188	0	142	0	0	117	0	47	0	18	0	49	63.1667	30.3333	0.480211	126.333	60.6667	0.480211
gene-MDV072.8	66497	9	25741	0	12	25414	1	13564	4	6348	12	19856	18685.8	7557.17	0.404433	37364.7	15108.7	0.404357
gene-MDV073	166457	20	68391	0	41	66639	2	35076	11	15443	29	48669	47263	19533.3	0.41329	94505.7	39052.7	0.413231
gene-MDV073.4	499	0	120	0	0	274	0	190	0	78	0	126	124.167	90.3333	0.727517	248.333	180.667	0.727517
gene-MDV074	435	1	190	0	0	256	0	140	0	45	0	116	123.667	73.5	0.59434	247	147	0.595142
gene-MDV075	6119	1	2958	0	0	1783	0	773	0	200	3	2926	2000.67	459.833	0.22984	4001	918.667	0.229609
gene-MDV075.1	11850	1	4797	0	1	4432	0	1727	2	429	4	2445	3182.33	1099	0.345344	6364	2196	0.345066
gene-MDV075.2	362	0	222	0	0	182	0	93	0	21	0	226	135	49.3333	0.365432	270	98.6667	0.365432
gene-MDV075.4	719	1	327	0	1	258	0	148	1	52	0	350	233	76.5	0.328326	465.333	152.667	0.32808
gene-MDV075.3	4	0	1	0	0	1	0	3	0	0	0	0	0.833333	0.666667	0.8	1.66667	1.33333	0.8
gene-MDV075.5	390	0	272	0	1	188	0	82	2	28	1	181	140.667	50.1667	0.356635	281	99.3333	0.353499
gene-MDV075.7	77	0	61	0	0	44	0	19	0	5	0	26	27.3333	11.3333	0.414634	54.6667	22.6667	0.414634
gene-MDV075.8	1097	0	674	0	1	507	0	229	1	69	4	830	433.667	135	0.311299	867	268.333	0.309496
gene-MDV075.9	1174	0	789	0	1	552	0	260	1	67	1	1277	540.167	146.833	0.27183	1080	293	0.271296
gene-MDV075.91	3	0	2	0	0	3	0	4	0	0	0	6	1.83333	1.16667	0.636364	3.66667	2.33333	0.636364
gene-MDV075.92	17	0	30	0	0	17	0	8	0	0	0	30	12.8333	4.16667	0.324675	25.6667	8.33333	0.324675
gene-MDV076	3	0	10	0	0	2	0	2	0	0	0	4	2.83333	0.666667	0.235294	5.66667	1.33333	0.235294
gene-MDV076.4	0	0	0	0	0	0	0	0	0	0	0	0	0	0		0	0
gene-MDV076.8	0	0	0	0	0	0	0	0	0	0	0	0	0	0		0	0
gene-MDV077	0	0	0	0	0	0	0	0	0	0	0	0	0	0		0	0
gene-MDV077.5	6	0	10	0	0	3	0	3	0	1	0	1	2.83333	1.16667	0.411765	5.66667	2.33333	0.411765
gene-MDV078.1	11	0	10	0	0	14	0	4	0	1	0	17	6.33333	3.16667	0.5	12.6667	6.33333	0.5
gene-MDV078.2	9	0	1	0	0	0	0	0	0	0	0	1	1.83333	0	0	3.66667	0	0
gene-MDV078.3	7	0	2	0	0	3	0	7	0	0	0	3	2	1.66667	0.833333	4	3.33333	0.833333
gene-MDV078	590	0	302	0	0	304	0	135	0	29	0	550	240.333	78	0.324549	480.667	156	0.324549
gene-MDV078.4	2	0	1	0	0	3	0	3	0	0	0	3	1	1	1	2	2	1
gene-MDV078.5	10	0	3	0	0	6	0	5	0	0	0	10	3.83333	1.83333	0.478261	7.66667	3.66667	0.478261
gene-MDV078.6	0	0	0	0	0	0	0	0	0	0	0	0	0	0		0	0
gene-MDV079	0	0	0	0	0	0	0	0	0	0	0	0	0	0		0	0
gene-MDV080	4	0	3	0	0	1	0	1	0	1	0	2	1.5	0.5	0.333333	3	1	0.333333
gene-MDV080.5	1	0	8	0	0	4	0	2	0	1	0	3	2	1.16667	0.583333	4	2.33333	0.583333
gene-MDV081	0	0	0	0	0	0	0	0	0	0	0	0	0	0		0	0
gene-MDV081.5	0	0	3	0	0	0	0	1	0	0	0	4	1.16667	0.166667	0.142857	2.33333	0.333333	0.142857
gene-MDV082	564	1	314	0	0	298	0	178	0	69	1	624	250.5	91	0.363273	500.667	181.667	0.36285
gene-MDV084	2743	1	2362	0	1	2165	0	1065	0	251	4	1993	1183.33	580.833	0.490845	2366	1160.33	0.49042
gene-MDV083	51	0	33	0	0	19	0	8	0	2	0	12	16	4.83333	0.302083	32	9.66667	0.302083
gene-MDV084.5	13	0	4	0	0	6	0	2	0	2	0	0	2.83333	1.66667	0.588235	5.66667	3.33333	0.588235
gene-MDV085	43	0	19	0	0	33	0	21	0	6	0	20	13.6667	10	0.731707	27.3333	20	0.731707
gene-MDV085.3	855	1	495	0	0	271	0	119	0	57	0	170	253.5	74.5	0.293886	506.667	149	0.294079
gene-MDV085.6	2	0	2	0	0	3	0	0	0	1	0	0	0.666667	0.666667	1	1.33333	1.33333	1
gene-MDV085.9	0	0	1	0	0	0	0	0	0	0	0	0	0.166667	0	0	0.333333	0	0
gene-MDV086	120	0	74	0	0	68	0	34	0	11	1	67	43.5	19	0.436782	87	37.6667	0.43295
gene-MDV086.1	118	0	63	0	0	73	0	31	0	15	0	67	41.3333	19.8333	0.479839	82.6667	39.6667	0.479839
gene-MDV086.2	121	0	76	0	0	60	0	39	0	10	0	18	35.8333	18.1667	0.506977	71.6667	36.3333	0.506977
gene-MDV086.4	220	0	114	0	0	149	0	57	0	18	0	14	58	37.3333	0.643678	116	74.6667	0.643678
gene-MDV086.6	2137	0	1064	0	0	1165	0	567	0	185	0	561	627	319.5	0.509569	1254	639	0.509569
gene-MDV087	26104	2	11924	0	5	10752	0	5722	1	1766	3	6562	7432.83	3040.67	0.409086	14863.3	6080	0.40906
gene-MDV088	361405	45	122838	2	51	114493	3	61929	27	24992	54	84726	94844.5	33583	0.354085	189656	67138	0.353998
gene-MDV089	158341	15	45333	2	22	45517	2	24539	8	11252	29	33689	39567	13557.8	0.342655	79121	27102.7	0.342547
gene-MDV089.5	0	0	0	0	0	0	0	0	0	0	0	0	0	0		0	0
gene-MDV090	64012	8	26250	1	3	22670	0	11315	2	4492	8	19125	18233.2	6414.5	0.351804	36462.3	12825.7	0.351751
gene-MDV091	2137	2	870	0	1	704	0	344	0	117	0	654	610.667	194.167	0.317959	1220.33	388.333	0.318219
gene-MDV091.5	1215	1	669	0	0	514	0	263	0	72	0	227	352	141.5	0.401989	703.667	283	0.402179
gene-MDV092	35943	4	16033	0	6	15121	0	7811	1	2408	6	9569	10259.2	4224.5	0.411778	20515	8446.67	0.411731
gene-MDV092.4	0	0	0	0	0	0	0	0	0	0	0	0	0	0		0	0
gene-MDV092.8	0	0	0	0	0	0	0	0	0	0	0	0	0	0		0	0
gene-MDV093	27715	3	12868	0	5	11899	1	6115	0	1859	1	8784	8229.17	3312.5	0.402532	16455.7	6624.33	0.402556
gene-MDV094	40642	5	22053	0	5	20942	0	11014	3	3387	6	10815	12253.3	5892	0.480849	24503.3	11781	0.480792
gene-MDV094.5	0	0	0	0	0	0	0	0	0	0	0	0	0	0		0	0
gene-MDV095	164421	19	73639	2	27	66213	0	35896	16	11460	28	42180	46714.7	18935.5	0.405344	93413.3	37856.3	0.405256
gene-MDV095.5	3303	0	1410	0	0	1314	1	745	0	265	1	680	898.833	387.667	0.4313	1797.67	774.667	0.430929
gene-MDV096	236095	28	90433	2	47	87548	6	47087	17	19375	44	59709	64385.7	25679.5	0.398839	128746	51336.7	0.398745
gene-MDV096.5	0	0	0	0	0	0	0	0	0	0	0	0	0	0		0	0
gene-MDV097.6	1519	0	579	0	0	670	0	375	0	173	0	448	424.333	203	0.478397	848.667	406	0.478397
gene-MDV097.3	18	0	5	0	0	13	0	9	0	2	0	3	4.33333	4	0.923077	8.66667	8	0.923077
gene-MDV098	157	0	103	0	0	119	0	64	0	16	1	94	59	33.3333	0.564972	118	66.3333	0.562147
gene-MDV098.3	2	0	0	0	0	0	0	0	0	0	0	0	0.333333	0	0	0.666667	0	0
gene-MDV098.6	3	0	0	0	0	1	0	2	0	0	0	0	0.5	0.5	1	1	1	1
gene-MDV098.9	1247	1	713	0	4	383	0	154	0	85	1	219	364	103.833	0.285256	726.333	207.333	0.285452
gene-MDV099	11	0	13	0	0	14	0	11	0	4	0	19	7.16667	4.83333	0.674419	14.3333	9.66667	0.674419
gene-MDV099.5	73	0	36	0	0	65	0	36	0	14	0	0	18.1667	19.1667	1.05505	36.3333	38.3333	1.05505
gene-MDV101	66	0	63	0	0	50	0	17	0	4	0	53	30.3333	11.8333	0.39011	60.6667	23.6667	0.39011
gene-MDV100	6781	1	3735	0	1	3683	0	1665	1	535	4	3054	2262	981.333	0.433834	4523.33	1961	0.43353
gene-MDV102	404	0	219	0	0	189	0	106	2	45	0	383	167.667	57	0.33996	335.333	113.333	0.337972
gene-MDV102.5	6	0	5	0	0	2	0	1	0	0	0	3	2.33333	0.5	0.214286	4.66667	1	0.214286
gene-MDV103	0	0	0	0	0	0	0	0	0	0	0	0	0	0		0	0
