# Supplementary material for: The Role of Dendritic Cells in the Host Response to Marek’s Disease Virus (MDV) as Shown by Transcriptomic Analysis of Susceptible and Resistant Birds
Source: Pathogens. 2022 Nov 13;11(11):1340. doi: 10.3390/pathogens11111340 (PMC9698451; doi:10.3390/pathogens11111340)
Supplement: Supplementary file 1 [file pathogens-11-01340-s001.zip › Supp File S4_Viral DEGs.xlsx]

## Sheet: Line6(Inf_v_ctl)
Gene	baseMean	log2FoldChange	lfcSE	stat	pvalue	padj
gene-MDV098.9	33.5174	-2.17313	0.495466	-5.00146	5.68983e-07	9.21752e-05
gene-MDV006.3	12.7866	-1.5597	0.479691	-3.68489	0.000228804	0.01271
gene-MDV006.5	6.24782	-1.59794	0.475253	-3.67767	0.00023537	0.01271
gene-MDV074	8.91869	-1.32742	0.478995	-3.06697	0.00216239	0.0865927
gene-MDV075.4	15.9836	-1.28555	0.480175	-3.00308	0.00267261	0.0865927
gene-MDV006.1	0.000855694	-0.204146	0.236254	-2.94504	0.00322916	0.0871872
gene-MDV085.9	0.00224508	-0.204007	0.236254	-2.85027	0.00436819	0.0921041
gene-MDV098.3	0.00171139	-0.20406	0.236254	-2.83739	0.00454835	0.0921041
gene-MDV098.6	0.00256708	-0.203974	0.236254	-2.76243	0.00573726	0.103271
gene-MDV005.1	0.00570631	-0.203661	0.236254	-2.61721	0.0088653	0.119694
gene-MDV075.3	0.00566785	-0.203665	0.236254	-2.58383	0.00977102	0.119694
gene-MDV075.5	7.24702	-1.12552	0.474505	-2.56548	0.0103035	0.119694
gene-MDV085.6	0.00620154	-0.203611	0.236254	-2.56411	0.0103439	0.119694
gene-MDV091	27.287	-1.18692	0.494455	-2.66268	0.00775221	0.119694
gene-MDV006	0.00823493	-0.203409	0.236254	-2.47075	0.013483	0.145616
gene-MDV000.5	0.01048	-0.203186	0.236254	-2.39647	0.0165538	0.157748
gene-MDV058	7.58576	-1.06317	0.477518	-2.40802	0.0160394	0.157748
gene-MDV001	0.0193256	-0.202314	0.236254	-2.19677	0.0280371	0.170116
gene-MDV003.6	0.0136962	-0.202868	0.236254	-2.32363	0.0201454	0.170116
gene-MDV005.5	0.0130471	-0.202932	0.236254	-2.32379	0.0201368	0.170116
gene-MDV054	400.852	1.00227	0.428675	2.27732	0.0227674	0.170116
gene-MDV069	335.854	-0.727619	0.338513	-2.17811	0.0293976	0.170116
gene-MDV070	266.07	0.918313	0.39927	2.20202	0.0276638	0.170116
gene-MDV078.2	0.0139412	-0.202844	0.236254	-2.30598	0.0211119	0.170116
gene-MDV078.4	0.0159412	-0.202647	0.236254	-2.26945	0.0232408	0.170116
gene-MDV080	0.0181478	-0.20243	0.236254	-2.22025	0.0264021	0.170116
gene-MDV084.5	0.0201043	-0.202238	0.236254	-2.17804	0.0294028	0.170116
gene-MDV085.3	10.1786	-0.958314	0.479031	-2.19728	0.0280007	0.170116
gene-MDV078.3	0.0224648	-0.202008	0.236254	-2.1455	0.0319129	0.172679
gene-MDV081.5	0.0227149	-0.201983	0.236254	-2.14469	0.0319775	0.172679
gene-MDV005	0.0288202	-0.20139	0.236254	-2.06095	0.039308	0.188908
gene-MDV022	111.748	1.07186	0.463975	2.08979	0.0366365	0.188908
gene-MDV063	479.373	0.672794	0.324334	2.03802	0.0415477	0.188908
gene-MDV075.91	0.0310268	-0.201177	0.236254	-2.0328	0.0420725	0.188908
gene-MDV077.5	0.0315798	-0.201123	0.236254	-2.0223	0.0431456	0.188908
gene-MDV080.5	0.0308011	-0.201198	0.236254	-2.03341	0.0420116	0.188908
gene-MDV102.5	0.0283443	-0.201436	0.236254	-2.06259	0.0391518	0.188908
gene-MDV097.3	0.0386126	-0.200447	0.236254	-1.95022	0.0511495	0.218058
gene-MDV076	0.0409975	-0.20022	0.236254	-1.93025	0.0535759	0.222546
gene-MDV027	275.971	-0.635307	0.336554	-1.90887	0.0562795	0.227932
gene-MDV032	48.7727	-0.853981	0.480698	-1.8838	0.0595921	0.235462
gene-MDV078.5	0.0552414	-0.198874	0.236254	-1.82295	0.0683111	0.26173
gene-MDV091.5	11.105	-0.797262	0.479736	-1.81534	0.0694715	0.26173
gene-MDV003.4	0.0697023	-0.19753	0.236254	-1.73735	0.0823248	0.292021
gene-MDV005.8	0.380493	-0.39726	0.325205	-1.64043	0.100917	0.292021
gene-MDV010	621.515	-0.487865	0.28585	-1.71633	0.0861011	0.292021
gene-MDV012	543.834	0.552583	0.321692	1.69731	0.0896379	0.292021
gene-MDV033	99.839	0.881409	0.467668	1.73989	0.0818791	0.292021
gene-MDV039.5	0.358529	-0.384918	0.320411	-1.64061	0.100878	0.292021
gene-MDV052	1688.63	0.444983	0.266964	1.65999	0.0969163	0.292021
gene-MDV063.5	0.0914835	-0.195548	0.236255	-1.63653	0.101729	0.292021
gene-MDV072.6	0.675422	-0.52023	0.373737	-1.61736	0.105801	0.292021
gene-MDV075.7	0.306706	-0.345584	0.305582	-1.62162	0.104885	0.292021
gene-MDV078.1	0.0997771	-0.194808	0.236255	-1.60654	0.108156	0.292021
gene-MDV082	11.3369	-0.69498	0.470323	-1.61642	0.106003	0.292021
gene-MDV086	0.536479	-0.470241	0.353611	-1.63165	0.102753	0.292021
gene-MDV086.1	0.510072	-0.458383	0.349082	-1.63235	0.102605	0.292021
gene-MDV086.2	0.346073	-0.371789	0.315838	-1.62833	0.103456	0.292021
gene-MDV086.4	0.50012	-0.441986	0.344272	-1.61151	0.107068	0.292021
gene-MDV101	0.409647	-0.404147	0.328799	-1.62471	0.104225	0.292021
gene-MDV003.8	0.230744	-0.280053	0.278975	-1.57642	0.11493	0.295534
gene-MDV012.8	0.877089	-0.567149	0.395839	-1.58238	0.113563	0.295534
gene-MDV098	0.74111	-0.527999	0.379302	-1.59229	0.111319	0.295534
gene-MDV099	0.114502	-0.19351	0.236255	-1.55596	0.119717	0.303033
gene-MDV003.2	0.125799	-0.192527	0.236255	-1.52116	0.128219	0.304566
gene-MDV075.92	0.201747	-0.247052	0.264513	-1.53579	0.124591	0.304566
gene-MDV083	0.165667	-0.221013	0.251551	-1.52536	0.127169	0.304566
gene-MDV085	0.15935	-0.213647	0.247894	-1.5152	0.129723	0.304566
gene-MDV090	333.384	0.601743	0.384148	1.53424	0.124971	0.304566
gene-MDV002.6	0.174253	-0.215749	0.249536	-1.49237	0.135602	0.312807
gene-MDV005.4	0.142173	-0.193628	0.237511	-1.48507	0.137525	0.312807
gene-MDV073.4	1.19976	-0.577674	0.415615	-1.47567	0.140034	0.312807
gene-MDV099.5	0.143288	-0.191028	0.236255	-1.47224	0.140956	0.312807
gene-MDV014.5	0.785779	-0.457618	0.364312	-1.45946	0.144438	0.316203
gene-MDV025	437.034	0.47805	0.334645	1.4094	0.158718	0.342832
gene-MDV009	204.917	-0.537696	0.396796	-1.38823	0.165068	0.351856
gene-MDV049.5	1.56013	-0.567417	0.431485	-1.36296	0.172895	0.363754
gene-MDV071.4	1.58473	-0.565657	0.432262	-1.35494	0.175437	0.36437
gene-MDV017	274.343	-0.465559	0.355937	-1.32768	0.184284	0.377899
gene-MDV050.5	1.69139	-0.554666	0.434895	-1.31551	0.188338	0.381385
gene-MDV057	319.829	-0.431273	0.333901	-1.30295	0.192592	0.385183
gene-MDV075.2	1.71102	-0.537978	0.43187	-1.28786	0.197794	0.390763
gene-MDV034	790.469	-0.32809	0.260298	-1.26345	0.206426	0.402904
gene-MDV015	223.439	0.495173	0.386837	1.24919	0.211596	0.408077
gene-MDV015.5	232.395	0.516826	0.413753	1.21773	0.223325	0.425632
gene-MDV006.4	2.03073	-0.515169	0.44116	-1.19455	0.232261	0.437515
gene-MDV071.8	23.2976	-0.55322	0.494	-1.18482	0.236089	0.439614
gene-MDV044	413.204	-0.371661	0.321343	-1.16405	0.244405	0.449927
gene-MDV062	511.457	0.352023	0.311369	1.12245	0.26167	0.476298
gene-MDV075.8	11.3472	-0.494826	0.475529	-1.08448	0.278153	0.500675
gene-MDV045	142.908	-0.460699	0.443915	-1.06981	0.284703	0.506834
gene-MDV037	182.736	-0.39042	0.380983	-1.03834	0.299111	0.515488
gene-MDV049	632.599	-0.303908	0.292811	-1.04006	0.298314	0.515488
gene-MDV102	2.36743	-0.451931	0.439523	-1.04984	0.293791	0.515488
gene-MDV016	158.216	-0.391378	0.394308	-1.00882	0.31306	0.522842
gene-MDV057.8	2.72153	-0.456301	0.456215	-1.0102	0.312397	0.522842
gene-MDV064	18.5953	0.503878	0.490977	1.01676	0.309266	0.522842
gene-MDV046	394.992	0.335543	0.337292	0.98521	0.324521	0.531211
gene-MDV056	579.87	-0.290463	0.295456	-0.98499	0.324629	0.531211
gene-MDV013	2.58369	-0.422362	0.440617	-0.976134	0.328998	0.532977
gene-MDV031	945.734	0.263584	0.272783	0.963267	0.335414	0.53799
gene-MDV003	2.7651	-0.404687	0.442953	-0.928483	0.353157	0.558054
gene-MDV055	361.079	-0.29309	0.319791	-0.92115	0.356972	0.558054
gene-MDV060	253.334	0.374429	0.40136	0.918691	0.358257	0.558054
gene-MDV094	193.673	0.371165	0.403891	0.902825	0.366619	0.565641
gene-MDV021	34.7776	0.44552	0.495362	0.860294	0.389627	0.589903
gene-MDV028	32.6126	0.446986	0.495453	0.860851	0.38932	0.589903
gene-MDV011.5	68.1172	-0.377977	0.475601	-0.817359	0.413723	0.620585
gene-MDV078	3.38008	-0.348145	0.450932	-0.779668	0.435586	0.647385
gene-MDV068	828.148	-0.20421	0.277808	-0.735681	0.461925	0.679357
gene-MDV072	96.2179	0.344526	0.459646	0.729844	0.465485	0.679357
gene-MDV075.9	13.457	-0.321141	0.476542	-0.697808	0.485298	0.701948
gene-MDV066	130.918	0.301769	0.428884	0.690031	0.490174	0.702728
gene-MDV007	13.9214	0.325797	0.486318	0.670468	0.502559	0.714163
gene-MDV059	794.676	0.199788	0.308888	0.644662	0.519146	0.727396
gene-MDV075	31.2226	0.32446	0.495378	0.642034	0.520851	0.727396
gene-MDV097.6	4.38942	-0.276626	0.468412	-0.592112	0.553775	0.766766
gene-MDV011	148.519	0.250963	0.425926	0.581555	0.560866	0.770003
gene-MDV065	88.5054	0.263816	0.461469	0.558706	0.576362	0.784628
gene-MDV075.1	43.9132	0.268267	0.491223	0.532452	0.594413	0.802458
gene-MDV051	125.301	0.228552	0.429977	0.523588	0.600565	0.804063
gene-MDV084	28.848	-0.241524	0.49491	-0.501344	0.616129	0.818139
gene-MDV057.4	4.86715	-0.231241	0.470694	-0.49214	0.62262	0.820037
gene-MDV030	593.792	-0.129814	0.292883	-0.444401	0.656753	0.844396
gene-MDV067	206.702	-0.168441	0.379359	-0.44658	0.655178	0.844396
gene-MDV093	138.564	0.19368	0.427148	0.447901	0.654225	0.844396
gene-MDV096	1250.77	-0.101541	0.248283	-0.408886	0.682623	0.870748
gene-MDV023	103.04	0.166327	0.452665	0.362845	0.716721	0.874367
gene-MDV035	40.797	-0.177667	0.489875	-0.367546	0.713212	0.874367
gene-MDV038	237.879	0.145933	0.370027	0.391953	0.695093	0.874367
gene-MDV087	118.533	0.168074	0.433925	0.382587	0.702026	0.874367
gene-MDV092	169.082	0.155736	0.403687	0.382379	0.70218	0.874367
gene-MDV095	901.212	0.0964204	0.266511	0.361341	0.717845	0.874367
gene-MDV005.6	10.7668	0.161209	0.473837	0.345677	0.729585	0.881473
gene-MDV005.7	5.57504	-0.154477	0.463425	-0.334059	0.738335	0.881473
gene-MDV014	419.844	-0.105334	0.317277	-0.331851	0.740002	0.881473
gene-MDV029	41.6712	0.138559	0.492909	0.278858	0.780354	0.88411
gene-MDV036	199.757	0.130585	0.421838	0.308688	0.757559	0.88411
gene-MDV041	146.718	-0.117505	0.406139	-0.290504	0.77143	0.88411
gene-MDV047	245.539	0.104793	0.363771	0.286622	0.774402	0.88411
gene-MDV061	1227.84	0.0706729	0.252719	0.279215	0.78008	0.88411
gene-MDV073	872.3	-0.0946442	0.301383	-0.313176	0.754147	0.88411
gene-MDV100	39.6244	0.13891	0.494352	0.278774	0.780418	0.88411
gene-MDV040	792.007	0.0780572	0.304415	0.256924	0.797237	0.890706
gene-MDV071	65.8007	0.125925	0.473115	0.262566	0.792885	0.890706
gene-MDV088	1683.17	0.0540974	0.242613	0.222719	0.823754	0.914029
gene-MDV048	328.646	-0.0799173	0.377788	-0.212714	0.83155	0.916402
gene-MDV086.6	6.45853	-0.0952703	0.475113	-0.200608	0.841005	0.920559
gene-MDV006.6	35.4175	0.085052	0.494096	0.170741	0.864427	0.932872
gene-MDV019	87.0503	0.0653203	0.461291	0.141253	0.88767	0.932872
gene-MDV020	240.353	-0.0608489	0.36229	-0.168012	0.866574	0.932872
gene-MDV031.5	18.2705	-0.0718429	0.491813	-0.148235	0.882157	0.932872
gene-MDV043	232.331	-0.0525444	0.370577	-0.141948	0.887121	0.932872
gene-MDV053	1439.9	-0.0318888	0.246592	-0.129383	0.897054	0.932872
gene-MDV089	740.016	0.0425471	0.290025	0.14663	0.883424	0.932872
gene-MDV095.5	8.70846	0.06118	0.478716	0.127782	0.898321	0.932872
gene-MDV026	129.867	-0.025455	0.424101	-0.0601661	0.952023	0.971217
gene-MDV050	91.4116	-0.0331773	0.452755	-0.0732826	0.941581	0.971217
gene-MDV072.8	329.878	0.0204202	0.347381	0.0586495	0.953231	0.971217
gene-MDV042	1017.72	0.00992931	0.257095	0.0386108	0.969201	0.981316
gene-MDV018	213.971	-0.00465906	0.40155	-0.011614	0.990734	0.992181
gene-MDV024	1371.19	-0.00244162	0.248651	-0.00979944	0.992181	0.992181
gene-MDV002	0	NA	NA	NA	NA	NA
gene-MDV002.3	0	NA	NA	NA	NA	NA
gene-MDV004	0	NA	NA	NA	NA	NA
gene-MDV005.2	0	NA	NA	NA	NA	NA
gene-MDV005.3	0	NA	NA	NA	NA	NA
gene-MDV009.5	0	NA	NA	NA	NA	NA
gene-MDV008	0	NA	NA	NA	NA	NA
gene-MDV008.4	0	NA	NA	NA	NA	NA
gene-MDV008.8	0	NA	NA	NA	NA	NA
gene-MDV012.4	0	NA	NA	NA	NA	NA
gene-MDV013.5	0	NA	NA	NA	NA	NA
gene-MDV020.5	0	NA	NA	NA	NA	NA
gene-MDV039	0	NA	NA	NA	NA	NA
gene-MDV038.5	0	NA	NA	NA	NA	NA
gene-MDV072.2	0	NA	NA	NA	NA	NA
gene-MDV072.4	0	NA	NA	NA	NA	NA
gene-MDV076.4	0	NA	NA	NA	NA	NA
gene-MDV076.8	0	NA	NA	NA	NA	NA
gene-MDV077	0	NA	NA	NA	NA	NA
gene-MDV078.6	0	NA	NA	NA	NA	NA
gene-MDV079	0	NA	NA	NA	NA	NA
gene-MDV081	0	NA	NA	NA	NA	NA
gene-MDV089.5	0	NA	NA	NA	NA	NA
gene-MDV092.4	0	NA	NA	NA	NA	NA
gene-MDV092.8	0	NA	NA	NA	NA	NA
gene-MDV094.5	0	NA	NA	NA	NA	NA
gene-MDV096.5	0	NA	NA	NA	NA	NA
gene-MDV103	0	NA	NA	NA	NA	NA

## Sheet: Line7(Inf_v_ctl)
Gene	baseMean	log2FoldChange	lfcSE	stat	pvalue	padj
gene-MDV075.5	21.3937	-3.83778	0.784345	-5.83644	5.33275e-09	4.21287e-07
gene-MDV075.8	23.9143	-3.53966	0.673342	-5.92278	3.16545e-09	4.21287e-07
gene-MDV086	3.61698	-3.54516	0.840772	-4.59888	4.24765e-06	0.000223709
gene-MDV006.3	7.48437	-3.1258	0.816594	-4.32338	1.5366e-05	0.000539879
gene-MDV102	18.2333	-3.06193	0.812041	-4.29994	1.70848e-05	0.000539879
gene-MDV003.8	0.0677736	-3.63013	0.895755	-4.09134	4.28882e-05	0.000943295
gene-MDV097.3	0.0575793	-3.61246	0.902343	-4.06632	4.77618e-05	0.000943295
gene-MDV099	0.0786474	-3.60616	0.890889	-4.08022	4.49927e-05	0.000943295
gene-MDV005.4	0.0926513	-3.53081	0.88571	-4.00633	6.16685e-05	0.000974362
gene-MDV083	0.0634591	-3.56359	0.900931	-4.00716	6.14542e-05	0.000974362
gene-MDV003.2	0.0310104	-3.36713	0.91467	-3.93557	8.29983e-05	0.00112181
gene-MDV005.5	0.0252571	-3.23895	0.91443	-3.90999	9.23009e-05	0.00112181
gene-MDV084.5	0.0282598	-3.26697	0.914697	-3.92139	8.80405e-05	0.00112181
gene-MDV000.5	0.021195	-3.04512	0.912168	-3.83398	0.000126087	0.00118763
gene-MDV003.4	0.0307574	-3.22124	0.914711	-3.83529	0.000125417	0.00118763
gene-MDV078.1	0.038202	-3.29588	0.914471	-3.81907	0.000133954	0.00118763
gene-MDV080.5	0.0183184	-2.92321	0.909722	-3.81661	0.000135299	0.00118763
gene-MDV098	3.80817	-2.99635	0.841338	-3.86832	0.000109587	0.00118763
gene-MDV077.5	0.0196302	-2.93419	0.910239	-3.8011	0.000144053	0.00119791
gene-MDV063.5	0.0825839	-3.35011	0.901253	-3.76781	0.000164687	0.00123908
gene-MDV085	0.147607	-3.27621	0.869847	-3.77083	0.000162705	0.00123908
gene-MDV001	0.0225065	-2.74313	0.90745	-3.66303	0.000249245	0.00171221
gene-MDV075.7	0.150863	-3.20286	0.87404	-3.66888	0.000243617	0.00171221
gene-MDV101	0.146928	-3.12613	0.883537	-3.54854	0.00038737	0.00255019
gene-MDV003	23.7231	-2.66466	0.841202	-3.4492	0.000562251	0.00355343
gene-MDV080	0.0112532	-1.91321	0.872774	-3.39436	0.000687895	0.00418029
gene-MDV005.8	0.264582	-2.83811	0.854577	-3.32187	0.000894164	0.00523251
gene-MDV086.2	0.264204	-2.80535	0.85838	-3.269	0.00107929	0.00609025
gene-MDV099.5	0.291404	-2.76007	0.852675	-3.23777	0.0012047	0.00656354
gene-MDV086.1	0.296224	-2.7375	0.853898	-3.20685	0.00134199	0.00706781
gene-MDV014.5	4.18536	-2.45888	0.838795	-3.17604	0.00149303	0.00760962
gene-MDV039.5	0.313609	-2.66071	0.858708	-3.10084	0.00192975	0.00952816
gene-MDV006.5	0.317926	-2.63263	0.857703	-3.07013	0.00213967	0.0102445
gene-MDV075.9	14.0063	-2.14787	0.801799	-2.93127	0.00337576	0.0156874
gene-MDV061	1007.43	-0.546496	0.189701	-2.88419	0.00392426	0.0177153
gene-MDV002.6	0.0376965	-1.86665	0.878592	-2.81684	0.00484984	0.0201651
gene-MDV075.92	0.046453	-2.00114	0.888766	-2.82245	0.00476582	0.0201651
gene-MDV078.5	0.0223809	-1.5758	0.852527	-2.81845	0.00482556	0.0201651
gene-MDV072.6	0.424708	-2.3873	0.850402	-2.80727	0.00499641	0.0202419
gene-MDV022	129.529	-1.08616	0.39541	-2.78955	0.00527818	0.0208488
gene-MDV075.4	9.82148	-2.13122	0.835916	-2.76125	0.00575803	0.0221895
gene-MDV075.91	0.0153157	-1.26399	0.817589	-2.71138	0.00670036	0.0252061
gene-MDV078.3	0.0235662	-1.43871	0.839975	-2.69542	0.00703002	0.0258312
gene-MDV078.4	0.0125655	-1.16104	0.802794	-2.68613	0.00722848	0.0259568
gene-MDV003.6	0.0142568	-1.11265	0.795981	-2.58845	0.00964101	0.0310873
gene-MDV006.1	0.00143833	-0.694099	0.702571	-2.61736	0.00886129	0.0310873
gene-MDV012.8	0.521721	-2.20673	0.846521	-2.60689	0.00913694	0.0310873
gene-MDV050.5	4.51124	-2.05887	0.846988	-2.59781	0.00938197	0.0310873
gene-MDV086.4	0.498236	-2.21223	0.852966	-2.5935	0.0095005	0.0310873
gene-MDV005.1	0.00837701	-0.887503	0.753092	-2.52161	0.0116819	0.0348254
gene-MDV076	0.00837701	-0.887503	0.753092	-2.52161	0.0116819	0.0348254
gene-MDV081.5	0.00275018	-0.693096	0.702571	-2.53836	0.0111374	0.0348254
gene-MDV085.6	0.0113797	-0.948504	0.766429	-2.52853	0.0114542	0.0348254
gene-MDV075.3	0.00968886	-0.884944	0.752867	-2.48097	0.0131024	0.0376398
gene-MDV082	4.75358	-1.93053	0.833289	-2.48507	0.0129526	0.0376398
gene-MDV006	0.0155678	-0.950822	0.767956	-2.43781	0.0147764	0.0416905
gene-MDV049.5	10.081	-1.88904	0.83906	-2.4203	0.0155076	0.0429859
gene-MDV098.6	0.00693868	-0.736771	0.715995	-2.3789	0.0173645	0.0473032
gene-MDV102.5	0.00562683	-0.69091	0.702572	-2.36034	0.0182583	0.0488952
gene-MDV098.9	4.92287	-1.80653	0.834012	-2.30987	0.0208956	0.0550251
gene-MDV075.2	0.665901	-1.93322	0.851738	-2.26964	0.0232295	0.0601682
gene-MDV042	586.549	0.605008	0.272204	2.21599	0.0266923	0.0680224
gene-MDV084	21.208	-1.42267	0.697685	-2.13176	0.0330269	0.0828295
gene-MDV015	115.182	1.16452	0.530609	2.11621	0.0343265	0.0847436
gene-MDV006.4	0.791459	-1.77553	0.848832	-2.0916	0.0364746	0.0884034
gene-MDV017	100.704	1.32657	0.610097	2.07435	0.038047	0.0884034
gene-MDV034	553.412	-0.49996	0.240184	-2.08494	0.0370745	0.0884034
gene-MDV075.1	44.8988	-1.26765	0.631006	-2.07945	0.0375756	0.0884034
gene-MDV053	680.776	0.46922	0.24217	1.93356	0.0531678	0.118317
gene-MDV058	0.936993	-1.63556	0.841731	-1.943	0.0520156	0.118317
gene-MDV062	459.094	-0.546236	0.282348	-1.939	0.0525014	0.118317
gene-MDV075	16.1472	-1.35728	0.742652	-1.92681	0.0540028	0.118506
gene-MDV052	1032.49	0.508735	0.275244	1.84533	0.0649895	0.140662
gene-MDV093	73.4939	1.38969	0.706066	1.83586	0.066379	0.141728
gene-MDV100	35.7239	-1.0885	0.620551	-1.81442	0.0696138	0.146653
gene-MDV074	1.07115	-1.50691	0.840539	-1.79274	0.0730149	0.151794
gene-MDV078	1.0134	-1.51773	0.853598	-1.77804	0.0753968	0.15471
gene-MDV085.3	1.11975	-1.47375	0.840754	-1.75296	0.0796088	0.161259
gene-MDV012	390.83	0.521092	0.322197	1.61055	0.107277	0.213296
gene-MDV013	25.736	-1.25835	0.823133	-1.60726	0.107998	0.213296
gene-MDV043	186.582	0.76392	0.479431	1.57076	0.116238	0.226737
gene-MDV071.4	1.35828	-1.28142	0.840222	-1.52516	0.127218	0.245128
gene-MDV018	67.3146	0.906141	0.608201	1.43872	0.150229	0.285977
gene-MDV073.4	1.46768	-1.20361	0.842108	-1.42942	0.152884	0.287567
gene-MDV066	98.3905	0.883858	0.616086	1.39282	0.163674	0.304241
gene-MDV095.5	32.2396	-1.00308	0.766215	-1.37501	0.169128	0.310724
gene-MDV005.7	1.61178	-1.09007	0.842098	-1.2944	0.195526	0.355092
gene-MDV023	38.9603	0.958099	0.720938	1.26363	0.206363	0.366353
gene-MDV057.8	1.6828	-1.06383	0.83796	-1.26955	0.204246	0.366353
gene-MDV011.5	62.5034	-0.626132	0.52899	-1.20367	0.228716	0.392795
gene-MDV016	89.048	0.784633	0.633521	1.20809	0.227014	0.392795
gene-MDV044	274.486	-0.393392	0.325306	-1.21377	0.224837	0.392795
gene-MDV020	159.475	0.543535	0.452613	1.18928	0.23433	0.39811
gene-MDV036	121.799	-0.490432	0.424191	-1.16543	0.243845	0.407853
gene-MDV090	139.596	0.515846	0.439342	1.16202	0.245228	0.407853
gene-MDV057	174.959	-0.408858	0.362935	-1.13151	0.25784	0.424361
gene-MDV041	59.7961	0.728735	0.636336	1.11289	0.265757	0.432882
gene-MDV026	57.8863	0.731456	0.667186	1.06362	0.287503	0.463525
gene-MDV091.5	1.97126	-0.889964	0.841808	-1.05716	0.29044	0.463531
gene-MDV087	62.3976	0.635935	0.621484	0.99887	0.317858	0.497243
gene-MDV094	130.456	0.48236	0.477931	0.99905	0.31777	0.497243
gene-MDV014	254.805	0.351769	0.3595	0.974798	0.32966	0.507981
gene-MDV024	682.193	0.287088	0.294885	0.971795	0.331152	0.507981
gene-MDV037	93.2127	0.481873	0.538077	0.882486	0.377514	0.568069
gene-MDV065	31.723	0.665533	0.727468	0.882687	0.377406	0.568069
gene-MDV009	70.5711	0.504726	0.574332	0.863966	0.387607	0.572354
gene-MDV032	27.3323	-0.607488	0.715896	-0.870221	0.38418	0.572354
gene-MDV029	49.8506	-0.55232	0.659343	-0.854929	0.39259	0.574345
gene-MDV069	154.834	-0.324149	0.390952	-0.832772	0.404973	0.587026
gene-MDV005.6	2.47441	-0.663838	0.841413	-0.788924	0.430157	0.614589
gene-MDV031	600.56	0.231993	0.299683	0.773234	0.439384	0.614589
gene-MDV049	565.999	-0.341925	0.439517	-0.779147	0.435893	0.614589
gene-MDV089	425.107	-0.223082	0.291235	-0.766401	0.443438	0.614589
gene-MDV096	825.585	-0.16046	0.209374	-0.766711	0.443254	0.614589
gene-MDV059	487.475	0.193462	0.265113	0.72894	0.466038	0.640296
gene-MDV092	89.0062	0.37737	0.528093	0.706659	0.479778	0.653491
gene-MDV071	57.4672	-0.360936	0.538537	-0.67529	0.499492	0.674527
gene-MDV019	54.8269	-0.364837	0.562695	-0.655142	0.512377	0.674629
gene-MDV040	368.066	-0.18789	0.28616	-0.657082	0.511128	0.674629
gene-MDV091	2.78522	-0.550089	0.837608	-0.656723	0.511359	0.674629
gene-MDV057.4	2.8792	-0.522151	0.837148	-0.623722	0.53281	0.695736
gene-MDV055	220.76	0.259828	0.454725	0.571572	0.567612	0.735104
gene-MDV035	50.0958	-0.364257	0.69658	-0.533141	0.593936	0.750735
gene-MDV054	310.308	-0.187609	0.346499	-0.542334	0.587588	0.750735
gene-MDV073	540.102	0.142404	0.263877	0.539224	0.589732	0.750735
gene-MDV025	303.625	-0.160815	0.314211	-0.512551	0.608266	0.762746
gene-MDV068	493.396	-0.131543	0.267791	-0.491415	0.623133	0.769179
gene-MDV097.6	3.21719	-0.417532	0.837921	-0.498309	0.618266	0.769179
gene-MDV063	479.9	-0.146689	0.319293	-0.459632	0.64578	0.784871
gene-MDV088	995.839	-0.0961429	0.208698	-0.460734	0.64499	0.784871
gene-MDV070	149.474	-0.159289	0.386214	-0.41271	0.679819	0.819934
gene-MDV072	87.7949	0.213558	0.52387	0.40517	0.685353	0.820346
gene-MDV045	34.8482	0.265781	0.678347	0.386662	0.699006	0.829258
gene-MDV050	75.7953	0.24222	0.637522	0.377114	0.706089	0.829258
gene-MDV064	28.4911	-0.274959	0.747703	-0.373813	0.708543	0.829258
gene-MDV038	214.359	0.162718	0.461797	0.353094	0.724018	0.841138
gene-MDV015.5	115.228	-0.139433	0.424064	-0.329221	0.741988	0.854221
gene-MDV060	168.104	0.148729	0.458405	0.323797	0.746092	0.854221
gene-MDV010	402.329	-0.0916759	0.293275	-0.31293	0.754334	0.857444
gene-MDV031.5	15.7705	-0.236286	0.808159	-0.296572	0.766793	0.865381
gene-MDV056	354.619	-0.083852	0.297732	-0.281718	0.77816	0.871981
gene-MDV051	94.0835	-0.127914	0.470011	-0.272771	0.785029	0.873483
gene-MDV021	28.5479	0.177066	0.740456	0.237065	0.812606	0.880478
gene-MDV028	43.1452	0.181063	0.751412	0.239779	0.810502	0.880478
gene-MDV048	124.478	-0.104552	0.444306	-0.235777	0.813606	0.880478
gene-MDV072.8	216.664	0.0965482	0.377226	0.255596	0.798263	0.880478
gene-MDV033	68.0686	0.113366	0.548389	0.205857	0.836903	0.899528
gene-MDV095	507.477	-0.0498797	0.295041	-0.169042	0.865764	0.924261
gene-MDV047	157.461	0.0503317	0.418768	0.120087	0.904414	0.959043
gene-MDV030	287.998	0.0215583	0.312507	0.0689465	0.945032	0.989728
gene-MDV086.6	4.54198	-0.0568588	0.837575	-0.0678818	0.94588	0.989728
gene-MDV067	100.356	0.027979	0.480662	0.05813	0.953645	0.991289
gene-MDV007	4.68003	-0.0265543	0.840946	-0.0315737	0.974812	0.997267
gene-MDV027	175.377	0.010875	0.413707	0.0262891	0.979027	0.997267
gene-MDV046	377.453	-0.00621343	0.323057	-0.0192478	0.984643	0.997267
gene-MDV071.8	12.4581	0.0336188	0.793253	0.0423202	0.966243	0.997267
gene-MDV006.6	17.6228	0.00648361	0.80528	0.0081027	0.993535	0.998614
gene-MDV011	126.575	0.000845133	0.486941	0.00173771	0.998614	0.998614
gene-MDV002	0	NA	NA	NA	NA	NA
gene-MDV002.3	0	NA	NA	NA	NA	NA
gene-MDV005	0	NA	NA	NA	NA	NA
gene-MDV004	0	NA	NA	NA	NA	NA
gene-MDV005.2	0	NA	NA	NA	NA	NA
gene-MDV005.3	0	NA	NA	NA	NA	NA
gene-MDV009.5	0	NA	NA	NA	NA	NA
gene-MDV008	0	NA	NA	NA	NA	NA
gene-MDV008.4	0	NA	NA	NA	NA	NA
gene-MDV008.8	0	NA	NA	NA	NA	NA
gene-MDV012.4	0	NA	NA	NA	NA	NA
gene-MDV013.5	0	NA	NA	NA	NA	NA
gene-MDV020.5	0	NA	NA	NA	NA	NA
gene-MDV039	0	NA	NA	NA	NA	NA
gene-MDV038.5	0	NA	NA	NA	NA	NA
gene-MDV072.2	0	NA	NA	NA	NA	NA
gene-MDV072.4	0	NA	NA	NA	NA	NA
gene-MDV076.4	0	NA	NA	NA	NA	NA
gene-MDV076.8	0	NA	NA	NA	NA	NA
gene-MDV077	0	NA	NA	NA	NA	NA
gene-MDV078.2	0	NA	NA	NA	NA	NA
gene-MDV078.6	0	NA	NA	NA	NA	NA
gene-MDV079	0	NA	NA	NA	NA	NA
gene-MDV081	0	NA	NA	NA	NA	NA
gene-MDV085.9	0	NA	NA	NA	NA	NA
gene-MDV089.5	0	NA	NA	NA	NA	NA
gene-MDV092.4	0	NA	NA	NA	NA	NA
gene-MDV092.8	0	NA	NA	NA	NA	NA
gene-MDV094.5	0	NA	NA	NA	NA	NA
gene-MDV096.5	0	NA	NA	NA	NA	NA
gene-MDV098.3	0	NA	NA	NA	NA	NA
gene-MDV103	0	NA	NA	NA	NA	NA

## Sheet: Overall(L7L6)
Gene	baseMean	log2FoldChange	lfcSE	stat	pvalue	padj
gene-MDV000.5	0.0174308	-0.000207569	0.0294651	-0.0150124	0.988022	0.997711
gene-MDV001	0.0214483	-0.00022556	0.0294651	-0.0162769	0.987013	0.997711
gene-MDV002.6	0.086644	-0.000574338	0.0294653	-0.0400615	0.968044	0.997711
gene-MDV003	19.8238	-0.00688242	0.0662652	-0.164008	0.869725	0.997711
gene-MDV003.2	0.0662592	-0.000484481	0.0294652	-0.0341388	0.972766	0.997711
gene-MDV003.4	0.0455293	-0.000332994	0.0294652	-0.023715	0.98108	0.997711
gene-MDV003.6	0.0138727	-0.000247439	0.0294651	-0.0179337	0.985692	0.997711
gene-MDV003.8	0.128296	-0.000592287	0.0294653	-0.0404741	0.967715	0.997711
gene-MDV005.1	0.00728306	-0.000254469	0.0294651	-0.0185138	0.985229	0.997711
gene-MDV005	0.0102497	-0.000358311	0.0294651	-0.0260299	0.979234	0.997711
gene-MDV005.4	0.110682	-0.000239341	0.0294653	-0.0164778	0.986853	0.997711
gene-MDV005.5	0.0208998	-0.00019618	0.0294651	-0.0141604	0.988702	0.997711
gene-MDV005.6	5.5297	-0.0433508	0.0656541	-0.725851	0.46793	0.997711
gene-MDV005.7	3.07784	-0.0191175	0.0570198	-0.40618	0.68461	0.997711
gene-MDV005.8	0.312139	-0.000146802	0.0294656	-0.00926959	0.992604	0.997711
gene-MDV006.1	0.00123709	-0.000274289	0.0294651	-0.0200271	0.984022	0.997711
gene-MDV006	0.013085	-0.000227124	0.0294651	-0.0164683	0.986861	0.997711
gene-MDV006.3	9.1895	-0.00433408	0.0695101	-0.125518	0.900113	0.997711
gene-MDV006.4	1.26023	-0.00431319	0.0449393	-0.142573	0.886628	0.997711
gene-MDV006.5	2.57187	-0.0153733	0.0557061	-0.546599	0.584654	0.997711
gene-MDV006.6	24.1044	-0.124181	0.115203	-1.10221	0.270372	0.997711
gene-MDV007	8.21449	-0.0418845	0.0740379	-0.580391	0.561651	0.997711
gene-MDV009	127.88	-0.0358052	0.142382	-0.253297	0.800039	0.997711
gene-MDV010	501.347	0.00165085	0.141832	0.0117689	0.99061	0.997711
gene-MDV011	137.375	-0.00681879	0.148031	-0.0460707	0.963254	0.997711
gene-MDV011.5	63.8554	0.177432	0.141039	1.30291	0.192604	0.997711
gene-MDV012	462.213	0.162708	0.145167	1.1042	0.269508	0.997711
gene-MDV012.8	0.660876	-0.000488371	0.036982	-0.022271	0.982232	0.997711
gene-MDV013	21.0739	0.0418016	0.0750027	0.717008	0.473369	0.997711
gene-MDV014	315.529	0.00220011	0.147812	0.014771	0.988215	0.997711
gene-MDV014.5	2.75599	0.0176483	0.0557142	0.557479	0.5772	0.997711
gene-MDV015	156.49	-0.0365979	0.141696	-0.246647	0.805182	0.997711
gene-MDV015.5	164.97	0.0174044	0.149253	0.115345	0.908171	0.997711
gene-MDV016	119.704	-0.0490201	0.149104	-0.328605	0.742454	0.997711
gene-MDV017	173.355	-0.0620346	0.14452	-0.426123	0.670019	0.997711
gene-MDV018	129.607	-0.0887844	0.14191	-0.612945	0.539913	0.997711
gene-MDV019	66.4779	-0.00430442	0.144474	-0.029937	0.976117	0.997711
gene-MDV020	189.215	0.0986828	0.149155	0.653813	0.513232	0.997711
gene-MDV021	30.6143	0.0182456	0.119432	0.149954	0.880801	0.997711
gene-MDV022	124.068	0.0444781	0.136158	0.328732	0.742358	0.997711
gene-MDV023	63.2151	-0.113266	0.130588	-0.83814	0.401952	0.997711
gene-MDV024	955.197	-0.146046	0.131727	-1.10337	0.269865	0.997711
gene-MDV025	365.205	-0.0311854	0.137016	-0.227034	0.820398	0.997711
gene-MDV026	85.1916	-0.137387	0.143752	-0.946776	0.343753	0.997711
gene-MDV027	220.712	-0.0820023	0.147621	-0.562617	0.573696	0.997711
gene-MDV028	43.244	0.0237338	0.117492	0.198906	0.842336	0.997711
gene-MDV029	50.7565	0.0451159	0.126947	0.362868	0.716704	0.997711
gene-MDV030	423.895	-0.0723261	0.13718	-0.527429	0.597896	0.997711
gene-MDV031	753.402	0.0387667	0.134116	0.287492	0.773736	0.997711
gene-MDV031.5	16.3644	-0.0133667	0.10622	-0.131068	0.895721	0.997711
gene-MDV032	34.9811	-0.024679	0.127947	-0.206993	0.836015	0.997711
gene-MDV033	79.4026	-0.00181007	0.136736	-0.012765	0.989815	0.997711
gene-MDV034	655.52	0.0480811	0.129458	0.3744	0.708107	0.997711
gene-MDV036	155.97	0.0863771	0.149057	0.585022	0.558533	0.997711
gene-MDV035	50.2459	0.0127236	0.123904	0.106306	0.91534	0.997711
gene-MDV037	126.638	-0.0671561	0.149053	-0.451316	0.651762	0.997711
gene-MDV038	229.653	0.0754803	0.149164	0.505124	0.613472	0.997711
gene-MDV039.5	0.333379	0.000126259	0.0294656	0.00792791	0.993675	0.997711
gene-MDV040	560.049	-0.0732502	0.142227	-0.516082	0.605797	0.997711
gene-MDV041	93.0171	-0.103328	0.140248	-0.721683	0.47049	0.997711
gene-MDV042	764.653	0.0209335	0.13965	0.148965	0.881581	0.997711
gene-MDV043	212.258	0.155498	0.148286	1.04082	0.297959	0.997711
gene-MDV044	343.131	-0.0276984	0.146993	-0.191299	0.848291	0.997711
gene-MDV046	408.55	0.219232	0.143714	1.52369	0.127585	0.997711
gene-MDV045	82.1932	-0.0726864	0.129334	-0.569851	0.568779	0.997711
gene-MDV047	193.722	-0.0875894	0.146906	-0.594262	0.552337	0.997711
gene-MDV048	217.903	-0.1518	0.149136	-1.02498	0.305371	0.997711
gene-MDV049	597.147	0.249212	0.145647	1.73078	0.0834904	0.997711
gene-MDV049.5	6.45816	0.027604	0.0694483	0.591661	0.554078	0.997711
gene-MDV050	85.7745	0.0744227	0.144086	0.513758	0.607421	0.997711
gene-MDV050.5	3.30377	0.0165714	0.0627846	0.405124	0.685386	0.997711
gene-MDV051	104.825	0.0801355	0.148161	0.537169	0.591151	0.997711
gene-MDV052	1296.03	-0.0448786	0.140951	-0.314546	0.753106	0.997711
gene-MDV053	1009.08	-0.179761	0.127339	-1.40789	0.159164	0.997711
gene-MDV054	358.061	0.0507995	0.148178	0.339763	0.734035	0.997711
gene-MDV055	280.934	-0.159328	0.145759	-1.09737	0.27248	0.997711
gene-MDV056	450.527	-0.0913402	0.130475	-0.702384	0.48244	0.997711
gene-MDV057	232.817	-0.158761	0.143211	-1.12124	0.262184	0.997711
gene-MDV057.4	3.6644	-0.00177673	0.0607992	-0.0329737	0.973696	0.997711
gene-MDV057.8	2.09655	-0.000448465	0.0523388	-0.0111348	0.991116	0.997711
gene-MDV058	3.46559	-0.022115	0.0641467	-0.531286	0.59522	0.997711
gene-MDV059	613.817	-0.112215	0.139176	-0.802426	0.422307	0.997711
gene-MDV060	214.518	0.0409596	0.148264	0.274182	0.783945	0.997711
gene-MDV061	1132.09	0.0620287	0.135255	0.461563	0.644394	0.997711
gene-MDV062	490.438	0.0785694	0.146428	0.538601	0.590162	0.997711
gene-MDV064	24.0052	0.0389051	0.100427	0.397862	0.690732	0.997711
gene-MDV063	491.239	0.198187	0.147444	1.33265	0.182647	0.997711
gene-MDV063.5	0.0865958	-0.000156319	0.0294653	-0.0108907	0.991311	0.997711
gene-MDV065	53.1146	-0.142425	0.125061	-1.10236	0.270307	0.997711
gene-MDV066	114.591	0.0056099	0.147486	0.0372974	0.970248	0.997711
gene-MDV067	140.062	-0.125234	0.149259	-0.840061	0.400874	0.997711
gene-MDV068	624.979	-0.0261066	0.126137	-0.207521	0.835603	0.997711
gene-MDV069	232.374	-0.126907	0.14926	-0.869962	0.384321	0.997711
gene-MDV070	191.62	-0.0876572	0.145632	-0.58388	0.559301	0.997711
gene-MDV071	59.7855	0.128214	0.135532	0.939934	0.347251	0.997711
gene-MDV071.4	1.45743	0.00306731	0.0470942	0.0932747	0.925685	0.997711
gene-MDV071.8	16.6201	0.042298	0.106745	0.421396	0.673466	0.997711
gene-MDV072	89.9783	0.153034	0.142242	1.05527	0.291303	0.997711
gene-MDV072.6	0.525802	-0.000298342	0.034243	-0.0152301	0.987849	0.997711
gene-MDV072.8	261.747	-0.0058375	0.145263	-0.0400641	0.968042	0.997711
gene-MDV073	669.165	-0.0488429	0.134913	-0.361249	0.717914	0.997711
gene-MDV073.4	1.37175	0.00627206	0.0462611	0.199737	0.841686	0.997711
gene-MDV074	4.17263	-0.00957547	0.0633686	-0.243756	0.80742	0.997711
gene-MDV075	21.4404	-0.097378	0.105888	-0.991199	0.321588	0.997711
gene-MDV075.1	43.3457	0.0014517	0.125	0.0121758	0.990285	0.997711
gene-MDV075.2	1.05636	-0.00339042	0.0425528	-0.12312	0.902012	0.997711
gene-MDV075.4	11.863	-0.0332955	0.077842	-0.690916	0.489619	0.997711
gene-MDV075.3	0.00821027	-0.00024946	0.0294651	-0.0181394	0.985528	0.997711
gene-MDV075.5	15.0616	0.0280762	0.0717175	0.794824	0.426716	0.997711
gene-MDV075.7	0.211684	-0.000435448	0.0294654	-0.0286385	0.977153	0.997711
gene-MDV075.8	18.0906	0.0479583	0.0822219	0.81549	0.414792	0.997711
gene-MDV075.9	13.1675	-0.036039	0.0845909	-0.573482	0.566318	0.997711
gene-MDV075.91	0.0207982	-0.000292561	0.0294651	-0.021122	0.983148	0.997711
gene-MDV075.92	0.104115	-0.000618178	0.0294653	-0.0427512	0.9659	0.997711
gene-MDV076	0.0208632	-0.000359354	0.0294651	-0.0259474	0.979299	0.997711
gene-MDV077.5	0.0246896	-0.000279545	0.0294651	-0.0201375	0.983934	0.997711
gene-MDV078.1	0.0606984	-0.000374734	0.0294652	-0.0264734	0.97888	0.997711
gene-MDV078.2	0.00527474	-0.00031985	0.0294651	-0.0233008	0.98141	0.997711
gene-MDV078.3	0.0229481	-0.000230773	0.0294651	-0.016639	0.986725	0.997711
gene-MDV078	1.88045	-0.0101501	0.0497691	-0.278103	0.780933	0.997711
gene-MDV078.4	0.0136219	-0.000263315	0.0294651	-0.0190876	0.984771	0.997711
gene-MDV078.5	0.0340888	-0.000326496	0.0294652	-0.0233985	0.981332	0.997711
gene-MDV080	0.0139414	-0.00027697	0.0294651	-0.0200743	0.983984	0.997711
gene-MDV080.5	0.0232939	-0.000280915	0.0294651	-0.0202521	0.983842	0.997711
gene-MDV081.5	0.0100649	-0.000330583	0.0294651	-0.0240164	0.98084	0.997711
gene-MDV082	7.18022	-0.0219219	0.0790687	-0.392428	0.694742	0.997711
gene-MDV084	23.5841	0.00286811	0.109978	0.0284922	0.97727	0.997711
gene-MDV083	0.103269	-0.000453225	0.0294653	-0.0313331	0.975004	0.997711
gene-MDV084.5	0.0256906	-0.000202441	0.0294652	-0.0145731	0.988373	0.997711
gene-MDV085	0.152096	-4.25711e-05	0.0294654	-0.00286908	0.997711	0.997711
gene-MDV085.3	4.69354	-0.0271371	0.0681635	-0.577071	0.563891	0.997711
gene-MDV085.6	0.00967075	-0.000241945	0.0294651	-0.0175779	0.985976	0.997711
gene-MDV085.9	0.000899964	-0.000285829	0.0294651	-0.0208743	0.983346	0.997711
gene-MDV086	2.2931	0.0104186	0.0529894	0.401149	0.68831	0.997711
gene-MDV086.1	0.376644	-0.000329782	0.0306156	-0.01964	0.984331	0.997711
gene-MDV086.2	0.299197	-6.59756e-05	0.0294656	-0.0041834	0.996662	0.997711
gene-MDV086.4	0.507543	0.000649269	0.0336033	0.0340375	0.972847	0.997711
gene-MDV086.6	5.30511	0.00633998	0.0666468	0.0996065	0.920657	0.997711
gene-MDV087	83.3863	-0.0511579	0.141508	-0.352932	0.724139	0.997711
gene-MDV088	1270.68	-0.100561	0.108373	-0.927918	0.35345	0.997711
gene-MDV089	560.985	-0.0374653	0.12847	-0.291924	0.770345	0.997711
gene-MDV090	218.888	-0.123552	0.148945	-0.811619	0.41701	0.997711
gene-MDV091	12.3222	-0.0833512	0.0846512	-1.25848	0.208218	0.997711
gene-MDV091.5	5.5815	-0.0215118	0.072096	-0.386396	0.699203	0.997711
gene-MDV092	118.904	-0.0555332	0.146517	-0.372231	0.709721	0.997711
gene-MDV093	102.644	-0.121788	0.145853	-0.813555	0.4159	0.997711
gene-MDV094	153.607	0.0421644	0.147711	0.279403	0.779936	0.997711
gene-MDV095	663.251	-0.041557	0.12873	-0.322505	0.74707	0.997711
gene-MDV095.5	27.2941	0.0480182	0.0906755	0.579248	0.562422	0.997711
gene-MDV096	1016.38	-0.00150615	0.109843	-0.0137307	0.989045	0.997711
gene-MDV097.6	3.67624	0.00587795	0.0608814	0.109136	0.913095	0.997711
gene-MDV097.3	0.0507154	-0.000116898	0.0294652	-0.00829783	0.993379	0.997711
gene-MDV098	2.48927	0.0124405	0.0557319	0.423003	0.672293	0.997711
gene-MDV098.3	0.000657218	-0.000283937	0.0294651	-0.020739	0.983454	0.997711
gene-MDV098.6	0.0052859	-0.000253038	0.0294651	-0.0184311	0.985295	0.997711
gene-MDV098.9	15.7676	-0.0924281	0.0826087	-1.72601	0.0843454	0.997711
gene-MDV099	0.091568	-0.000226526	0.0294653	-0.0157445	0.987438	0.997711
gene-MDV099.5	0.239321	0.000591589	0.0294655	0.0386322	0.969184	0.997711
gene-MDV101	0.245708	-0.000699737	0.0294655	-0.045422	0.963771	0.997711
gene-MDV100	36.2996	0.0122554	0.126255	0.100702	0.919787	0.997711
gene-MDV102	11.382	0.0215907	0.0667645	0.537094	0.591203	0.997711
gene-MDV102.5	0.0142361	-0.000334622	0.0294651	-0.0242516	0.980652	0.997711
gene-MDV002	0	NA	NA	NA	NA	NA
gene-MDV002.3	0	NA	NA	NA	NA	NA
gene-MDV004	0	NA	NA	NA	NA	NA
gene-MDV005.2	0	NA	NA	NA	NA	NA
gene-MDV005.3	0	NA	NA	NA	NA	NA
gene-MDV009.5	0	NA	NA	NA	NA	NA
gene-MDV008	0	NA	NA	NA	NA	NA
gene-MDV008.4	0	NA	NA	NA	NA	NA
gene-MDV008.8	0	NA	NA	NA	NA	NA
gene-MDV012.4	0	NA	NA	NA	NA	NA
gene-MDV013.5	0	NA	NA	NA	NA	NA
gene-MDV020.5	0	NA	NA	NA	NA	NA
gene-MDV039	0	NA	NA	NA	NA	NA
gene-MDV038.5	0	NA	NA	NA	NA	NA
gene-MDV072.2	0	NA	NA	NA	NA	NA
gene-MDV072.4	0	NA	NA	NA	NA	NA
gene-MDV076.4	0	NA	NA	NA	NA	NA
gene-MDV076.8	0	NA	NA	NA	NA	NA
gene-MDV077	0	NA	NA	NA	NA	NA
gene-MDV078.6	0	NA	NA	NA	NA	NA
gene-MDV079	0	NA	NA	NA	NA	NA
gene-MDV081	0	NA	NA	NA	NA	NA
gene-MDV089.5	0	NA	NA	NA	NA	NA
gene-MDV092.4	0	NA	NA	NA	NA	NA
gene-MDV092.8	0	NA	NA	NA	NA	NA
gene-MDV094.5	0	NA	NA	NA	NA	NA
gene-MDV096.5	0	NA	NA	NA	NA	NA
gene-MDV103	0	NA	NA	NA	NA	NA

## Sheet: Infected(L7L6)
Gene	baseMean	log2FoldChange	lfcSE	stat	pvalue	padj
gene-MDV007	1143.75	-0.733476	0.159604	-4.59196	4.39103e-06	0.000491795
gene-MDV075	1753.25	-0.927556	0.223809	-4.14345	3.42116e-05	0.00191585
gene-MDV022	8680.48	-0.415313	0.108736	-3.81933	0.000133816	0.0049958
gene-MDV005.6	765.23	-0.837246	0.265463	-3.16166	0.00156874	0.0351397
gene-MDV071.8	1337.23	0.553261	0.172903	3.20056	0.00137163	0.0351397
gene-MDV073.4	194.302	0.751343	0.24778	3.0388	0.00237525	0.044338
gene-MDV006.6	2073.26	-0.590182	0.200672	-2.93978	0.00328445	0.0525512
gene-MDV043	16404	0.417251	0.158742	2.62859	0.00857399	0.0988547
gene-MDV049	38258.9	0.425435	0.158168	2.68976	0.00715025	0.0988547
gene-MDV071	5316.14	0.380396	0.148845	2.55589	0.0105916	0.0988547
gene-MDV072	8219.15	0.4177	0.163229	2.55901	0.0104969	0.0988547
gene-MDV075.9	573.132	-0.694152	0.271802	-2.56122	0.0104304	0.0988547
gene-MDV046	25825.9	0.298596	0.119687	2.49482	0.0126022	0.108573
gene-MDV065	5443.47	-0.466005	0.191317	-2.43558	0.0148679	0.118944
gene-MDV003	196.625	-0.658738	0.276305	-2.39689	0.0165347	0.123459
gene-MDV005.7	425.282	-0.608236	0.268031	-2.27222	0.023073	0.14706
gene-MDV020	16792	0.355683	0.155362	2.28946	0.0220529	0.14706
gene-MDV091	580.811	-0.382445	0.168924	-2.26302	0.0236346	0.14706
gene-MDV070	18839	-0.37569	0.17361	-2.16399	0.0304649	0.170603
gene-MDV075.8	457.216	-0.564273	0.259373	-2.17603	0.029553	0.170603
gene-MDV011.5	4245.91	0.450636	0.221158	2.03786	0.0415644	0.211601
gene-MDV074	161.168	0.435353	0.212404	2.05043	0.0403227	0.211601
gene-MDV049.5	206.337	0.442734	0.242581	1.8226	0.0683638	0.308312
gene-MDV071.4	203.973	0.417723	0.229842	1.8196	0.0688197	0.308312
gene-MDV078	260.409	-0.505393	0.275135	-1.83917	0.0658909	0.308312
gene-MDV009	7979.4	0.224401	0.128559	1.74558	0.0808843	0.33552
gene-MDV048	11845.7	-0.245353	0.140321	-1.7485	0.0803777	0.33552
gene-MDV090	18419.7	-0.214894	0.126893	-1.6935	0.0903598	0.361439
gene-MDV017	12478.1	0.255772	0.155531	1.64458	0.100057	0.386425
gene-MDV012	39218.9	0.272135	0.169949	1.60129	0.109312	0.408098
gene-MDV075.1	2862.9	-0.316352	0.200798	-1.575	0.115255	0.416406
gene-MDV042	60455.6	0.21412	0.138556	1.54538	0.122255	0.427891
gene-MDV026	7122.22	-0.203009	0.132818	-1.52839	0.126415	0.429044
gene-MDV086.6	740.658	0.234953	0.155558	1.51029	0.130968	0.431425
gene-MDV006.4	174.236	-0.378741	0.257059	-1.47123	0.14123	0.451935
gene-MDV075.4	243.477	-0.347347	0.243127	-1.42931	0.152915	0.457381
gene-MDV085.3	232.461	-0.329947	0.232129	-1.42146	0.155183	0.457381
gene-MDV097.6	516.722	0.269851	0.189365	1.42621	0.153808	0.457381
gene-MDV010	30577.9	0.165456	0.118306	1.39856	0.161946	0.465076
gene-MDV098.9	327.332	-0.32497	0.236505	-1.37452	0.16928	0.473984
gene-MDV013	376.49	0.375326	0.276312	1.35981	0.17389	0.475017
gene-MDV075.5	147.472	-0.332407	0.250382	-1.32647	0.184685	0.492492
gene-MDV050	6277.63	0.25034	0.200906	1.24597	0.212774	0.515398
gene-MDV051	8955.84	0.156557	0.126566	1.23698	0.216096	0.515398
gene-MDV058	189.175	-0.279123	0.222018	-1.25552	0.209291	0.515398
gene-MDV075.2	146.383	-0.343361	0.267238	-1.28307	0.199466	0.515398
gene-MDV102	198.525	-0.33858	0.274661	-1.23647	0.216283	0.515398
gene-MDV038	16315	0.174649	0.148613	1.17523	0.239903	0.559774
gene-MDV057	15570	-0.158113	0.13683	-1.15555	0.247864	0.566545
gene-MDV082	311.059	-0.311986	0.275008	-1.137	0.255536	0.572401
gene-MDV023	6306.13	-0.214217	0.193245	-1.10861	0.267599	0.587668
gene-MDV094	14147.1	0.151653	0.143729	1.05512	0.291369	0.627565
gene-MDV014.5	118.107	0.25633	0.260906	0.98748	0.323408	0.664567
gene-MDV025	26015.7	-0.1006	0.103581	-0.971217	0.33144	0.664567
gene-MDV063	38251	0.167581	0.171461	0.977393	0.328374	0.664567
gene-MDV095.5	975.952	0.151079	0.155835	0.969525	0.332284	0.664567
gene-MDV014	26796.4	0.142172	0.14935	0.951941	0.341127	0.670285
gene-MDV067	11201	-0.150733	0.160393	-0.939751	0.347345	0.670736
gene-MDV040	34326.6	-0.102996	0.112542	-0.915177	0.360099	0.678946
gene-MDV047	15110.1	-0.115058	0.126674	-0.908298	0.363721	0.678946
gene-MDV033	7942.13	-0.121778	0.136927	-0.889381	0.373798	0.686318
gene-MDV059	48803.1	-0.110361	0.127587	-0.864985	0.387047	0.688084
gene-MDV093	8741.62	-0.12321	0.142066	-0.867249	0.385806	0.688084
gene-MDV055	19155.2	-0.105177	0.131138	-0.802018	0.422543	0.73945
gene-MDV066	9340.03	0.0985178	0.125725	0.783582	0.433285	0.746584
gene-MDV006.3	153.987	-0.186207	0.24225	-0.768362	0.442272	0.750523
gene-MDV100	2571.17	-0.14619	0.196117	-0.745371	0.456047	0.762348
gene-MDV036	9379.73	0.105206	0.154984	0.678806	0.497261	0.819018
gene-MDV088	94157.8	-0.0883227	0.13509	-0.653806	0.513237	0.83308
gene-MDV037	9899.9	0.0683828	0.108569	0.629858	0.528787	0.846059
gene-MDV034	41844.5	0.0837846	0.141459	0.592292	0.553655	0.861241
gene-MDV084	1487.01	-0.147923	0.249268	-0.593338	0.552955	0.861241
gene-MDV016	8678.32	0.109445	0.188701	0.580033	0.561892	0.862081
gene-MDV050.5	191.665	0.145292	0.256379	0.565378	0.571816	0.865452
gene-MDV024	75541	-0.0609989	0.139138	-0.438406	0.661092	0.871086
gene-MDV029	2863.11	0.0860484	0.164881	0.521818	0.601797	0.871086
gene-MDV031	57489.1	0.0851384	0.160764	0.529586	0.596399	0.871086
gene-MDV032	2043.84	0.086068	0.182359	0.471867	0.637022	0.871086
gene-MDV041	8450.06	-0.0767393	0.149834	-0.512133	0.608558	0.871086
gene-MDV053	72195.9	-0.0784995	0.159678	-0.491609	0.622996	0.871086
gene-MDV054	26160.9	-0.109152	0.245825	-0.44404	0.657014	0.871086
gene-MDV060	13969.7	0.0730669	0.15507	0.471179	0.637513	0.871086
gene-MDV061	71614.4	-0.0554008	0.118647	-0.466938	0.640544	0.871086
gene-MDV062	33802.4	-0.0639134	0.137905	-0.463453	0.64304	0.871086
gene-MDV073	52503	0.0623431	0.139349	0.447392	0.654592	0.871086
gene-MDV027	13915	0.0510938	0.120303	0.424715	0.671045	0.873919
gene-MDV015	16570.2	0.0533924	0.135334	0.394526	0.693192	0.882245
gene-MDV031.5	1291.57	-0.0697596	0.173251	-0.402512	0.687307	0.882245
gene-MDV035	2595	0.0587276	0.164368	0.357247	0.720907	0.88727
gene-MDV072.8	20732.5	0.0567568	0.158779	0.357466	0.720743	0.88727
gene-MDV096	68724.1	0.0452824	0.123456	0.366792	0.713774	0.88727
gene-MDV069	13097.2	-0.0536987	0.159129	-0.337451	0.735777	0.892762
gene-MDV092	10837	-0.0403655	0.122274	-0.330117	0.741311	0.892762
gene-MDV011	9647.23	-0.0367444	0.152695	-0.240644	0.809831	0.925521
gene-MDV021	2888.43	0.0367293	0.141908	0.258802	0.795788	0.925521
gene-MDV028	2897.48	0.0475368	0.182395	0.260583	0.794414	0.925521
gene-MDV089	38600	-0.0464342	0.172142	-0.269744	0.787357	0.925521
gene-MDV095	49270.6	-0.0279782	0.11309	-0.247396	0.804602	0.925521
gene-MDV068	44849.5	0.0355902	0.162951	0.218413	0.827107	0.92636
gene-MDV087	7822.8	-0.0271229	0.123782	-0.219112	0.826563	0.92636
gene-MDV057.8	293.308	0.0399412	0.201953	0.197766	0.843228	0.933144
gene-MDV091.5	356.192	-0.0423783	0.223613	-0.189339	0.849827	0.933144
gene-MDV015.5	12500.8	-0.0211846	0.134701	-0.157272	0.875031	0.937412
gene-MDV018	9642.81	-0.0170653	0.114284	-0.149324	0.881298	0.937412
gene-MDV019	5298.01	-0.0281521	0.168463	-0.167119	0.867276	0.937412
gene-MDV030	28168.4	-0.014702	0.121811	-0.120694	0.903933	0.937412
gene-MDV056	31769	-0.0190761	0.146069	-0.130596	0.896095	0.937412
gene-MDV064	1966.06	0.0164003	0.117186	0.13995	0.8887	0.937412
gene-MDV052	113450	-0.0109767	0.181941	-0.0603293	0.951893	0.978092
gene-MDV044	19504.4	0.00362986	0.163771	0.0221658	0.982316	0.983208
gene-MDV045	4405.02	-0.00414079	0.119829	-0.0345539	0.972435	0.983208
gene-MDV057.4	511.443	-0.00368869	0.175252	-0.0210478	0.983208	0.983208
gene-MDV000.5	2.45663	0.121522	0.14786	0.836034	0.403136	NA
gene-MDV001	3.06727	0.0818058	0.167017	0.513199	0.607812	NA
gene-MDV002	0	NA	NA	NA	NA	NA
gene-MDV002.3	0	NA	NA	NA	NA	NA
gene-MDV002.6	11.9602	-0.187779	0.199442	-0.963673	0.33521	NA
gene-MDV003.2	9.13203	-0.233289	0.226511	-1.04992	0.293754	NA
gene-MDV003.4	6.29382	-0.055437	0.206021	-0.271696	0.785855	NA
gene-MDV003.6	1.90185	0.0469939	0.115408	0.412471	0.679994	NA
gene-MDV003.8	17.7997	-0.294893	0.258264	-1.1554	0.247925	NA
gene-MDV005.1	1.02531	0.0508246	0.100797	0.519807	0.603198	NA
gene-MDV005	1.41229	-0.0515632	0.0774792	-0.822026	0.411062	NA
gene-MDV004	0	NA	NA	NA	NA	NA
gene-MDV005.2	0	NA	NA	NA	NA	NA
gene-MDV005.3	0	NA	NA	NA	NA	NA
gene-MDV005.4	15.5251	0.0615473	0.253441	0.244686	0.8067	NA
gene-MDV005.5	2.97106	0.129171	0.154981	0.845073	0.39807	NA
gene-MDV005.8	43.703	0.110954	0.275385	0.402562	0.687271	NA
gene-MDV006.1	0.171276	0.0275439	0.074174	0.338353	0.735097	NA
gene-MDV006	1.90244	0.0471099	0.111879	0.522672	0.601203	NA
gene-MDV006.5	63.474	-0.20378	0.267104	-0.760852	0.446745	NA
gene-MDV009.5	0	NA	NA	NA	NA	NA
gene-MDV008	0	NA	NA	NA	NA	NA
gene-MDV008.4	0	NA	NA	NA	NA	NA
gene-MDV008.8	0	NA	NA	NA	NA	NA
gene-MDV012.4	0	NA	NA	NA	NA	NA
gene-MDV012.8	92.6332	-0.0013425	0.247857	-0.00541148	0.995682	NA
gene-MDV013.5	0	NA	NA	NA	NA	NA
gene-MDV020.5	0	NA	NA	NA	NA	NA
gene-MDV039	0	NA	NA	NA	NA	NA
gene-MDV038.5	0	NA	NA	NA	NA	NA
gene-MDV039.5	46.7188	0.313645	0.273644	1.15125	0.249628	NA
gene-MDV063.5	12.2982	0.127719	0.233378	0.539879	0.58928	NA
gene-MDV072.2	0	NA	NA	NA	NA	NA
gene-MDV072.4	0	NA	NA	NA	NA	NA
gene-MDV072.6	72.911	0.0619975	0.268956	0.230281	0.817873	NA
gene-MDV075.3	1.16771	0.053733	0.104016	0.505105	0.613485	NA
gene-MDV075.7	29.2442	-0.0962895	0.274937	-0.348613	0.72738	NA
gene-MDV075.91	2.89033	-0.00299798	0.148646	-0.0200684	0.983989	NA
gene-MDV075.92	14.1879	-0.223707	0.218026	-1.03455	0.30088	NA
gene-MDV076	2.81984	-0.101965	0.151554	-0.683021	0.494594	NA
gene-MDV076.4	0	NA	NA	NA	NA	NA
gene-MDV076.8	0	NA	NA	NA	NA	NA
gene-MDV077	0	NA	NA	NA	NA	NA
gene-MDV077.5	3.40917	0.00415691	0.16951	0.0247633	0.980244	NA
gene-MDV078.1	8.3559	-0.082614	0.210903	-0.391599	0.695354	NA
gene-MDV078.2	0.755518	-0.0435921	0.078549	-0.615342	0.538329	NA
gene-MDV078.3	3.23598	0.0840205	0.157527	0.535289	0.59245	NA
gene-MDV078.4	1.8967	0.0406245	0.133031	0.305249	0.760177	NA
gene-MDV078.5	4.74073	-0.0398292	0.174515	-0.226183	0.821059	NA
gene-MDV078.6	0	NA	NA	NA	NA	NA
gene-MDV079	0	NA	NA	NA	NA	NA
gene-MDV080	1.96053	-0.00613871	0.145449	-0.0490167	0.960906	NA
gene-MDV080.5	3.19712	0.00606882	0.160166	0.0385403	0.969257	NA
gene-MDV081	0	NA	NA	NA	NA	NA
gene-MDV081.5	1.37112	-0.0436191	0.0910741	-0.510246	0.609879	NA
gene-MDV083	14.274	-0.181561	0.25663	-0.703881	0.481507	NA
gene-MDV084.5	3.6446	0.100583	0.162718	0.626362	0.531078	NA
gene-MDV085	21.3265	0.276958	0.270193	1.03075	0.30266	NA
gene-MDV085.6	1.35591	0.0499602	0.107512	0.538831	0.590003	NA
gene-MDV085.9	0.116103	0.00265614	0.0740761	0.0438981	0.964986	NA
gene-MDV086	51.4017	-0.0980311	0.275511	-0.35617	0.721713	NA
gene-MDV086.1	52.5401	0.00831303	0.275806	0.0302658	0.975855	NA
gene-MDV086.2	41.7292	0.174975	0.276398	0.631406	0.527775	NA
gene-MDV086.4	70.7669	0.327943	0.275595	1.18745	0.235052	NA
gene-MDV089.5	0	NA	NA	NA	NA	NA
gene-MDV092.4	0	NA	NA	NA	NA	NA
gene-MDV092.8	0	NA	NA	NA	NA	NA
gene-MDV094.5	0	NA	NA	NA	NA	NA
gene-MDV096.5	0	NA	NA	NA	NA	NA
gene-MDV097.3	7.15311	0.266027	0.222908	1.20147	0.229568	NA
gene-MDV098	78.6861	0.0773365	0.272558	0.283702	0.776639	NA
gene-MDV098.3	0.0988266	0.000623876	0.0740991	0.00740959	0.994088	NA
gene-MDV098.6	0.758162	0.0385029	0.077596	0.490683	0.623651	NA
gene-MDV099	12.7797	0.0696627	0.231775	0.305357	0.760094	NA
gene-MDV099.5	33.7231	0.406407	0.238575	1.76663	0.0772907	NA
gene-MDV101	33.7734	-0.245225	0.270064	-0.905341	0.365285	NA
gene-MDV102.5	1.94884	-0.08861	0.141507	-0.605501	0.544846	NA
gene-MDV103	0	NA	NA	NA	NA	NA

## Sheet: Control(L7L6)
Gene	baseMean	log2FoldChange	lfcSE	stat	pvalue	padj
gene-MDV003	0.552007	0.0490409	0.207214	0.380005	0.703941	0.992816
gene-MDV006.3	0.228257	-0.0114148	0.204812	-0.0596274	0.952452	0.992816
gene-MDV006.5	0.0589276	-0.0325321	0.201945	-0.215124	0.829671	0.992816
gene-MDV006.6	0.265808	-0.00375711	0.205175	-0.0210861	0.983177	0.992816
gene-MDV009	1.99692	-0.485313	0.446225	-1.0852	0.277834	0.992816
gene-MDV010	8.21738	-0.138316	0.431204	-0.322728	0.746901	0.992816
gene-MDV011	2.02049	0.209234	0.444981	0.478398	0.632367	0.992816
gene-MDV011.5	0.984061	0.0592768	0.372856	0.150268	0.880554	0.992816
gene-MDV012	5.31123	0.117067	0.446283	0.262461	0.792966	0.992816
gene-MDV013	0.552007	0.0490409	0.207214	0.380005	0.703941	0.992816
gene-MDV014	3.57863	-0.214384	0.462323	-0.449397	0.653145	0.992816
gene-MDV014.5	0.0552007	0.0339853	0.201888	0.197977	0.843063	0.992816
gene-MDV015	1.09692	-0.230022	0.379658	-0.552373	0.580693	0.992816
gene-MDV015.5	2.14761	0.0294035	0.446514	0.066732	0.946795	0.992816
gene-MDV016	1.69376	-0.322595	0.435065	-0.785882	0.431937	0.992816
gene-MDV017	2.38787	-0.736915	0.455879	-1.62521	0.104118	0.992816
gene-MDV018	1.70173	-0.473003	0.427593	-1.10906	0.267403	0.992816
gene-MDV019	0.836108	-0.0113299	0.345217	-0.0308283	0.975406	0.992816
gene-MDV020	2.00458	-0.162758	0.452555	-0.344869	0.730193	0.992816
gene-MDV021	0.29146	0.0231828	0.205495	0.13211	0.894897	0.992816
gene-MDV022	1.81741	0.756333	0.440216	1.74524	0.0809423	0.992816
gene-MDV023	0.522724	-0.0970929	0.239229	-0.421547	0.673355	0.992816
gene-MDV024	11.9369	-0.409383	0.388458	-1.04226	0.29729	0.992816
gene-MDV025	5.18924	0.353266	0.446961	0.796148	0.425946	0.992816
gene-MDV026	0.998798	-0.194512	0.371492	-0.509926	0.610103	0.992816
gene-MDV027	3.52481	-0.232788	0.463247	-0.504768	0.613722	0.992816
gene-MDV028	0.666135	0.0725318	0.277718	0.38246	0.70212	0.992816
gene-MDV029	0.894221	0.103276	0.334207	0.371231	0.710466	0.992816
gene-MDV030	6.37858	-0.305839	0.4432	-0.689877	0.490271	0.992816
gene-MDV031	9.84497	0.0276361	0.400815	0.0689864	0.945	0.992816
gene-MDV031.5	0.20688	0.0176598	0.204226	0.115945	0.907696	0.992816
gene-MDV032	0.582371	-0.0446151	0.278489	-0.157096	0.875169	0.992816
gene-MDV033	0.659496	0.0621617	0.303772	0.200383	0.841181	0.992816
gene-MDV034	10.3465	0.114118	0.395122	0.287535	0.773703	0.992816
gene-MDV036	2.548	0.177584	0.456007	0.403384	0.686666	0.992816
gene-MDV035	0.931943	0.107349	0.349591	0.363836	0.715981	0.992816
gene-MDV037	1.61072	-0.285696	0.435611	-0.629616	0.528946	0.992816
gene-MDV038	3.33592	0.229842	0.462553	0.506129	0.612766	0.992816
gene-MDV040	8.97111	-0.143025	0.434484	-0.334248	0.738193	0.992816
gene-MDV041	0.927593	-0.250794	0.355268	-0.66349	0.507017	0.992816
gene-MDV042	9.57569	-0.339518	0.411816	-0.822231	0.410945	0.992816
gene-MDV043	2.79486	-0.110889	0.460669	-0.246322	0.805433	0.992816
gene-MDV044	5.92032	0.0149204	0.442611	0.0340599	0.972829	0.992816
gene-MDV046	6.55736	0.51809	0.449728	1.1827	0.236928	0.992816
gene-MDV045	1.41099	-0.348709	0.402305	-0.904943	0.365496	0.992816
gene-MDV047	2.49766	-0.0162994	0.461187	-0.0349327	0.972133	0.992816
gene-MDV048	3.78386	-0.260137	0.46334	-0.578853	0.562688	0.992816
gene-MDV049	9.36782	0.343152	0.428715	0.797809	0.424982	0.992816
gene-MDV049.5	0.147953	0.0467976	0.202801	0.339591	0.734164	0.992816
gene-MDV050.5	0.0552007	0.0339853	0.201888	0.197977	0.843063	0.992816
gene-MDV051	1.18294	0.0771434	0.404447	0.178162	0.858596	0.992816
gene-MDV052	14.1044	-0.105863	0.365543	-0.287804	0.773497	0.992816
gene-MDV053	14.2243	-0.553125	0.367521	-1.50846	0.131438	0.992816
gene-MDV054	4.97036	0.746084	0.455581	1.66543	0.0958265	0.992816
gene-MDV055	4.21932	-0.210235	0.46246	-0.462165	0.643963	0.992816
gene-MDV056	6.52478	-0.209082	0.441039	-0.470218	0.638199	0.992816
gene-MDV057	3.53904	-0.217029	0.462449	-0.460724	0.644997	0.992816
gene-MDV058	0.0589276	-0.0325321	0.201945	-0.215124	0.829671	0.992816
gene-MDV059	7.76093	-0.0857749	0.437979	-0.194624	0.845687	0.992816
gene-MDV060	3.29663	0.143867	0.462605	0.325185	0.745041	0.992816
gene-MDV061	18.1302	0.475293	0.347142	1.37046	0.170543	0.992816
gene-MDV062	7.29428	0.575682	0.436366	1.3146	0.188645	0.992816
gene-MDV064	0.295905	0.0762411	0.205348	0.517473	0.604826	0.992816
gene-MDV063	6.4135	0.724922	0.439853	1.63639	0.101759	0.992816
gene-MDV065	0.405039	-0.0541298	0.206731	-0.275439	0.782979	0.992816
gene-MDV066	1.40374	-0.0175083	0.415165	-0.045639	0.963598	0.992816
gene-MDV067	1.74233	-0.229109	0.442028	-0.492753	0.622187	0.992816
gene-MDV068	8.83028	-0.125554	0.416104	-0.29897	0.764963	0.992816
gene-MDV069	3.97147	-0.360189	0.460292	-0.777948	0.4366	0.992816
gene-MDV070	1.65337	0.159325	0.43265	0.34397	0.730869	0.992816
gene-MDV071	0.622115	0.0311212	0.255949	0.116834	0.906992	0.992816
gene-MDV071.8	0.202434	-0.0406155	0.204442	-0.209146	0.834334	0.992816
gene-MDV072	0.895925	0.0968524	0.361411	0.253259	0.800068	0.992816
gene-MDV072.8	3.30811	-0.0525565	0.462704	-0.111735	0.911033	0.992816
gene-MDV073	8.51447	-0.180274	0.425389	-0.417697	0.676169	0.992816
gene-MDV074	0.0883061	-0.0442936	0.20262	-0.284715	0.775863	0.992816
gene-MDV075	0.253908	0.0172185	0.205167	0.0973935	0.922414	0.992816
gene-MDV075.1	0.663942	0.137916	0.306728	0.465569	0.641524	0.992816
gene-MDV075.4	0.295186	-0.0120654	0.205541	-0.0664928	0.946985	0.992816
gene-MDV075.5	0.410034	0.0587376	0.20661	0.343026	0.731579	0.992816
gene-MDV075.8	0.427683	0.0626863	0.206829	0.363193	0.716461	0.992816
gene-MDV075.9	0.262081	0.0338557	0.205112	0.201214	0.840532	0.992816
gene-MDV082	0.143507	-0.0172149	0.203693	-0.095631	0.923814	0.992816
gene-MDV084	0.368036	0.010533	0.206453	0.0542454	0.95674	0.992816
gene-MDV085.3	0.0883061	-0.0442936	0.20262	-0.284715	0.775863	0.992816
gene-MDV086	0.0552007	0.0339853	0.201888	0.197977	0.843063	0.992816
gene-MDV087	0.784805	-0.103136	0.339578	-0.287786	0.773511	0.992816
gene-MDV088	17.3356	-0.0528406	0.340867	-0.154456	0.87725	0.992816
gene-MDV089	8.23435	0.0151585	0.42058	0.0359958	0.971286	0.992816
gene-MDV090	2.48319	-0.232312	0.4557	-0.507625	0.611717	0.992816
gene-MDV091	0.23554	-0.0887032	0.204715	-0.509267	0.610565	0.992816
gene-MDV091.5	0.0883061	-0.0442936	0.20262	-0.284715	0.775863	0.992816
gene-MDV092	1.18595	-0.147796	0.402673	-0.337681	0.735604	0.992816
gene-MDV093	1.16676	-0.23986	0.386097	-0.738546	0.460183	0.992816
gene-MDV094	1.51123	-0.015205	0.432072	-0.0336349	0.973168	0.992816
gene-MDV095	8.90662	-0.0463846	0.421306	-0.109346	0.912928	0.992816
gene-MDV095.5	0.607207	0.0958945	0.244731	0.619354	0.535683	0.992816
gene-MDV096	15.2231	0.0288228	0.350728	0.0821892	0.934496	0.992816
gene-MDV098	0.0552007	0.0339853	0.201888	0.197977	0.843063	0.992816
gene-MDV098.9	0.379217	-0.0776531	0.206469	-0.402588	0.687251	0.992816
gene-MDV100	0.515989	0.0572624	0.25228	0.236734	0.812863	0.992816
gene-MDV102	0.295905	0.0762411	0.205348	0.517473	0.604826	0.992816
gene-MDV050	1.18513	-0.00224096	0.39347	-0.0060639	0.995162	0.995162
gene-MDV000.5	0	NA	NA	NA	NA	NA
gene-MDV001	0	NA	NA	NA	NA	NA
gene-MDV002	0	NA	NA	NA	NA	NA
gene-MDV002.3	0	NA	NA	NA	NA	NA
gene-MDV002.6	0	NA	NA	NA	NA	NA
gene-MDV003.2	0	NA	NA	NA	NA	NA
gene-MDV003.4	0	NA	NA	NA	NA	NA
gene-MDV003.6	0	NA	NA	NA	NA	NA
gene-MDV003.8	0	NA	NA	NA	NA	NA
gene-MDV005.1	0	NA	NA	NA	NA	NA
gene-MDV005	0	NA	NA	NA	NA	NA
gene-MDV004	0	NA	NA	NA	NA	NA
gene-MDV005.2	0	NA	NA	NA	NA	NA
gene-MDV005.3	0	NA	NA	NA	NA	NA
gene-MDV005.4	0	NA	NA	NA	NA	NA
gene-MDV005.5	0	NA	NA	NA	NA	NA
gene-MDV005.6	0	NA	NA	NA	NA	NA
gene-MDV005.7	0	NA	NA	NA	NA	NA
gene-MDV005.8	0	NA	NA	NA	NA	NA
gene-MDV006.1	0	NA	NA	NA	NA	NA
gene-MDV006	0	NA	NA	NA	NA	NA
gene-MDV006.4	0	NA	NA	NA	NA	NA
gene-MDV007	0	NA	NA	NA	NA	NA
gene-MDV009.5	0	NA	NA	NA	NA	NA
gene-MDV008	0	NA	NA	NA	NA	NA
gene-MDV008.4	0	NA	NA	NA	NA	NA
gene-MDV008.8	0	NA	NA	NA	NA	NA
gene-MDV012.4	0	NA	NA	NA	NA	NA
gene-MDV012.8	0	NA	NA	NA	NA	NA
gene-MDV013.5	0	NA	NA	NA	NA	NA
gene-MDV020.5	0	NA	NA	NA	NA	NA
gene-MDV039	0	NA	NA	NA	NA	NA
gene-MDV038.5	0	NA	NA	NA	NA	NA
gene-MDV039.5	0	NA	NA	NA	NA	NA
gene-MDV057.4	0	NA	NA	NA	NA	NA
gene-MDV057.8	0	NA	NA	NA	NA	NA
gene-MDV063.5	0	NA	NA	NA	NA	NA
gene-MDV071.4	0	NA	NA	NA	NA	NA
gene-MDV072.2	0	NA	NA	NA	NA	NA
gene-MDV072.4	0	NA	NA	NA	NA	NA
gene-MDV072.6	0	NA	NA	NA	NA	NA
gene-MDV073.4	0	NA	NA	NA	NA	NA
gene-MDV075.2	0	NA	NA	NA	NA	NA
gene-MDV075.3	0	NA	NA	NA	NA	NA
gene-MDV075.7	0	NA	NA	NA	NA	NA
gene-MDV075.91	0	NA	NA	NA	NA	NA
gene-MDV075.92	0	NA	NA	NA	NA	NA
gene-MDV076	0	NA	NA	NA	NA	NA
gene-MDV076.4	0	NA	NA	NA	NA	NA
gene-MDV076.8	0	NA	NA	NA	NA	NA
gene-MDV077	0	NA	NA	NA	NA	NA
gene-MDV077.5	0	NA	NA	NA	NA	NA
gene-MDV078.1	0	NA	NA	NA	NA	NA
gene-MDV078.2	0	NA	NA	NA	NA	NA
gene-MDV078.3	0	NA	NA	NA	NA	NA
gene-MDV078	0	NA	NA	NA	NA	NA
gene-MDV078.4	0	NA	NA	NA	NA	NA
gene-MDV078.5	0	NA	NA	NA	NA	NA
gene-MDV078.6	0	NA	NA	NA	NA	NA
gene-MDV079	0	NA	NA	NA	NA	NA
gene-MDV080	0	NA	NA	NA	NA	NA
gene-MDV080.5	0	NA	NA	NA	NA	NA
gene-MDV081	0	NA	NA	NA	NA	NA
gene-MDV081.5	0	NA	NA	NA	NA	NA
gene-MDV083	0	NA	NA	NA	NA	NA
gene-MDV084.5	0	NA	NA	NA	NA	NA
gene-MDV085	0	NA	NA	NA	NA	NA
gene-MDV085.6	0	NA	NA	NA	NA	NA
gene-MDV085.9	0	NA	NA	NA	NA	NA
gene-MDV086.1	0	NA	NA	NA	NA	NA
gene-MDV086.2	0	NA	NA	NA	NA	NA
gene-MDV086.4	0	NA	NA	NA	NA	NA
gene-MDV086.6	0	NA	NA	NA	NA	NA
gene-MDV089.5	0	NA	NA	NA	NA	NA
gene-MDV092.4	0	NA	NA	NA	NA	NA
gene-MDV092.8	0	NA	NA	NA	NA	NA
gene-MDV094.5	0	NA	NA	NA	NA	NA
gene-MDV096.5	0	NA	NA	NA	NA	NA
gene-MDV097.6	0	NA	NA	NA	NA	NA
gene-MDV097.3	0	NA	NA	NA	NA	NA
gene-MDV098.3	0	NA	NA	NA	NA	NA
gene-MDV098.6	0	NA	NA	NA	NA	NA
gene-MDV099	0	NA	NA	NA	NA	NA
gene-MDV099.5	0	NA	NA	NA	NA	NA
gene-MDV101	0	NA	NA	NA	NA	NA
gene-MDV102.5	0	NA	NA	NA	NA	NA
gene-MDV103	0	NA	NA	NA	NA	NA
