# Supplementary material for: The Role of Dendritic Cells in the Host Response to Marek’s Disease Virus (MDV) as Shown by Transcriptomic Analysis of Susceptible and Resistant Birds
Source: Pathogens. 2022 Nov 13;11(11):1340. doi: 10.3390/pathogens11111340 (PMC9698451; doi:10.3390/pathogens11111340)
Supplement: Supplementary file 1 [file pathogens-11-01340-s001.zip › Supp File S5_Inherent_down_miRNA.xlsx]

## Sheet: Sheet1
Supplementary File S5: Genes that are targets for mir124A are enriched within genes more highly expressed in Line 61 control birds, compared to line 72 controls
Gene Set	Description	Size	Expect	Ratio	P Value	FDR
TGCCTTA_MIR124A	http://www.broadinstitute.org/gsea/msigdb/cards/TGCCTTA_MIR124A	838	18.384	1.9038	0.00012252	0.027077
GGCAGTG_MIR3243P	http://www.broadinstitute.org/gsea/msigdb/cards/GGCAGTG_MIR3243P	162	3.554	3.0951	0.0008414	0.092975
ATGCAGT_MIR217	http://www.broadinstitute.org/gsea/msigdb/cards/ATGCAGT_MIR217	174	3.8173	2.8816	0.0015085	0.11112
TGTATGA_MIR4853P	http://www.broadinstitute.org/gsea/msigdb/cards/TGTATGA_MIR4853P	239	5.2433	2.4794	0.0022519	0.12442
ACCGAGC_MIR423	http://www.broadinstitute.org/gsea/msigdb/cards/ACCGAGC_MIR423	15	0.32908	9.1164	0.0038892	0.1719
CTACTGT_MIR199A	http://www.broadinstitute.org/gsea/msigdb/cards/CTACTGT_MIR199A	278	6.0989	2.1315	0.0080414	0.2688
ATGTTAA_MIR302C	http://www.broadinstitute.org/gsea/msigdb/cards/ATGTTAA_MIR302C	377	8.2708	1.9345	0.008514	0.2688
GGCACTT_MIR519E	http://www.broadinstitute.org/gsea/msigdb/cards/GGCACTT_MIR519E	199	4.3658	2.0615	0.030876	0.79136
AAGCCAT_MIR135A_MIR135B	http://www.broadinstitute.org/gsea/msigdb/cards/AAGCCAT_MIR135A_MIR135B	515	11.298	1.5932	0.033165	0.79136
GCAAGAC_MIR431	http://www.broadinstitute.org/gsea/msigdb/cards/GCAAGAC_MIR431	61	1.3382	2.989	0.044422	0.79136
