# Supplementary material for: The Role of Dendritic Cells in the Host Response to Marek’s Disease Virus (MDV) as Shown by Transcriptomic Analysis of Susceptible and Resistant Birds
Source: Pathogens. 2022 Nov 13;11(11):1340. doi: 10.3390/pathogens11111340 (PMC9698451; doi:10.3390/pathogens11111340)
Supplement: Supplementary file 1 [file pathogens-11-01340-s001.zip › Supp File S6 _WG enrichment.xlsx]

## Sheet: Line 6
Line 6 - Up-regulated DEGS - Enriched miRNAs
Gene Set	Description	Size	Expect	Ratio	P Value	FDR
GCACTTT_MIR175P_MIR20A_MIR106A_MIR106B_MIR20B_MIR519D	http://www.broadinstitute.org/gsea/msigdb/cards/GCACTTT_MIR175P_MIR20A_MIR106A_MIR106B_MIR20B_MIR519D	900	54.772	1.4971	8.805e-05	0.019459
CAGTGTT_MIR141_MIR200A	http://www.broadinstitute.org/gsea/msigdb/cards/CAGTGTT_MIR141_MIR200A	499	30.368	1.6135	0.00051439	0.04139
CATTTCA_MIR203	http://www.broadinstitute.org/gsea/msigdb/cards/CATTTCA_MIR203	436	26.534	1.6583	0.00056185	0.04139
TATTATA_MIR374	http://www.broadinstitute.org/gsea/msigdb/cards/TATTATA_MIR374	457	27.812	1.618	0.00082258	0.045447
Line 6 - Up-regulated DEGS - Enriched TFBS
Gene Set		Size	Expect	Ratio	P Value	FDR
CREBP1_01		271	11.725	2.4734	6.2457e-06	0.0037911
TTAYRTAA_E4BP4_01		391	16.917	2.1281	1.5295e-05	0.0046421
HLF_01		404	17.479	2.0596	3.0962e-05	0.0062647
RTAAACA_FREAC2_01		1304	56.417	1.4889	0.00010704	0.016243
RFX1_02		396	17.133	1.9261	0.00023561	0.024888
TTANTCA_UNKNOWN		1376	59.532	1.4446	0.00024601	0.024888
HFH8_01		288	12.46	2.0866	0.00031721	0.025025
MYOGENIN_Q6		370	16.008	1.9365	0.00032981	0.025025
GATTGGY_NFY_Q6_01		1548	66.974	1.3886	0.0005214	0.035165
RSRFC4_Q2		354	15.316	1.8935	0.00073166	0.039521
Line 6 - Down-regulated DEGS - Enriched KEGG pathways
Gene Set	Description	Size	Expect	Ratio	P Value	FDR
gga03320	PPAR signaling pathway	60	3.1665	4.1054	1.006e-05	0.0016398
gga04510	Focal adhesion	188	9.9218	2.4189	4.0186e-05	0.0032751
Line 6 - Down-regulated DEGS - Enriched TFBS
Gene Set		Size	Expect	Ratio	P Value	FDR
CEBPB_01		403	15.96	2.6942	2.7501e-09	1.6693e-06
STAT6_02		379	15.01	2.3318	2.7301e-06	0.00082859
STAT4_01		389	15.406	2.2719	4.9023e-06	0.00099189
RYTTCCTG_ETS2_B		1498	59.327	1.5339	1.5311e-05	0.0023235
ELF1_Q6		379	15.01	2.1319	4.4501e-05	0.0054024
CEBPB_02		414	16.396	1.9517	0.00023214	0.023485
TGANTCA_AP1_C		1590	62.97	1.4134	0.00037069	0.032144
YTATTTTNR_MEF2_02		1038	41.109	1.5082	0.00065871	0.049979
Line 6 - Down-regulated DEGS - Enriched molecular functions
Gene Set	Description	Size	Expect	Ratio	P Value	FDR
GO:0008289	lipid binding	249	11.017	2.1785	0.00023877	0.013288
GO:0005539	glycosaminoglycan binding	60	2.6547	3.7669	0.00025802	0.013288
GO:0060089	molecular transducer activity	468	20.707	1.6903	0.0013221	0.045393
GO:0030234	enzyme regulator activity	388	17.167	1.7475	0.0017733	0.045662
GO:1901681	sulfur compound binding	68	3.0087	2.9914	0.0028287	0.048935
GO:0048306	calcium-dependent protein binding	23	1.0176	4.9134	0.0028506	0.048935

## Sheet: Line 7
Line 7 - Up-regulated DEGS - Enriched miRNAs
Gene Set	Description	Size	Expect	Ratio	P Value	FDR
GCACTTT_MIR175P_MIR20A_MIR106A_MIR106B_MIR20B_MIR519D	http://www.broadinstitute.org/gsea/msigdb/cards/GCACTTT_MIR175P_MIR20A_MIR106A_MIR106B_MIR20B_MIR519D	900	54.772	1.4971	8.805e-05	0.019459
CAGTGTT_MIR141_MIR200A	http://www.broadinstitute.org/gsea/msigdb/cards/CAGTGTT_MIR141_MIR200A	499	30.368	1.6135	0.00051439	0.04139
CATTTCA_MIR203	http://www.broadinstitute.org/gsea/msigdb/cards/CATTTCA_MIR203	436	26.534	1.6583	0.00056185	0.04139
TATTATA_MIR374	http://www.broadinstitute.org/gsea/msigdb/cards/TATTATA_MIR374	457	27.812	1.618	0.00082258	0.045447
Line 7 - Up-regulated DEGS - Enriched TFBS
Gene Set		Size	Expect	Ratio	P Value	FDR
CTTTAAR_UNKNOWN		1408	69.469	1.6266	6.8515e-08	4.0405e-05
TGACATY_UNKNOWN		977	48.204	1.7633	1.3313e-07	4.0405e-05
TTANTCA_UNKNOWN		1376	67.89	1.5908	4.4309e-07	8.9652e-05
CTTTGA_LEF1_Q2		1683	83.037	1.4572	7.3915e-06	0.0010663
HLF_01		404	19.933	2.0569	8.7831e-06	0.0010663
YKACATTT_UNKNOWN		388	19.143	1.985	4.1343e-05	0.0036157
HSF1_01		417	20.574	1.9442	4.1697e-05	0.0036157
AFP1_Q6		363	17.91	2.0101	5.0646e-05	0.0038428
TGACAGNY_MEIS1_01		1213	59.848	1.4871	7.3152e-05	0.0049337
P53_02		409	20.179	1.8831	0.00012705	0.0077119
Line 7 - Down-regulated DEGS - Enriched KEGG pathways
Gene Set	Description	Size	Expect	Ratio	P Value	FDR
gga00480	Glutathione metabolism	44	2.2481	6.2275	1.6579e-08	1.6549e-06
gga04142	Lysosome	110	5.6203	3.9144	2.0305e-08	1.6549e-06
gga03010	Ribosome	119	6.0801	3.2894	1.7599e-06	9.5619e-05
gga01100	Metabolic pathways	1155	59.013	1.4743	2.4268e-05	0.00098891
gga00983	Drug metabolism	56	2.8612	3.495	0.00044748	0.014588
gga00190	Oxidative phosphorylation	116	5.9268	2.5309	0.00072905	0.019806
gga00980	Metabolism of xenobiotics by cytochrome P450	34	1.7372	4.0295	0.0013682	0.031859
Line 7 - Down-regulated DEGS - Enriched molecular functions
Gene Set	Description	Size	Expect	Ratio	P Value	FDR
GO:0016491	oxidoreductase activity	358	15.233	2.4946	1.1077e-07	0.0001244
GO:0003735	structural constituent of ribosome	97	4.1273	4.1189	5.2622e-07	0.00029547
GO:0048037	cofactor binding	230	9.7865	2.6567	4.1289e-06	0.0015456
GO:0008238	exopeptidase activity	43	1.8296	4.919	6.3285e-05	0.017767
Line 7 - Down-regulated DEGS - Enriched Reactome pathways
Gene Set	Description	Size	Expect	Ratio	P Value	FDR
R-GGA-6798695	Neutrophil degranulation	223	11.684	2.3109	2.7896e-05	0.031439
R-GGA-70263	Gluconeogenesis	15	0.78592	7.6344	6.4956e-05	0.036603
R-GGA-1430728	Metabolism	922	48.308	1.4904	9.984e-05	0.037507
